# Supplementary material for: Multi-ancestry Mendelian randomization of omics traits revealing drug targets of COVID-19 severity
Source: eBioMedicine. 2022 Jun 27;81:104112. doi: 10.1016/j.ebiom.2022.104112 (PMC9235320; doi:10.1016/j.ebiom.2022.104112)
Supplement: Supplementary file 2 [file mmc2.xlsx]

## Sheet: ST1A.pQTL-ins-EUR
Supplementary Table 1A.The available pQTL instruments of 1,608 plasma proteins in European ancestry.
Protein	SNP	Effect_allele	Other_allele	Effect_allele_frequency	Beta	Se	P	F-stats	cis/trans	LD R2
A1BG	rs1268538	T	C	0.047553	-1.16488	0.0367771	1e-200	1002.97	cis	1
A1BG	rs45601339	C	T	0.0560793	-0.22409	0.0360208	5.21154e-10	38.6917	cis	0.00109629
A4GALT	rs8138197	A	G	0.4817	-0.372862	0.0161505	7.80983e-114	532.849	cis	1
A4GALT	rs737733	C	A	0.479551	0.0548137	0.0164304	0.000853891	11.1266	cis	0.0271096
AASDHPPT	rs11211833	C	T	0.163801	0.151145	0.0224729	1.88166e-11	45.2219	cis	1
AASDHPPT	rs79654689	T	C	0.0408291	-0.173247	0.0417201	3.32498e-05	17.2393	cis	0.000226202
ABO	rs34085694	G	C	0.0707057	0.962592	0.0304329	1e-200	1000.18	cis	1
ABO	rs8176693	T	C	0.0701511	0.998254	0.0305284	1e-200	1068.94	cis	0.00340989
ACAA1	rs2229528	G	A	0.0438791	-0.715498	0.039612	2.30661e-71	326.169	cis	1
ACAA1	rs75882699	A	G	0.0662692	-0.165723	0.0334692	7.5314e-07	24.5106	cis	0.000697905
ACAA1	rs4988453	A	C	0.0474144	-0.189541	0.0389967	1.19612e-06	23.6173	cis	0.000217884
ACAN	rs34949187	A	G	0.172397	-0.217661	0.0216895	1.52063e-23	100.68	cis	1
ACAN	rs12594617	G	C	0.19756	0.182371	0.0207913	2.1727e-18	76.918	cis	0.000496871
ACBD6	rs80261041	G	T	0.0376404	-0.353818	0.0434713	4.65237e-16	66.2269	cis	single variant
ACE	rs4353	G	A	0.47144	-0.745995	0.0139962	1e-200	2840.08	cis	1
ACE	rs3730025	G	A	0.0146957	-1.48883	0.0667657	1.40753e-106	497.122	cis	0.0247615
ACOT13	rs17243143	G	A	0.00991266	1.22309	0.0832097	3.24883e-48	215.997	cis	1
ACOT13	rs4544900	T	C	0.254194	0.277472	0.0189949	1.19574e-47	213.326	cis	0.021
ACOT13	rs62400790	A	G	0.0424927	-0.318578	0.0412398	1.26959e-14	59.6593	cis	0
ACOT13	rs2754773	C	T	0.14869	-0.116293	0.0233879	6.76722e-07	24.7175	cis	0.004
ACOT13	rs9358850	T	C	0.485027	0.0723179	0.0166192	1.37093e-05	18.93	cis	0
ACP1	rs62114538	T	G	0.364689	0.976621	0.0128823	1e-200	5745.73	cis	1
ACP1	rs4854301	T	C	0.373423	-0.492755	0.0161136	3.22328e-193	934.881	cis	0.224509
ACP1	rs114769548	A	T	0.060793	-0.427889	0.0344547	4.7034e-35	154.186	cis	0.0385192
ACP1	rs11891259	C	T	0.164009	-0.234231	0.0223679	1.77274e-25	109.627	cis	0.112821
ACP1	rs150785831	A	T	0.0271038	-0.499601	0.0509623	1.50605e-22	96.0789	cis	0.0048426
ACP1	rs11679280	C	T	0.0664772	-0.224003	0.0330831	1.38011e-11	45.8326	cis	0.033626
ACP1	rs189970671	C	T	0.0103286	-0.352337	0.0826604	2.04767e-05	18.1636	cis	0.005
ACP5	rs149502884	A	C	0.122002	-0.473002	0.0247045	9.64113e-80	366.483	cis	1
ACP5	rs12972855	G	A	0.12325	0.386011	0.0245323	7.09237e-55	247.515	cis	0.0181864
ACP5	rs12984574	G	A	0.233953	-0.212457	0.0194401	1.38088e-27	119.406	cis	0.0140418
ACP5	rs111922227	A	G	0.144531	0.101099	0.0237186	2.04784e-05	18.1633	cis	0.0234672
ACP6	rs7518236	T	C	0.456398	-0.577076	0.0151735	1e-200	1446.02	cis	1
ACP6	rs12045115	T	C	0.425828	-0.685545	0.014887	1e-200	2120.01	cis	0.157967
ACP6	rs77650336	T	C	0.0269652	-1.30008	0.0488069	3.45566e-149	709.345	cis	0.0449851
ACP6	rs76124642	A	G	0.0158048	-1.1342	0.0647337	2.42717e-67	306.901	cis	0.00607974
ACP6	rs56936807	A	G	0.011299	0.866985	0.0785482	4.22014e-28	121.795	cis	0.004
ACP6	rs12046017	G	T	0.107376	0.097027	0.0266164	0.000268873	13.2851	cis	0.122902
ACTN1	rs80123288	A	G	0.0345903	-0.399741	0.0452721	1.30017e-18	77.9427	cis	1
ACTN1	rs735986	T	C	0.142174	0.15082	0.02378	2.40013e-10	40.2137	cis	0.00211203
ACTN1	rs78009683	C	A	0.227367	-0.120602	0.0197147	1.00121e-09	37.4118	cis	0.0059604
ACVRL1	rs77709482	C	T	0.0865105	0.504213	0.0288247	3.92823e-67	305.899	cis	1
ACVRL1	rs12578436	A	G	0.111535	-0.215093	0.0263347	3.68161e-16	66.6922	cis	0.0110193
ACVRL1	rs77808410	A	G	0.123042	0.152935	0.0253453	1.67782e-09	36.3998	cis	0.0151529
ACVRL1	rs112567112	T	C	0.041037	-0.21933	0.042041	1.8687e-07	27.2101	cis	0.0057555
ACY1	rs149906693	C	T	0.013032	-0.643597	0.0726976	1.05757e-18	78.3551	cis	single variant
ACYP2	rs11125524	C	T	0.494246	0.399583	0.0159318	3.6096e-133	628.874	cis	1
ACYP2	rs12623320	T	C	0.0564952	0.721541	0.0348956	2.54646e-92	427.425	cis	0.0760943
ACYP2	rs7562908	G	A	0.02648	-0.435184	0.0510466	1.83867e-17	72.6594	cis	0.0218206
ACYP2	rs10166844	C	T	0.23832	-0.0891368	0.0196197	5.62988e-06	20.6352	cis	0.000481965
ADAM22	rs7779623	A	G	0.472411	0.436761	0.0157336	3.13327e-161	770.391	cis	1
ADAM22	rs10279744	G	A	0.479066	-0.187076	0.0162984	3.10584e-30	131.712	cis	0.0809272
ADAM22	rs148560295	C	A	0.0158048	-0.505782	0.0670199	5.01051e-14	56.9375	cis	0.00786884
ADAM22	rs10276578	T	C	0.245182	0.0996488	0.0193765	2.77852e-07	26.4407	cis	0.00887878
ADAM22	rs10952903	C	G	0.0161514	-0.326618	0.065887	7.31325e-07	24.5675	cis	1
ADAM22	rs112423812	T	C	0.0169832	0.205405	0.0649418	0.00156852	10.0012	cis	0.004
ADAM23	rs1448903	G	A	0.0899764	0.870126	0.0271571	1e-200	1026.31	cis	1
ADAM23	rs1968272	T	C	0.178081	-0.5852	0.0204626	1.73071e-170	817.648	cis	0.0144353
ADAM23	rs116360212	A	G	0.0292527	-1.04015	0.0483808	1.99151e-99	462.089	cis	0.000284189
ADAM23	rs139001108	G	T	0.028005	-0.846966	0.0494118	1.38056e-64	293.731	cis	0.00930934
ADAM23	rs141950547	T	C	0.0271732	-0.829926	0.0505764	1.94048e-59	269.192	cis	0.000383674
ADAM23	rs75499478	G	A	0.130251	-0.205503	0.0244972	5.85194e-17	70.3531	cis	0.00599581
ADAM23	rs6733390	G	A	0.122834	0.197258	0.0253983	9.17859e-15	60.3031	cis	0.0121374
ADAM23	rs62195873	T	C	0.0224594	-0.218969	0.0564118	0.000104691	15.0628	cis	0.00634302
ADAMTS13	rs28730888	T	C	0.0781922	-0.791518	0.0296995	2.47992e-149	710.073	cis	1
ADAMTS13	rs74715985	G	A	0.0144184	-1.38083	0.0673878	9.61849e-91	419.757	cis	0.000163671
ADAMTS13	rs72779210	T	C	0.0350062	0.80723	0.0447474	3.43192e-71	325.341	cis	0.00153945
ADAMTS5	rs233894	G	A	0.151879	-0.873587	0.020681	1e-200	1783.81	cis	1
ADAMTS5	rs463820	T	G	0.0906696	-0.824518	0.0271431	7.84502e-191	922.488	cis	0.366745
ADAMTS5	rs226794	A	G	0.106266	0.592923	0.0262663	4.43135e-109	509.423	cis	0.0245521
ADAMTS5	rs76818884	T	A	0.0173298	-0.38739	0.0634075	1.05122e-09	37.316	cis	0.00837939
ADAMTS5	rs8129706	T	C	0.0896298	0.175928	0.0292659	1.92932e-09	36.1265	cis	0.00108918
ADAMTS5	rs59533344	G	A	0.0246777	0.303776	0.0534412	1.36473e-08	32.3023	cis	0.00902998
ADAMTS5	rs146717299	T	C	0.0120616	0.380179	0.0757039	5.23849e-07	25.2127	cis	0.00263639
ADAMTS5	rs117439088	A	G	0.0103979	-0.3794	0.0823729	4.17757e-06	21.2083	cis	0.0061237
ADAMTS5	rs4817177	G	T	0.401567	-0.0622885	0.016796	0.000210041	13.7494	cis	0.00167052
ADAMTSL1	rs776755	A	G	0.0446416	0.81564	0.0387712	2.10119e-95	442.444	cis	1
ADAMTSL1	rs35264941	C	G	0.0166366	-1.26097	0.0636464	4.16347e-85	392.411	cis	6.4752e-05
ADAMTSL1	rs10963680	A	G	0.247123	-0.293065	0.0190937	2.41102e-52	235.52	cis	0.00268687
ADAMTSL1	rs2487477	C	T	0.138916	-0.288342	0.0238296	2.21628e-33	146.373	cis	0.00466391
ADAMTSL1	rs2060363	A	G	0.0581589	0.232727	0.0352543	4.36265e-11	43.5661	cis	0.0033618
ADAMTSL1	rs73417123	G	A	0.0272425	0.25376	0.0508269	6.09633e-07	24.9195	cis	0.000581514
ADAMTSL1	rs4961653	A	G	0.408984	0.0765598	0.0166433	4.29606e-06	21.1545	cis	0.0129195
ADAMTSL1	rs55835142	G	T	0.0711909	0.125305	0.0322547	0.000103302	15.088	cis	4.17158e-05
ADAMTSL2	rs10120207	C	A	0.0876196	0.184351	0.0296032	5.00782e-10	38.7698	cis	1
ADAMTSL2	rs9409849	T	C	0.299182	0.104757	0.018189	8.78897e-09	33.161	cis	#N/A
ADAMTSL2	rs2797850	G	A	0.438722	0.09312	0.0167449	2.7767e-08	30.9172	cis	0.00878953
ADAMTSL2	rs3118666	G	A	0.388743	0.0893893	0.0168863	1.23461e-07	28.0144	cis	0.000556847
ADAMTSL2	rs9409839	G	A	0.408499	0.0842137	0.0167828	5.35014e-07	25.1719	cis	0.000106319
ADGRE2	rs67023356	G	A	0.232081	0.496265	0.0188116	1.70797e-146	695.753	cis	1
ADGRE2	rs9305048	G	A	0.440871	0.277053	0.0166107	2.59195e-61	278.118	cis	0.00259608
ADGRE2	rs114973975	G	T	0.0790933	0.332464	0.03045	1.54563e-27	119.177	cis	0.0366627
ADGRE2	rs557240144	A	G	0.0113684	-0.730105	0.0785033	1.82205e-20	86.4718	cis	0.0133278
ADGRE2	rs2420543	T	C	0.062734	-0.261741	0.0339238	1.36663e-14	59.5133	cis	0.0043279
ADGRE2	rs3786656	T	C	0.282892	0.0777191	0.0183162	2.23131e-05	17.9997	cis	0.19306
ADGRE2	rs12609652	C	T	0.0924719	-0.0925129	0.0287057	0.00127508	10.3836	cis	0.0141111
ADGRF5	rs475991	A	G	0.0659226	-1.37635	0.0293408	1e-200	2199.85	cis	1
ADGRF5	rs12664748	G	T	0.107999	-0.247316	0.0267996	3.548e-20	85.1388	cis	0.0171453
ADGRF5	rs9395218	T	C	0.195134	-0.190322	0.020706	4.97581e-20	84.4627	cis	0.0182769
ADH1A	rs28364331	G	A	0.0144184	-1.45796	0.06786	2.65896e-99	461.47	cis	1
ADH1A	rs1154445	G	T	0.407459	0.139315	0.0168004	1.31281e-16	68.7442	cis	0.003
ADH1A	rs9307238	A	G	0.492514	-0.100685	0.0166431	1.52406e-09	36.5882	cis	0.01
ADH1C	rs283415	C	T	0.434909	-0.570222	0.0154016	1e-200	1370.36	cis	1
ADH1C	rs4148886	C	T	0.242756	0.372742	0.0188154	4.29687e-85	392.346	cis	0.21039
ADH1C	rs1229984	T	C	0.0325107	-0.421999	0.0464257	1.26238e-19	82.601	cis	0.00270837
ADH1C	rs13132430	A	G	0.00984334	-0.63045	0.0826359	2.66455e-14	58.1893	cis	0.0100491
ADH5	rs62325239	G	A	0.0381949	-0.980171	0.04217	2.64817e-115	540.102	cis	1
ADH5	rs28730587	T	C	0.105643	0.404397	0.0268522	1.72648e-50	226.744	cis	0.00120639
ADH6	rs62325239	G	A	0.0381949	-1.18351	0.0414402	4.72349e-170	815.417	cis	1
ADH6	rs13120000	G	A	0.106128	0.523968	0.0265014	8.97099e-85	390.797	cis	0.000946251
ADH6	rs2602887	A	G	0.30958	0.290302	0.0176257	7.34845e-60	271.198	cis	0.00421567
ADH7	rs2165672	C	A	0.10079	-0.440513	0.0272296	7.49208e-58	261.646	cis	1
ADH7	rs284783	A	G	0.482462	0.129337	0.0165837	7.11652e-15	60.8082	cis	0.0147508
ADIPOQ	rs143257534	T	C	0.0277277	-0.923812	0.0495888	1.08545e-75	346.96	cis	1
ADIPOQ	rs17300539	A	G	0.0813115	0.543228	0.0293153	6.30329e-75	343.285	cis	0.00694489
ADIPOQ	rs17366653	C	T	0.0125468	-0.859324	0.0741532	8.82142e-31	134.256	cis	0.00157426
ADIPOQ	rs7613326	T	C	0.33405	-0.176171	0.017308	3.59823e-24	103.575	cis	0.0201595
ADM	rs1349326	G	A	0.160682	-0.117002	0.0225344	2.13566e-07	26.951	cis	1
ADM	rs2923098	G	T	0.455289	0.0834814	0.0166962	5.86725e-07	24.9933	cis	0.00483704
ADPRHL2	rs12064550	A	C	0.00977402	0.547043	0.0847875	1.17579e-10	41.6159	cis	single variant
ADSL	rs8192455	C	T	0.142312	0.123723	0.0235814	1.59307e-07	27.5195	cis	single variant
ADSSL1	rs10142660	T	G	0.126022	0.198835	0.0251574	3.11246e-15	62.4502	cis	1
ADSSL1	rs2494732	C	T	0.422986	-0.105917	0.0166819	2.29504e-10	40.3014	cis	0.0505427
ADSSL1	rs7148206	T	C	0.180299	-0.0856824	0.0217362	8.15994e-05	15.5344	cis	0.0017575
AFM	rs72856614	G	A	0.0210731	-1.15628	0.0563737	6.50097e-91	420.584	cis	1
AFM	rs2091583	C	T	0.0262027	0.443833	0.0518408	1.34768e-17	73.2783	cis	0.00298165
AFM	rs10518116	G	C	0.176418	-0.123955	0.0217523	1.25643e-08	32.4636	cis	0.00299267
AGER	rs2070600	T	C	0.0474837	-0.745444	0.0383454	4.33145e-82	377.818	cis	single variant
AGFG1	rs11679534	C	T	0.296964	0.426536	0.0172108	3.39075e-130	614.029	cis	single variant
AGRN	rs4970350	G	A	0.427423	-0.301049	0.0166506	1.6955e-71	326.809	cis	single variant
AGRP	rs114322795	T	C	0.03972	0.680106	0.0422927	3.40101e-57	258.525	cis	1
AGRP	rs149542851	T	C	0.0112297	-0.597839	0.0776654	1.57091e-14	59.237	cis	0
AGRP	rs74900413	A	G	0.0129627	-0.506355	0.0738373	7.57688e-12	47.0152	cis	0.00214787
AGRP	rs77833090	A	G	0.031471	0.183564	0.0477539	0.000122107	14.7719	cis	0.00182147
AGT	rs2493151	A	G	0.234909	0.3349	0.0494802	2.22e-11	41.6732	cis	single variant
AHSG	rs2070633	T	C	0.470955	-0.515213	0.0156786	1e-200	1079.54	cis	1
AHSG	rs10937254	C	G	0.262373	-0.584509	0.0176508	1e-200	1096.31	cis	0.275497
AHSG	rs6802305	C	T	0.0858173	0.245979	0.0296597	1.30191e-16	68.761	cis	0.000386174
AHSG	rs35457250	T	C	0.00928878	-0.703164	0.0867873	6.29246e-16	65.6267	cis	0.009
AHSG	rs186703728	A	C	0.0120616	0.502157	0.0760468	4.30783e-11	43.591	cis	2.65308e-07
AHSG	rs9854792	T	C	0.209344	-0.0977219	0.0204286	1.75628e-06	22.8763	cis	0.261878
AHSG	rs73887965	G	A	0.080549	-0.110636	0.0304113	0.00027671	13.2313	cis	0.0586298
AHSG	rs146247183	G	A	0.0119229	-0.27662	0.0761854	0.00028442	13.1796	cis	0.006
AHSG	rs56112115	A	C	0.215652	-0.0666364	0.0200477	0.000892148	11.0452	cis	0.00480956
AIDA	rs28709375	A	G	0.277277	0.268256	0.0184267	2.42748e-47	211.877	cis	1
AIDA	rs1961255	T	A	0.221891	-0.117194	0.0201661	6.45776e-09	33.7634	cis	0.00214604
AIF1	rs3130623	T	C	0.187647	0.212461	0.0212907	2.6647e-23	99.5539	cis	1
AIF1	rs45593732	T	C	0.0203799	-0.570815	0.0575227	4.63133e-23	98.4446	cis	0.00339817
AIF1	rs35502919	A	C	0.0436711	-0.327203	0.0405323	7.99962e-16	65.1496	cis	0.00635863
AIF1	rs2736182	A	G	0.0212117	-0.389118	0.0576351	1.57808e-11	45.5689	cis	0.00147431
AIF1	rs9267542	T	C	0.207195	-0.0797689	0.0205309	0.000103113	15.0914	cis	0.0441252
AIF1L	rs752931	G	C	0.240538	-0.509792	0.0186156	3.62845e-157	749.741	cis	1
AIF1L	rs4740214	G	A	0.311244	0.439756	0.0172452	2.08191e-137	650.08	cis	0.101148
AIF1L	rs4740407	A	G	0.405934	-0.201264	0.0166845	3.45382e-33	145.474	cis	0.342203
AIF1L	rs191137586	G	T	0.0311244	0.563645	0.0479224	1.1961e-31	138.297	cis	0.00676181
AIF1L	rs7847692	T	C	0.448912	-0.193081	0.0167124	1.32189e-30	133.438	cis	0.434046
AIF1L	rs79713253	A	T	0.0122002	-0.838168	0.0756567	2.69438e-28	122.701	cis	0.00083189
AK1	rs78181560	T	G	0.0351449	-0.733119	0.0446475	1.63384e-59	269.547	cis	1
AK1	rs11790037	C	T	0.185568	-0.135475	0.0211521	1.59996e-10	41.0101	cis	0.00578199
AK1	rs76072684	A	G	0.0133093	0.273236	0.0726734	0.000171408	14.132	cis	0.0119349
AK2	rs140854114	T	G	0.0196174	-0.335929	0.0602807	2.59807e-08	31.0469	cis	1
AK2	rs188456604	A	G	0.011299	-0.401787	0.0790675	3.83725e-07	25.8152	cis	0
AK2	rs2975805	G	A	0.0183696	-0.280666	0.0612964	4.75435e-06	20.9599	cis	0.00932575
AKR1A1	rs7520156	T	A	0.0607237	-1.38301	0.0307004	1e-200	2028.81	cis	1
AKR1A1	rs75598025	G	A	0.0104672	-0.993757	0.0808329	2.15346e-34	151.1	cis	0.00279542
AKR1A1	rs10890329	G	C	0.500693	0.175003	0.0164656	3.4316e-26	112.932	cis	0.067401
AKR1A1	rs28364741	G	A	0.167961	0.142818	0.0222977	1.59743e-10	41.0134	cis	0.0260083
AKR1A1	rs144985935	A	G	0.0107445	0.357687	0.0800207	7.94419e-06	19.9747	cis	0.000570254
AKR1B1	rs782546	T	C	0.0304312	0.652215	0.047926	1.15747e-41	185.148	cis	1
AKR1B1	rs2229542	C	T	0.0122695	-0.957959	0.0739433	5.80178e-38	167.794	cis	0.00228776
AKR1B1	rs7795147	T	C	0.0323028	-0.249285	0.0470442	1.19918e-07	28.0711	cis	0.00254928
AKR1B1	rs997316	A	T	0.414252	0.0702683	0.0169207	3.32208e-05	17.241	cis	0.00208383
AKR1C3	rs4880709	G	A	0.339387	0.135997	0.0173974	6.17623e-15	61.0899	cis	1
AKR1C3	rs140398901	A	G	0.0179537	-0.347386	0.0621453	2.35513e-08	31.2383	cis	0.006244
AKR1C4	rs138695384	G	A	0.155137	-1.05389	0.0193637	1e-200	2961.38	cis	1
AKR1C4	rs9423401	C	A	0.309164	0.166812	0.0177613	7.74864e-21	88.183	cis	0.0668073
AKR1C4	rs61830243	G	T	0.115833	0.116847	0.0259175	6.63401e-06	20.3202	cis	0.000461004
AKR7A2	rs143187056	T	G	0.0881048	-0.525863	0.0285521	4.64043e-74	339.116	cis	1
AKR7A2	rs4911983	C	G	0.194441	0.28197	0.0205799	3.35948e-42	187.672	cis	0.00317938
AKR7A2	rs41264065	T	C	0.289061	-0.228079	0.0180818	4.25618e-36	159.062	cis	0.0103189
AKR7A2	rs114928095	A	G	0.0205878	-0.720527	0.0578113	2.72446e-35	155.294	cis	0.000406559
AKR7A2	rs2227295	A	G	0.255164	-0.233167	0.0189209	1.50901e-34	151.82	cis	0.0353579
AKR7A2	rs72653922	C	T	0.0365313	-0.532462	0.043803	1.1384e-33	147.723	cis	0.000233488
AKR7A2	rs61764953	G	A	0.0579509	-0.367315	0.0352815	3.33183e-25	108.358	cis	0.00320584
AKR7A2	rs41264079	A	G	0.113337	0.241246	0.0261161	3.26201e-20	85.3067	cis	0.122824
AKR7A2	rs142197616	G	A	0.0189935	-0.525991	0.0605749	4.69895e-18	75.3791	cis	0.0651679
AKR7A2	rs116005791	A	G	0.0124775	0.59344	0.0751425	3.26714e-15	62.3537	cis	0.0056207
AKR7A2	rs214334	G	A	0.288438	0.143548	0.018378	6.48648e-15	60.9926	cis	0.0123468
AKR7A3	rs12095284	C	T	0.373215	-0.490294	0.0163041	2.82605e-187	904.064	cis	1
AKR7A3	rs61764922	A	T	0.0928878	-0.640948	0.027622	6.16783e-115	538.288	cis	0.126742
AKR7A3	rs12123383	C	A	0.260433	0.360559	0.0185716	6.97451e-82	376.82	cis	0.10663
AKR7A3	rs12405546	G	A	0.188063	-0.36641	0.020901	2.05846e-67	307.242	cis	0.016282
AKR7A3	rs4912060	A	G	0.22203	-0.271412	0.0197034	1.2479e-42	189.695	cis	0.384395
AKR7A3	rs12142349	A	G	0.0659226	0.36293	0.0332844	1.80782e-27	118.862	cis	0.0176595
AKR7A3	rs76799277	C	G	0.019548	-0.233751	0.0602289	0.000104939	15.0583	cis	0.0290103
AKR7A3	rs4912064	T	G	0.0823513	-0.112636	0.030221	0.000195196	13.8873	cis	0.0256038
ALAD	rs8177797	A	G	0.0774296	-0.678498	0.0302354	7.30723e-108	503.437	cis	1
ALAD	rs1805312	G	C	0.0830445	-0.602476	0.0291991	5.99448e-92	425.618	cis	0.00815671
ALAD	rs10817483	A	C	0.353875	0.187937	0.0172257	1.68785e-27	119.001	cis	0.00197546
ALAD	rs8177813	C	T	0.0497019	-0.391612	0.0383565	2.62168e-24	104.211	cis	0.00792428
ALAD	rs818702	G	A	0.210176	-0.135363	0.0205118	4.42475e-11	43.5383	cis	0.0148413
ALAD	rs7041947	A	G	0.0869264	-0.157142	0.0298437	1.43843e-07	27.7178	cis	0.0093265
ALAD	rs11788923	C	T	0.233329	0.0890754	0.0195746	5.43779e-06	20.7019	cis	0.0124124
ALAD	rs112351689	A	T	0.134202	0.107905	0.024444	1.02776e-05	19.4813	cis	0.00193075
ALCAM	rs9830049	C	T	0.120272	-0.306	0.0374	2.8e-16	66.6899	cis	single variant
ALDH3A1	rs887241	A	C	0.340496	-0.211498	0.0171798	1.75383e-34	151.515	cis	single variant
ALDH6A1	rs6574158	C	T	0.479066	0.0809119	0.0166095	1.13156e-06	23.7242	cis	1
ALDH6A1	rs113144927	T	C	0.0106059	-0.301034	0.081081	0.000206562	13.7807	cis	0
ALDOC	rs141921160	T	C	0.0101206	-0.898063	0.082338	1.74759e-27	118.93	cis	1
ALDOC	rs142525078	G	A	0.0283516	-0.19085	0.0495791	0.000119426	14.8138	cis	5.54258e-05
ALPP	rs35458538	A	G	0.23728	0.387163	0.0190213	1.35163e-89	414.178	cis	1
ALPP	rs73001992	A	C	0.196312	-0.258053	0.0206421	1.71075e-35	156.239	cis	0.0903688
ALPP	rs75920311	G	C	0.0720227	-0.363186	0.0317925	5.7616e-30	130.463	cis	#N/A
ALPP	rs2945420	C	G	0.0863718	-0.288706	0.0293791	1.19549e-22	96.5415	cis	0.00875521
ALPP	rs11689384	T	G	0.0509497	0.357651	0.0374957	1.939e-21	90.9569	cis	0.015299
ALPPL2	rs35458538	A	G	0.23728	0.313975	0.0192074	5.25004e-59	267.136	cis	1
ALPPL2	rs75920311	G	C	0.0720227	-0.328682	0.0318445	8.38378e-25	106.503	cis	#N/A
ALPPL2	rs73001992	A	C	0.196312	-0.206331	0.0207227	3.32398e-23	99.1096	cis	0.0903688
ALPPL2	rs115624040	A	C	0.0831831	-0.23392	0.0298227	5.00514e-15	61.5064	cis	0.00483495
ALPPL2	rs11689384	T	G	0.0509497	0.267059	0.0376002	1.34138e-12	50.4329	cis	0.015299
AMBP	rs10982050	G	A	0.242132	-0.153459	0.0192007	1.5303e-15	63.8602	cis	1
AMBP	rs116994374	A	G	0.0781228	-0.177243	0.0309179	1.02844e-08	32.8547	cis	0.00995132
AMBP	rs3762058	T	C	0.0451962	0.200224	0.0401132	6.1324e-07	24.9079	cis	0.0229644
AMIGO2	rs1101752	G	A	0.299945	0.148244	0.0180809	2.84709e-16	67.2038	cis	1
AMIGO2	rs7979883	T	C	0.321156	-0.124031	0.0178879	4.45168e-12	48.0642	cis	0.196696
AMIGO2	rs1554693	A	G	0.307847	0.101317	0.018255	2.9569e-08	30.795	cis	0.018222
AMIGO2	rs2040643	A	G	0.434979	0.0928038	0.016768	3.22942e-08	30.6231	cis	0.00345139
AMPD2	rs523786	A	C	0.360946	0.093913	0.0174697	7.86534e-08	28.8908	cis	single variant
AMY1A	rs78811372	A	G	0.0396506	-0.717915	0.0421589	8.76546e-64	289.899	cis	1
AMY1A	rs4244372	A	T	0.358589	-0.205226	0.0172914	3.42884e-32	140.826	cis	0.0292249
AMY1A	rs77395797	T	C	0.011715	-0.865408	0.0766817	2.71512e-29	127.332	cis	0.0092673
AMY1A	rs186699271	G	A	0.01324	-0.614405	0.072181	2.05841e-17	72.4341	cis	0
AMY1A	rs35945519	A	C	0.0207265	0.466119	0.0574023	5.43003e-16	65.9196	cis	0.000755442
AMY1A	rs114922930	T	C	0.0107445	-0.61435	0.0798042	1.56374e-14	59.2461	cis	0.00291563
AMY1A	rs984740116	A	G	0.0103979	0.605606	0.0805439	6.18872e-14	56.519	cis	#N/A
AMY1A	rs74486377	C	A	0.0122695	0.546784	0.075376	4.46554e-13	52.6072	cis	0.00235445
AMY1A	rs150076551	T	C	0.0208651	0.388944	0.0578871	1.96909e-11	45.1326	cis	0.00235445
AMY1A	rs12119211	T	C	0.0266186	0.323671	0.0506419	1.74646e-10	40.8383	cis	2.22266e-06
AMY1A	rs143198643	T	C	0.0108138	-0.410494	0.0797399	2.70379e-07	26.4937	cis	0
AMY1A	rs114220930	C	T	0.041245	0.195619	0.0417424	2.8324e-06	21.9557	cis	0.00314627
AMY1A	rs115471742	T	C	0.0311937	-0.185325	0.0480566	0.000116073	14.8676	cis	0.00943606
AMY1A	rs956347237	C	A	0.0123388	-0.24544	0.0749638	0.00106496	10.7168	cis	#N/A
AMY2A	rs12076610	T	G	0.093789	0.681665	0.0274602	1.33484e-130	616.047	cis	1
AMY2A	rs142370265	T	C	0.0370165	-1.00384	0.0427328	1.20639e-117	551.678	cis	0.00868758
AMY2A	rs75966519	T	A	0.176071	-0.492205	0.021122	7.27687e-116	542.877	cis	0.0371418
AMY2A	rs964237526	C	T	0.0108831	-1.19357	0.0783934	1.51064e-51	231.748	cis	#N/A
AMY2A	rs145052912	T	A	0.0118536	-0.790322	0.0763533	6.19683e-25	107.111	cis	0
AMY2A	rs1975917	G	A	0.105157	0.198842	0.0271101	2.46597e-13	53.7816	cis	0.0230302
AMY2A	rs78811372	A	G	0.0396506	-0.21488	0.0429237	5.68631e-07	25.054	cis	0.00375681
AMY2A	rs36158766	G	A	0.0918481	-0.132048	0.0289697	5.24599e-06	20.7709	cis	#N/A
AMY2A	rs7548866	T	C	0.023014	0.229752	0.0554158	3.42273e-05	17.1843	cis	0.140093
AMY2A	rs12142261	A	G	0.0470678	-0.15126	0.0391415	0.000112319	14.9298	cis	0.00200729
AMY2B	rs879204071	A	G	0.0845002	0.571257	0.029066	8.13705e-84	386.164	cis	#N/A
AMY2B	rs4244372	A	T	0.358589	-0.333167	0.0170129	3.0412e-83	383.395	cis	1
AMY2B	rs78245241	G	T	0.031471	-0.785133	0.0469001	9.61714e-62	280.168	cis	0.0377397
AMY2B	rs964237526	C	T	0.0108831	-0.949242	0.0788551	4.65851e-33	144.868	cis	#N/A
AMY2B	rs12119211	T	C	0.0266186	0.560891	0.0503538	1.38512e-28	124.043	cis	0.0102483
AMY2B	rs113922683	A	G	0.03972	-0.458871	0.0426236	7.99123e-27	115.867	cis	0.0292249
AMY2B	rs77395797	T	C	0.011715	-0.595449	0.0770375	1.22771e-14	59.7261	cis	0.0189393
AMY2B	rs145052912	T	A	0.0118536	-0.579314	0.0766153	4.48313e-14	57.1579	cis	0.014
AMY2B	rs114479022	T	G	0.0127547	0.513722	0.0740034	4.20649e-12	48.1762	cis	0.0081652
AMY2B	rs114922930	T	C	0.0107445	-0.435687	0.0799671	5.25237e-08	29.676	cis	0.00225344
AMY2B	rs186699271	G	A	0.01324	-0.386562	0.0723997	9.61625e-08	28.5	cis	0
AMY2B	rs74486377	C	A	0.0122695	0.376024	0.0755208	6.53696e-07	24.7843	cis	0.0081652
AMY2B	rs1566154	G	A	0.196589	0.103614	0.0209443	7.70297e-07	24.4672	cis	0.0919308
ANG	rs4982325	T	C	0.117219	0.840329	0.0237997	1e-200	1246.34	cis	1
ANG	rs17516133	C	G	0.222862	-0.520758	0.0189651	5.81846e-158	753.774	cis	0.0358402
ANG	rs17242776	G	C	0.0483155	0.805478	0.0376927	2.72599e-98	456.533	cis	0.00250181
ANG	rs56094440	T	C	0.0537918	0.54087	0.0363356	2.20701e-49	221.514	cis	0.015018
ANG	rs1888562	T	C	0.483571	0.151134	0.0165047	6.83186e-20	83.8279	cis	0.00311335
ANG	rs117730041	C	T	0.029738	0.172819	0.0488887	0.000410422	12.4924	cis	0.0131288
ANGPT2	rs1968586	T	C	0.365243	-0.234574	0.0171459	4.40409e-42	187.119	cis	1
ANGPT2	rs7018378	A	G	0.244974	-0.105531	0.0192561	4.38682e-08	30.0264	cis	0.000100507
ANGPT2	rs966561	A	G	0.435325	-0.0771693	0.0165092	3.00278e-06	21.8432	cis	0.00112765
ANGPTL1	rs143934543	A	C	0.019669	0.9557	0.0969	6.2e-23	120.444	trans	Trans variants
ANGPTL1	rs34534844	C	NA	0.470471	-0.2845	0.0243	1.3e-31	138.594	trans	Trans variants
ANGPTL1	rs34983651	NA	C	0.304693	0.5496	0.0256	1.9e-102	484.049	trans	Trans variants
ANGPTL1	rs16853043	G	A	0.352388	0.4305	0.0247	5.4e-68	304.844	cis	single variant
ANGPTL3	rs10889333	A	G	0.331623	-0.338714	0.0170417	1.25783e-85	394.93	cis	1
ANGPTL3	rs72649573	T	C	0.0112297	0.738055	0.0789706	1.19094e-20	87.3225	cis	0.003
ANGPTL4	rs116843064	A	G	0.0209344	-0.621041	0.0571261	2.56782e-27	118.155	cis	1
ANGPTL4	rs7351103	A	G	0.489741	0.0872139	0.0163931	1.06802e-07	28.2962	cis	0.0159042
ANPEP	rs1042499	C	T	0.0594759	0.223497	0.0352508	2.43293e-10	40.1869	cis	1
ANPEP	rs25653	C	T	0.47151	0.0764518	0.0166119	4.25129e-06	21.1747	cis	0.0314197
ANTXR2	rs11098925	A	G	0.171843	-0.440551	0.0214467	3.58169e-91	421.843	cis	1
ANTXR2	rs10024534	A	G	0.299182	-0.329705	0.0176411	3.71471e-76	349.204	cis	0.408657
ANTXR2	rs79678097	A	G	0.0176071	0.590724	0.0622141	2.92994e-21	90.1304	cis	7.16386e-05
ANTXR2	rs12711160	A	T	0.377721	0.134289	0.0171788	6.17262e-15	61.0907	cis	0.00684212
ANTXR2	rs7439876	G	A	0.433315	0.0637779	0.0167497	0.00014142	14.4946	cis	0.26503
ANXA1	rs3758354	C	A	0.037987	0.447194	0.0431748	5.77142e-25	107.253	cis	1
ANXA1	rs2795112	G	C	0.120408	0.261693	0.0252838	6.23643e-25	107.097	cis	0.195784
ANXA1	rs10781140	G	A	0.368432	-0.0688374	0.0172479	6.64316e-05	15.9241	cis	0.018195
ANXA11	rs3851054	A	G	0.480868	-0.570263	0.0153123	1e-200	1386.59	cis	1
ANXA11	rs2784768	G	A	0.41141	0.452891	0.0160982	2.53481e-165	791.247	cis	0.263103
ANXA11	rs2573326	C	T	0.416886	0.250974	0.0164801	1.43278e-51	231.855	cis	0.0102475
ANXA11	rs61860863	G	A	0.110634	0.352149	0.0260659	4.30546e-41	182.468	cis	0.0487288
ANXA11	rs72819575	T	C	0.0330653	-0.407366	0.0461925	1.43126e-18	77.751	cis	0.00646945
ANXA11	rs2789686	T	C	0.110911	0.132794	0.0264751	5.4071e-07	25.1513	cis	0.000351416
ANXA11	rs146911410	T	C	0.0234299	-0.178237	0.0551501	0.00123545	10.442	cis	0.021003
ANXA2	rs35663835	T	C	0.135311	0.598341	0.0233998	4.02726e-138	653.661	cis	1
ANXA2	rs3940746	G	T	0.385623	0.418059	0.0164808	4.75886e-136	643.277	cis	0.204891
ANXA2	rs765320	T	C	0.210939	0.234761	0.0202835	1.0413e-30	133.92	cis	0.0363806
ANXA2	rs17845226	A	C	0.129974	0.267876	0.0246263	2.40039e-27	118.29	cis	0.0754447
ANXA2	rs765320	T	C	0.210939	0.148883	0.0203958	3.19343e-13	133.92	cis	0.0363806
ANXA2	rs181486908	T	C	0.0113684	-0.476536	0.0778031	9.55097e-10	37.504	cis	0.002
ANXA2	rs12904505	C	A	0.439346	0.0777802	0.0166035	2.85686e-06	21.9391	cis	0.000212104
ANXA4	rs2228203	T	C	0.196659	-0.492893	0.0200929	1.0603e-127	601.589	cis	single variant
ANXA5	rs36177180	G	T	0.293013	-0.0895254	0.018409	1.17986e-06	23.6435	cis	single variant
ANXA7	rs117332875	G	C	0.0203106	-0.453527	0.0587629	1.34178e-14	59.5497	cis	1
ANXA7	rs79192343	G	T	0.0237765	-0.381136	0.0546291	3.28831e-12	48.6622	cis	0.593428
AOC1	rs10452848	A	G	0.498	-0.765	0.4602	3e-239	1322.83	cis	single variant
AP1G2	rs2281679	C	G	0.090323	-0.424549	0.0289563	5.53488e-48	214.906	cis	1
AP1G2	rs76072590	T	C	0.0230833	-0.23849	0.0558515	1.9791e-05	18.2285	cis	0.000147445
AP2A2	rs10902230	G	A	0.434147	-0.174176	0.0166283	1.71908e-25	109.688	cis	1
AP2A2	rs7482491	T	C	0.0948288	0.264435	0.0282604	1.07338e-20	87.5308	cis	0.0537646
APCS	rs77672383	T	C	0.0237765	-0.943389	0.053342	1.49317e-68	312.696	cis	1
APCS	rs28383573	T	G	0.0988493	0.398106	0.0273072	1.80716e-47	212.482	cis	0.000796735
APCS	rs61823707	A	G	0.0142798	-0.491034	0.0704376	3.42103e-12	48.584	cis	0.00121813
APCS	rs12137096	G	T	0.20872	-0.0846562	0.0205469	3.82866e-05	16.9709	cis	0.000213367
APEX1	rs1130409	G	T	0.468182	0.214212	0.0164481	2.4286e-38	169.565	cis	1
APEX1	rs116959214	T	G	0.0504644	-0.312261	0.0373797	7.8587e-17	69.7659	cis	0.0303401
APEX1	rs1760927	T	C	0.355331	0.139134	0.0172814	9.52753e-16	64.802	cis	0.000334045
APEX1	rs1713426	G	A	0.288784	0.135817	0.0183258	1.39345e-13	54.9113	cis	0.00656886
APEX1	rs1713434	C	T	0.431097	0.0613059	0.0167904	0.000262827	13.3279	cis	0.00425712
APLP2	rs61349706	C	A	0.0538611	0.405966	0.0365082	1.71057e-28	123.617	cis	single variant
APMAP	rs6036977	C	T	0.128726	0.215073	0.0247496	4.43565e-18	75.4944	cis	1
APMAP	rs73095987	A	T	0.0645363	-0.21063	0.0335952	3.82755e-10	39.2976	cis	0.0120694
APMAP	rs78661674	A	G	0.0218356	-0.312053	0.0567342	3.92241e-08	30.2445	cis	0.000469927
APOA1BP	rs41267389	A	G	0.0286289	-1.47656	0.0465141	1e-200	1007.42	cis	1
APOA1BP	rs55756370	G	A	0.239914	-0.184364	0.0195389	5.12949e-21	89.0085	cis	0.021047
APOA4	rs12721043	A	C	0.0113684	-1.23719	0.0776171	3.04605e-56	254.002	cis	1
APOA4	rs1729405	C	T	0.466242	-0.136903	0.0166453	2.30165e-16	67.6273	cis	0.01
APOA5	rs12274046	T	C	0.0696659	1.21024	0.0296625	1e-200	1664.21	cis	1
APOA5	rs651821	C	T	0.062318	-0.411318	0.0338479	1.19279e-33	147.629	cis	0.0030579
APOBEC3G	rs3891126	G	C	0.10086	-0.334968	0.0273026	2.92327e-34	150.48	cis	1
APOBEC3G	rs5757502	A	T	0.29433	-0.147475	0.0183866	1.21729e-15	64.3152	cis	0.0340388
APOBEC3G	rs5757464	G	A	0.425204	0.118871	0.0168471	1.87469e-12	49.7715	cis	0.0199245
APOC1	rs5112	C	G	0.466449	-0.320626	0.0162545	2.12949e-84	388.982	cis	1
APOC1	rs1064725	G	T	0.0417995	-0.237303	0.0415423	1.15889e-08	32.6216	cis	0.000396862
APOC1	rs429358	C	T	0.14973	0.118336	0.0234379	4.55246e-07	25.4845	cis	0.00389235
APOC3	rs5141	T	C	0.092264	0.189123	0.0286387	4.29355e-11	43.5975	cis	1
APOC3	rs142093337	T	C	0.0109524	-0.411044	0.0802782	3.13034e-07	26.2096	cis	0.001
APOF	rs2066818	A	C	0.0680715	-0.61877	0.0322143	3.12592e-80	368.842	cis	#N/A
APOF	rs112149630	T	C	0.018231	-0.254061	0.062243	4.51786e-05	16.6561	cis	#N/A
APOH	rs1801689	C	A	0.032788	-1.52886	0.0433315	1e-200	1244.54	cis	1
APOH	rs62069916	T	C	0.456329	0.227308	0.0164961	1.17197e-42	189.822	cis	0.0390671
APOH	rs143764371	A	G	0.0441564	0.485928	0.0402507	3.08135e-33	145.706	cis	0.00289036
APOH	rs79035263	T	G	0.0138639	-0.30354	0.0712406	2.06312e-05	18.1491	cis	0.000176821
APOL1	rs136148	C	T	0.315541	-0.435338	0.0173766	6.8438e-133	627.485	cis	1
APOL1	rs41297245	A	G	0.0542077	0.479257	0.0362361	1.78653e-39	174.877	cis	0.00983511
APOL1	rs136183	T	C	0.464786	-0.166748	0.0166594	1.97291e-23	100.157	cis	0.022
APOL3	rs80576	A	G	0.165119	-1.05391	0.0185985	1e-200	3210.19	cis	1
APOL3	rs28390318	T	C	0.487938	0.434564	0.0156245	8.21934e-162	773.348	cis	0.133059
APOL3	rs183950155	G	A	0.0105365	-0.654921	0.079986	3.11648e-16	67.0239	cis	0.034
APOM	rs2736158	C	G	0.026272	-0.990709	0.051454	1.33636e-80	370.624	cis	1
APOM	rs2856448	A	G	0.497851	0.150613	0.016571	1.27199e-19	82.5861	cis	0.0222681
APOM	rs2471960	A	G	0.291765	0.0686182	0.0182693	0.000174064	14.1031	cis	0.068216
APP	rs455047	C	G	0.441772	0.169683	0.0166269	2.74363e-24	104.12	cis	1
APP	rs1625289	C	G	0.0386108	0.307671	0.0427123	6.47035e-13	51.8736	cis	0.0299865
APP	rs73163716	G	A	0.348953	-0.0927188	0.0174421	1.09377e-07	28.2499	cis	0.0185755
APRT	rs8191469	T	G	0.0612782	-0.232106	0.0343942	1.61072e-11	45.5283	cis	1
APRT	rs474632	T	C	0.335159	-0.109091	0.0176492	6.71258e-10	38.1951	cis	0.00970702
APRT	rs12596224	G	A	0.244558	-0.0876685	0.0193123	5.72992e-06	20.6015	cis	0.000670701
APRT	rs258341	T	C	0.411618	0.0741555	0.0168584	1.10452e-05	19.3434	cis	0.00014836
ARHGAP25	rs4383367	T	C	0.168723	-0.324503	0.0219441	9.06301e-49	218.616	cis	1
ARHGAP25	rs149583529	T	A	0.0119229	-0.774348	0.0766173	7.43496e-24	102.117	cis	0.001
ARHGAP25	rs7592302	A	G	0.183765	0.177231	0.0214672	1.77758e-16	68.1409	cis	0.0534534
ARHGAP25	rs11685672	G	C	0.311798	-0.0934364	0.0180192	2.2143e-07	26.8807	cis	0.0551489
ARHGAP25	rs6728582	G	A	0.0598225	-0.178939	0.0352903	4.06722e-07	25.7027	cis	0.0206086
ARL3	rs8354	T	C	0.0913628	-0.75436	0.0277786	1.05242e-154	737.252	cis	1
ARL3	rs34349481	C	G	0.323582	0.402996	0.017309	1.13369e-115	541.922	cis	0.0698989
ARL3	rs9645569	A	G	0.1568	0.440926	0.0221656	9.1619e-86	395.596	cis	0.0141415
ARL3	rs117283737	A	G	0.0203106	-0.61079	0.0587732	4.04022e-25	107.97	cis	0.194534
ARL3	rs112731942	T	C	0.0259254	-0.374847	0.0526104	1.14184e-12	50.751	cis	0.00485997
ARRB1	rs543013	A	G	0.282684	0.483286	0.0177378	1.13732e-155	742.145	cis	1
ARRB1	rs2510894	T	G	0.48981	-0.335009	0.016266	1.249e-91	424.064	cis	0.188015
ARRB1	rs148999844	C	T	0.0196174	0.629427	0.0597329	8.93783e-26	111.005	cis	0.0414188
ARRB1	rs144385608	C	G	0.0381256	0.260019	0.0434823	2.33953e-09	35.7491	cis	0.00344874
ARRB1	rs35786880	T	C	0.0769444	0.163095	0.0313818	2.07953e-07	27.0026	cis	0.000477322
ARSK	rs956274	T	G	0.362055	-0.126629	0.0171244	1.57751e-13	54.6657	cis	1
ARSK	rs115497797	T	C	0.0185082	-0.284809	0.0617801	4.09516e-06	21.2466	cis	0.0245709
ART3	rs4859610	A	G	0.225912	0.393994	0.0191422	1.61748e-91	423.521	cis	1
ART3	rs55975346	G	T	0.131984	-0.379986	0.0243449	4.85261e-54	243.556	cis	0.0449936
ART3	rs7437856	A	G	0.215306	0.208092	0.0200059	3.67306e-25	108.162	cis	0.155464
ART3	rs2197104	G	A	0.187717	0.197438	0.021211	1.69191e-20	86.6201	cis	0.0663047
ART3	rs138962137	T	C	0.0295993	0.425757	0.0486595	2.6306e-18	76.5364	cis	0.00656102
ART4	rs7311924	G	A	0.386594	0.967103	0.0127269	1e-200	5772.71	cis	1
ART4	rs3088190	C	G	0.0982947	-0.426295	0.0275654	4.23966e-53	239.096	cis	0.0201771
ART4	rs28816762	C	T	0.125884	0.337861	0.024749	6.54396e-42	186.312	cis	0.0907666
AS3MT	rs111622998	A	C	0.105851	-0.176437	0.0271338	8.42861e-11	42.2705	cis	single variant
ASAH2	rs11004802	C	G	0.0806183	-0.840697	0.0287147	3.82611e-178	856.939	cis	1
ASAH2	rs575244023	A	G	0.0251629	-1.18325	0.0512214	5.77471e-114	533.494	cis	0.00256733
ASAH2	rs1049240936	G	A	0.0137252	0.920504	0.0697583	2.64817e-39	174.076	cis	#N/A
ASAH2	rs1865746	A	T	0.23929	-0.243864	0.0190979	6.11304e-37	163.006	cis	0.00356509
ASAH2	rs2669700	T	G	0.150215	-0.287943	0.0230469	1.8763e-35	156.051	cis	0.218
ASAH2	rs17777471	C	G	0.249688	0.23125	0.0189356	5.76673e-34	149.102	cis	0.0074688
ASAH2	rs1949213	C	G	0.0305005	0.369206	0.0481779	2.04777e-14	58.7113	cis	#N/A
ASAH2	rs986316	T	C	0.0120616	0.429481	0.0748075	9.78594e-09	32.9517	cis	0.00652253
ASAH2	rs2490916	T	C	0.43581	0.0589105	0.0168439	0.000472587	12.2287	cis	0
ASGR1	rs62061425	G	A	0.193054	-0.237117	0.0209403	1.77919e-29	128.186	cis	1
ASGR1	rs920764	T	C	0.301816	-0.173833	0.0179698	5.30797e-22	93.553	cis	0.0244091
ASGR1	rs9652835	T	C	0.494177	-0.0843083	0.0167292	4.77906e-07	25.3904	cis	0.00332917
ASIP	rs6059655	A	G	0.0793706	0.929192	0.0283676	1e-200	1072.62	cis	#N/A
ASIP	rs62210273	G	A	0.0697352	-0.218148	0.0327597	2.95884e-11	44.3305	cis	#N/A
ASL	rs3778914	A	C	0.160959	0.225623	0.0222283	4.79276e-24	102.999	cis	1
ASL	rs1000464	G	C	0.376681	-0.172558	0.0171375	1.08513e-23	101.357	cis	0.0934079
ASL	rs181756978	A	G	0.0158048	-0.455644	0.0655911	4.06466e-12	48.2437	cis	0.000794524
ASL	rs139780561	A	T	0.0196174	-0.340537	0.0598398	1.31394e-08	32.3764	cis	0.002
ASL	rs11763800	G	T	0.0289755	-0.222442	0.0496857	7.68717e-06	20.0378	cis	0.00489352
ASL	rs2690418	G	C	0.452378	0.0618424	0.0166806	0.000210937	13.7413	cis	0.201352
ASPH	rs112800350	T	C	0.0355608	-0.651273	0.0445792	1.16891e-47	213.374	cis	1
ASPH	rs11783343	T	C	0.183765	-0.199623	0.0214805	1.94633e-20	86.34	cis	0.11777
ASPH	rs72659056	T	A	0.140995	-0.206181	0.0239812	9.87482e-18	73.8984	cis	0.000416797
ASPH	rs1878411	T	C	0.346735	-0.112891	0.0176647	1.75324e-10	40.8306	cis	0.0473798
ASPN	rs2761681	G	A	0.326425	-0.523184	0.0165277	1e-200	1001.76	cis	1
ASPN	rs76936630	G	C	0.108762	-0.512312	0.0260528	6.67195e-84	386.58	cis	0.13813
ASPN	rs76200928	T	C	0.0133093	-0.928501	0.0711512	1.73685e-38	170.247	cis	0.0240027
ASPN	rs138565395	G	A	0.0108138	-0.934934	0.0796439	1.55679e-31	137.764	cis	0.003
ASPN	rs12344154	A	T	0.257868	-0.190417	0.0187896	5.6366e-24	102.673	cis	#N/A
ASPN	rs7853510	T	C	0.0819354	-0.202035	0.0302685	2.66047e-11	44.5401	cis	0.0344173
ASPN	rs10992394	A	G	0.222654	0.0818472	0.0197764	3.53358e-05	17.1235	cis	0.0274721
ATF6	rs61738953	G	C	0.041783	0.7574	0.0677	4.8e-29	158.836	trans	Trans variants
ATF6	rs8111	T	C	0.266045	-0.2237	0.0279	1.1e-15	65.7567	trans	Trans variants
ATF6B	rs6449	T	C	0.288576	0.279796	0.017965	8.10613e-54	242.498	cis	1
ATF6B	rs186003971	A	G	0.0122695	-0.664407	0.0752449	1.29812e-18	77.946	cis	0
ATF6B	rs1634761	C	T	0.498683	-0.123736	0.0165784	9.3985e-14	55.6912	cis	0.0300128
ATF6B	rs28732177	T	C	0.074241	-0.205138	0.0317805	1.15372e-10	41.6534	cis	0.000424681
ATP1B2	rs1641513	T	C	0.117496	0.567497	0.0249995	3.02377e-110	515.162	cis	1
ATP1B2	rs72829444	A	G	0.240191	0.272728	0.0191672	2.47958e-45	202.405	cis	0.0468441
ATP1B2	rs1050541	T	G	0.459032	0.217173	0.0166113	1.27474e-38	170.877	cis	0.000395883
ATP2A3	rs6065904	A	G	0.207758	-0.2239	0.0301	1e-13	55.3558	trans	Trans variants
ATRN	rs118065662	G	A	0.0127547	-1.9277	0.070695	6.66354e-156	743.329	cis	1
ATRN	rs238735	T	C	0.0622487	-0.671665	0.0337423	7.11723e-86	396.128	cis	0.001
ATRN	rs2252091	T	C	0.231873	-0.137424	0.0195186	2.0893e-12	49.5573	cis	0.002
ATXN3	rs17806016	G	A	0.332039	-0.524587	0.0166269	1e-200	995.158	cis	1
ATXN3	rs73327732	C	T	0.0964231	0.631418	0.0271577	2.2892e-115	540.415	cis	0.0034857
ATXN3	rs17807271	A	G	0.29939	0.372461	0.0176226	2.97734e-96	446.582	cis	0.200772
ATXN3	rs10873415	G	A	0.213711	-0.224961	0.0202556	1.99016e-28	123.312	cis	0.00674399
ATXN3	rs118055901	T	A	0.0379176	0.415462	0.0435052	1.74179e-21	91.1717	cis	0.00208161
ATXN3	rs17127898	A	T	0.0867184	-0.182587	0.0296899	8.1724e-10	37.8096	cis	0.0826453
B3GAT3	rs7122950	T	C	0.290309	-0.422919	0.0177457	6.64263e-121	567.816	cis	1
B3GAT3	rs174598	A	G	0.316789	0.0899855	0.0178832	4.97557e-07	25.3124	cis	0.00122927
B3GAT3	rs150224039	C	A	0.00956606	-0.370813	0.0851932	1.36379e-05	18.94	cis	0
B3GNT2	rs34361686	A	G	0.479897	0.234252	0.0165556	7.4736e-45	200.15	cis	1
B3GNT2	rs62179413	C	T	0.244836	-0.167881	0.0193409	4.83249e-18	75.3233	cis	0.0218041
B3GNT2	rs58198851	A	G	0.313808	0.151579	0.0180515	5.46089e-17	70.4906	cis	0.0645424
B3GNT2	rs80161321	T	C	0.0143491	-0.542753	0.0698688	9.06491e-15	60.3278	cis	0.000378987
B3GNT2	rs10184724	T	A	0.339457	-0.133897	0.0172421	9.24331e-15	60.2894	cis	0.00767197
B3GNT2	rs4672497	G	C	0.211632	0.142437	0.0203015	2.48958e-12	49.2118	cis	0.00401962
B4GALT1	rs7019909	T	C	0.100444	0.642385	0.0263939	8.20423e-126	592.193	cis	1
B4GALT1	rs62544389	A	G	0.211978	-0.249453	0.0204245	5.69863e-34	149.126	cis	0.0268193
B4GALT1	rs144592178	C	T	0.0115763	-0.61181	0.0769981	2.22356e-15	63.1179	cis	0.001
B4GALT1	rs3780494	C	T	0.0206571	0.314668	0.0580235	6.0468e-08	29.402	cis	0.00363942
B4GALT1	rs13296330	C	A	0.110079	0.110124	0.0264216	3.10929e-05	17.367	cis	0.00926701
B4GALT2	rs1859728	C	G	0.0505338	-0.990876	0.0361899	4.13598e-157	749.451	cis	1
B4GALT2	rs114080507	A	G	0.0341744	0.440555	0.0451804	2.50788e-22	95.056	cis	0.00132129
B4GALT2	rs77270226	C	G	0.0826979	0.246821	0.0295507	7.94392e-17	69.7442	cis	0.00991811
B4GALT2	rs2993619	T	C	0.112436	-0.143926	0.0264095	5.2097e-08	29.6919	cis	7.8167e-05
B4GALT2	rs79401056	C	G	0.0480383	-0.176337	0.0384421	4.57091e-06	21.0355	cis	0.00820209
B4GALT6	rs113222817	G	T	0.0383336	-1.52386	0.0395195	1e-200	1486.44	cis	1
B4GALT6	rs146604888	A	C	0.0103286	0.900179	0.0820828	9.14603e-28	120.236	cis	0
B4GALT6	rs1667288	T	G	0.337724	0.153417	0.0176112	3.68029e-18	75.8663	cis	0.0260677
B4GALT6	rs9949056	T	A	0.0523361	0.310684	0.0373962	1.15328e-16	69.0021	cis	0.00377202
B4GALT6	rs17661341	G	T	0.0890753	-0.113198	0.0296845	0.000138221	14.5378	cis	0.0148089
BCAM	rs28399656	A	T	0.011507	1.5287	0.0764148	1.07792e-86	400.101	cis	1
BCAM	rs10409076	T	G	0.199917	0.147592	0.0205908	8.37393e-13	51.364	cis	0.00172994
BCAM	rs28399635	G	A	0.185568	0.133675	0.0215271	5.60647e-10	38.5486	cis	0.00101823
BCAM	rs117908144	G	A	0.0233606	0.262389	0.0550116	1.88126e-06	22.7438	cis	0.000813328
BCAN	rs2365715	G	A	0.37779	-0.310833	0.0165426	6.15929e-77	352.961	cis	1
BCAN	rs12408758	C	A	0.308748	-0.170005	0.017916	3.10124e-21	90.0162	cis	0.149383
BCAN	rs1056695	A	G	0.360738	0.0564236	0.0173927	0.00118363	10.5212	cis	0.111318
BCAT2	rs62125920	G	A	0.199778	-0.588578	0.0196203	2.00549e-186	899.656	cis	1
BCAT2	rs78535883	T	C	0.163524	0.212773	0.0222516	1.54719e-21	91.4092	cis	0.0604383
BCAT2	rs12985193	C	T	0.0428393	0.335559	0.0406566	1.81354e-16	68.1013	cis	0.00889547
BCHE	rs73165060	A	C	0.203106	-0.389836	0.0200357	3.16916e-82	378.473	cis	1
BCHE	rs9881048	A	C	0.201165	-0.338856	0.0204409	1.33039e-60	274.732	cis	0.0949977
BCHE	rs7630032	T	C	0.236933	-0.0904602	0.0196378	4.16679e-06	21.2133	cis	0.00230306
BCHE	rs535243429	T	G	0.0202412	-0.205185	0.0592581	0.000538163	11.986	cis	0.00149815
BDH2	rs141660593	T	C	0.174754	0.346927	0.0213058	1.42688e-58	265.07	cis	1
BDH2	rs55784701	T	C	0.225704	0.0943975	0.0197278	1.74382e-06	22.8899	cis	0.024039
BIN1	rs35103166	C	T	0.379107	0.195014	0.0169755	2.77863e-30	131.937	cis	1
BIN1	rs6733839	T	C	0.395674	0.183686	0.0168809	2.30798e-27	118.37	cis	0.534161
BIN1	rs138047593	C	T	0.0144184	-0.350672	0.0702226	6.06188e-07	24.9303	cis	0.0210674
BLVRA	rs1050916	G	A	0.0114377	-1.14022	0.0766119	2.28236e-49	221.444	cis	1
BLVRA	rs10229520	G	T	0.332663	-0.24558	0.0174465	2.05226e-44	198.084	cis	0.004
BLVRA	rs10255363	T	G	0.4033	0.104363	0.0169052	7.04488e-10	38.1006	cis	0.001
BLVRA	rs62461096	C	T	0.0655067	0.112124	0.0337692	0.000903716	11.0214	cis	0.102
BLVRB	rs184723794	G	A	0.0106752	-1.15518	0.0802945	2.73027e-46	206.922	cis	1
BLVRB	rs268695	T	G	0.297033	0.129643	0.0182096	1.18786e-12	50.673	cis	0.003
BLVRB	rs140503014	A	G	0.0151116	-0.280917	0.0680389	3.68832e-05	17.042	cis	0
BMP1	rs1126931	T	C	0.16907	-0.219251	0.0220267	3.42245e-23	99.0521	cis	1
BMP1	rs116891912	T	C	0.0323028	-0.421419	0.0470858	4.45633e-19	80.0807	cis	0.172656
BMP1	rs6983152	C	T	0.339387	0.0627605	0.0174607	0.000327325	12.916	cis	0.00825588
BMPER	rs2893475	C	T	0.126092	0.296124	0.0244534	1.97753e-33	146.605	cis	1
BMPER	rs759728	T	C	0.1141	-0.287268	0.0258704	2.03433e-28	123.267	cis	0.00977152
BMPER	rs4723328	T	C	0.475184	0.160005	0.0163678	1.97425e-22	95.5358	cis	0.120574
BMPER	rs77897447	G	C	0.120338	0.208308	0.025474	3.40176e-16	66.8493	cis	0.0313173
BMPER	rs2058681	G	A	0.316512	-0.140206	0.0177664	3.42311e-15	62.2607	cis	0.000314867
BMPER	rs17823568	G	C	0.23111	-0.135978	0.0197769	6.68948e-12	47.2607	cis	0.0218422
BMPER	rs1545449	T	C	0.197352	-0.0956637	0.020667	3.74197e-06	21.42	cis	0.197252
BMPER	rs1050719	C	T	0.25253	0.0709696	0.019162	0.000214104	13.7133	cis	0.00180889
BOC	rs4682480	G	A	0.171773	0.365723	0.0214907	1.051e-63	289.523	cis	1
BOC	rs116765948	A	T	0.0390268	-0.397191	0.0428872	2.61629e-20	85.7478	cis	0.00619139
BOC	rs141220795	T	G	0.0193401	-0.333294	0.0602483	3.277e-08	30.5946	cis	0.00127525
BOC	rs11713978	A	G	0.151809	-0.0853677	0.0230789	0.000218104	13.6784	cis	0.016582
BOLA1	rs1044808	C	G	0.0777762	1.0913	0.0285201	1e-200	1463.75	cis	single variant
BOLA3	rs1620482	C	T	0.415084	-0.114038	0.0168679	1.48107e-11	45.6937	cis	single variant
BPI	rs6024863	T	A	0.105989	-0.707137	0.0255425	2.06065e-160	766.231	cis	1
BPI	rs5741814	T	C	0.103424	-0.686783	0.0262225	1.64771e-144	685.757	cis	0.169229
BPI	rs4287822	G	A	0.351449	0.435846	0.0167348	5.43057e-143	678.117	cis	0.000493862
BPI	rs201780643	A	T	0.0778456	-0.730224	0.0301937	2.59377e-124	584.735	cis	0.062
BPI	rs5743509	T	C	0.0559407	-0.781294	0.0349636	5.31629e-107	499.202	cis	0.395784
BPI	rs6064367	G	C	0.469707	0.242443	0.0164342	1.50795e-48	217.571	cis	0.00159693
BPI	rs1739655	A	G	0.0389574	-0.438289	0.0427045	1.52035e-24	105.306	cis	0.0987436
BPI	rs5741798	G	C	0.178359	-0.218523	0.0216691	9.28595e-24	101.67	cis	0.00425604
BPI	rs117814429	A	C	0.0198253	-0.525661	0.0593561	1.02992e-18	78.408	cis	0.0637795
BPI	rs6024343	T	A	0.104811	-0.198981	0.0267228	1.0729e-13	55.4292	cis	0.00372776
BPI	rs542101374	G	C	0.0128241	-0.477273	0.0738432	1.09101e-10	41.7631	cis	#N/A
BPI	rs11905484	C	A	0.0121309	-0.368429	0.0759421	1.25135e-06	23.53	cis	0.00248486
BPIFB1	rs2424961	T	C	0.578579	-0.4366	0.0245	3.9e-71	338.088	cis	1
BPIFB1	rs117258330	C	T	0.009505	-1.1327	0.1455	6.9e-15	81.6709	cis	0.00778427
BPIFB1	rs6141378	A	G	0.257907	0.205	0.0288	1e-12	53.9367	cis	0.0047945
BPNT1	rs7530481	T	C	0.29225	0.23767	0.0181879	1.38297e-38	170.712	cis	single variant
BST1	rs73224660	A	G	0.158997	-1.3967	0.0239	1e-200	3598.38	cis	1
BST1	rs4613561	C	T	0.254211	-1.0655	0.0214	1e-200	2493.54	cis	0.397437
BTD	rs13078881	C	G	0.0399972	-1.46899	0.038843	1e-200	1429.85	cis	1
BTD	rs34356435	G	C	0.16498	-0.55418	0.0214838	2.00625e-140	665.21	cis	0.20765
BTD	rs35034250	T	C	0.0241231	-0.924796	0.0535097	1.31343e-65	298.611	cis	0.000186877
BTD	rs4407396	G	A	0.0845695	-0.238466	0.0297734	1.33468e-15	64.1321	cis	0.000752235
BTD	rs145388314	T	C	0.00998198	-0.604397	0.0838578	6.28166e-13	51.9323	cis	0
BTD	rs78741464	C	T	0.0126854	-0.27535	0.0743748	0.00021534	13.7024	cis	0.00236001
BTD	rs34885143	A	G	0.0167753	-0.229068	0.0647662	0.000407478	12.5058	cis	0
BTN3A3	rs56380525	A	G	0.127201	0.795542	0.0233409	1e-200	1161.37	cis	1
BTN3A3	rs28362606	C	T	0.10689	-1.16766	0.0233835	1e-200	2492.83	cis	0.0249286
BTN3A3	rs72836472	C	T	0.0403438	-0.858448	0.0408266	2.59416e-95	441.999	cis	0.0150175
BTN3A3	rs9379861	C	G	0.0143491	-1.07722	0.0690042	4.67402e-54	243.634	cis	0.00220744
BTN3A3	rs12205731	A	G	0.0854707	-0.448413	0.0291862	1.92423e-52	235.983	cis	0.0212075
BTN3A3	rs11758089	C	T	0.169555	0.269485	0.0217628	7.30633e-35	153.292	cis	0.016919
BTN3A3	rs6456772	A	G	0.425967	-0.194533	0.0166231	2.37384e-31	136.912	cis	0.00334887
BTN3A3	rs115467673	C	G	0.0128934	0.412035	0.0733045	1.97099e-08	31.5854	cis	0.000686105
BTN3A3	rs113223941	A	C	0.0820047	0.117132	0.0300449	9.76461e-05	15.1946	cis	0.0104606
C10orf54	rs10762477	G	A	0.143352	0.622588	0.0226962	1.1501e-157	752.272	cis	1
C10orf54	rs78811240	G	T	0.0761126	0.552853	0.03042	3.33137e-72	330.203	cis	0.412766
C10orf54	rs10762480	T	C	0.209344	-0.337917	0.0199749	5.4601e-63	286.108	cis	0.0574618
C10orf54	rs3747864	T	C	0.0828365	0.500212	0.0297748	3.67997e-62	282.157	cis	0.554796
C10orf54	rs9416010	C	T	0.34119	0.221244	0.0172632	3.39346e-37	164.203	cis	0.276626
C10orf54	rs41305045	A	G	0.242895	-0.223337	0.0191405	3.52639e-31	136.111	cis	0.0154619
C10orf54	rs2394838	G	C	0.227575	0.20168	0.0195673	9.72198e-25	106.205	cis	0.0233161
C10orf54	rs9415051	A	G	0.46333	0.091838	0.0165491	2.96794e-08	30.7876	cis	0.117365
C10orf54	rs4747196	T	C	0.281922	-0.0922609	0.0184703	6.01907e-07	24.9441	cis	0.0241299
C11orf68	rs554169857	A	C	0.0186469	0.929584	0.0604363	1.48509e-52	236.516	cis	1
C11orf68	rs61890365	T	C	0.0250243	0.218477	0.0533074	4.20507e-05	16.7925	cis	0.00146523
C11orf68	rs61893863	A	G	0.0293914	0.199805	0.0492548	5.03241e-05	16.4511	cis	0.00190777
C17orf78	rs12371	G	A	0.089018	0.3885	0.0438	7.1e-19	82.7838	trans	Trans variants
C1QC	rs75380810	C	T	0.0395813	0.969519	0.0414895	1.7749e-116	545.903	cis	1
C1QC	rs12073436	T	C	0.0986413	0.485325	0.0271743	7.64087e-70	318.881	cis	0.00714522
C1QC	rs15940	T	C	0.257313	-0.28572	0.0187457	1.18328e-51	232.251	cis	0.014995
C1QC	rs12060537	C	T	0.111188	0.366119	0.0262043	8.60317e-44	195.155	cis	0.00223212
C1QC	rs75837320	G	A	0.0119229	0.998471	0.0748979	4.53783e-40	177.669	cis	0.00367472
C1QC	rs7516495	A	C	0.0953833	0.345445	0.0280584	1.73867e-34	151.535	cis	0.358029
C1QC	rs141997172	G	A	0.0119229	0.830559	0.0751817	3.79381e-28	122.01	cis	2.63769e-05
C1QC	rs181026444	C	T	0.00991266	0.467863	0.0842672	2.92247e-08	30.8177	cis	0
C1QC	rs10580	A	G	0.0249549	0.274078	0.0530372	2.43413e-07	26.6973	cis	0.00120378
C1QC	rs623183	A	G	0.148551	0.0971093	0.0231144	2.68638e-05	17.6456	cis	0.0192657
C1QL1	rs74716106	C	G	0.09878	-0.439082	0.0273575	5.52058e-57	257.524	cis	1
C1QL1	rs68187323	C	G	0.216831	-0.315824	0.0197968	2.46882e-56	254.437	cis	0.0144125
C1QL1	rs78910478	A	G	0.253778	-0.225452	0.0187585	5.84653e-33	144.408	cis	0.0107672
C1QTNF3	rs253196	A	G	0.176071	-0.198037	0.0218742	1.75479e-19	81.9422	cis	1
C1QTNF3	rs840389	G	A	0.388049	0.0987471	0.0169782	6.28016e-09	33.8178	cis	0.0158757
C1QTNF3	rs7717912	T	A	0.412172	-0.0836341	0.0168166	6.73456e-07	24.7269	cis	0.0333081
C1QTNF5	rs9640	A	T	0.12318	0.295487	0.02503	7.19106e-32	139.327	cis	1
C1QTNF5	rs10892354	T	C	0.387079	0.177644	0.0168549	8.73021e-26	111.052	cis	0.00662764
C1QTNF9	rs28539604	A	G	0.247193	-0.256173	0.0190862	1.37866e-40	180.097	cis	1
C1QTNF9	rs11619238	G	T	0.0661306	-0.418889	0.033113	2.70331e-36	159.985	cis	0.0140923
C1RL	rs11613834	A	G	0.351033	0.375132	0.0168867	8.24655e-106	493.353	cis	1
C1RL	rs61917913	A	G	0.0415223	-0.869911	0.040481	2.42733e-99	461.665	cis	0.014
C1RL	rs78941061	C	T	0.0126854	-1.424	0.0729593	1.02724e-82	380.836	cis	0.003
C1RL	rs3829815	G	A	0.261126	-0.16045	0.0188686	2.21306e-17	72.2902	cis	0.02
C1RL	rs188925382	G	A	0.0264106	-0.396735	0.0515641	1.61565e-14	59.1815	cis	0.007
C1S	rs6695321	G	A	0.371357	-0.5293	0.0383525	9.44e-40	149.438	trans	Trans variants
C2	rs115204832	G	A	0.0116456	-1.29383	0.0765474	6.93914e-63	285.61	cis	1
C2	rs3130297	T	C	0.105365	0.385595	0.0270809	2.16631e-45	202.682	cis	0.001
C2	rs2242656	C	T	0.192708	-0.285771	0.0206913	7.63667e-43	190.695	cis	0.002
C2	rs1802127	T	C	0.0196867	-0.539613	0.0591093	8.82431e-20	83.3168	cis	0
C2	rs9267673	T	C	0.0865798	0.207865	0.0294482	1.83764e-12	49.8109	cis	0
C2	rs12524441	A	G	0.0176764	0.388834	0.0633227	8.66172e-10	37.6955	cis	0
C2	rs403569	A	G	0.0929572	-0.165368	0.0284906	6.73771e-09	33.6806	cis	0.001
C2	rs190263387	T	G	0.0187162	0.337006	0.0611842	3.75332e-08	30.3303	cis	0
C2	rs75509151	T	C	0.00894219	-0.433422	0.0879828	8.57056e-07	24.2608	cis	0
C2	rs9267484	T	A	0.0169139	0.287083	0.0636869	6.65639e-06	20.3139	cis	0
C2	rs9296004	C	A	0.0786774	-0.138955	0.0309527	7.25781e-06	20.1479	cis	0.062
C2	rs146280229	C	G	0.0140025	0.311569	0.0698435	8.28314e-06	19.8946	cis	0
C3	rs2230199	C	G	0.201442	0.235619	0.0204398	1.7733e-30	132.846	cis	1
C3	rs400443	G	A	0.125815	-0.275691	0.0248914	2.77855e-28	122.638	cis	0.0303174
C4BPA	rs17020983	T	C	0.0806183	0.789864	0.0290624	6.09384e-155	738.45	cis	1
C4BPA	rs2842700	A	C	0.05601	0.717086	0.0349423	5.24945e-91	421.036	cis	0.00869504
C4BPA	rs115482428	C	T	0.0160128	0.369483	0.0664207	2.75029e-08	30.9358	cis	2.77073e-08
C4BPA	rs56218657	A	G	0.037779	0.162858	0.0437247	0.000197101	13.869	cis	0.00566416
C5	rs3764912	A	G	0.492652	-0.208967	0.0164699	1.69279e-36	160.936	cis	1
C5	rs193183272	T	C	0.0223901	0.685895	0.0557911	2.15302e-34	151.1	cis	0.008
C5	rs17220750	A	G	0.0991266	0.314353	0.0276271	9.59717e-30	77.393	cis	0.094
C5	rs17220750	A	G	0.0991266	0.243945	0.0277256	1.71249e-18	77.393	cis	0.094
C5	rs2416809	A	G	0.185845	0.181064	0.0214536	3.8051e-17	71.2104	cis	0.00172298
C5	rs115066380	G	A	0.0106752	-0.446449	0.0807326	3.31491e-08	30.5721	cis	0.008
C6	rs191791682	C	T	0.0120616	-1.52613	0.0741289	1.46413e-91	423.728	cis	1
C6	rs4957379	C	T	0.0938583	0.513886	0.0276946	4.05073e-75	344.21	cis	0.001
C6	rs138054038	C	T	0.0218356	-0.468668	0.0567702	1.78298e-16	68.1349	cis	0
C6	rs72753985	C	T	0.0363233	0.267167	0.0438179	1.13493e-09	37.1657	cis	0
C6	rs10512781	C	T	0.468113	0.0827554	0.0167076	7.46802e-07	24.527	cis	0.007
C6	rs201535832	T	C	0.0851934	-0.134591	0.0298643	6.6862e-06	20.3052	cis	0.001
C7	rs74480769	G	A	0.0340358	-1.50946	0.0422589	1e-200	1275.52	cis	1
C7	rs418697	G	C	0.26785	0.436939	0.0179522	8.08953e-126	592.224	cis	7.84326e-05
C7	rs66762907	G	A	0.242063	-0.451207	0.0185918	3.89019e-125	588.828	cis	0.0154711
C7	rs11750411	G	A	0.0937197	-0.257935	0.0281992	7.49939e-20	83.6424	cis	0.00125662
C7	rs77942236	A	G	0.011299	-0.686483	0.0783002	2.25413e-18	76.8446	cis	0.001
C7	rs324059	G	A	0.260848	0.155532	0.0189774	2.92495e-16	67.1499	cis	0.0181797
C7	rs111440388	A	G	0.0289061	0.345856	0.0490335	1.90749e-12	49.7376	cis	0.000129441
C7	rs150940760	G	T	0.0150423	-0.441692	0.0687175	1.37853e-10	41.3032	cis	0.000615973
C7	rs381471	A	C	0.286358	-0.0881905	0.0184185	1.71694e-06	22.92	cis	0.00797785
C8G	rs2071006	T	G	0.466311	0.498495	0.0154451	1e-200	1041.41	cis	1
C8G	rs884112	A	G	0.188063	0.563019	0.020296	5.09541e-161	769.316	cis	0.252981
C8G	rs11145945	G	A	0.269999	0.183903	0.0185633	5.45302e-23	98.1176	cis	0.366817
C9	rs696766	A	G	0.0549009	0.467559	0.0360147	4.10493e-38	168.497	cis	1
C9	rs700226	G	A	0.428116	-0.169585	0.0167666	6.87562e-24	102.274	cis	0.0407402
C9	rs56370824	A	G	0.0332733	0.410284	0.0456637	3.25891e-19	80.7061	cis	0.00039026
C9	rs62359722	T	C	0.0125468	-0.579254	0.0737006	4.41528e-15	61.7555	cis	0
C9	rs75490118	G	A	0.00949674	-0.647775	0.0859019	5.23973e-14	56.8489	cis	0.001
C9	rs59107949	T	C	0.0611396	-0.252744	0.0344883	2.58216e-13	53.6905	cis	#N/A
C9	rs141315508	C	G	0.109109	0.172211	0.0266381	1.08032e-10	41.7825	cis	0.00841803
C9	rs550297172	A	G	0.00977402	-0.501448	0.0848266	3.5459e-09	34.9355	cis	0.001
CA1	rs116866430	G	T	0.00915015	-1.60425	0.0850849	1.91725e-77	355.401	cis	1
CA1	rs6997458	T	G	0.408221	0.231389	0.0167795	1.0169e-42	190.111	cis	0.00706963
CA1	rs981495	T	C	0.141273	0.250575	0.0236741	5.45912e-26	111.997	cis	0.00052441
CA10	rs117399000	A	G	0.0294607	-0.751077	0.0479782	2.40973e-54	244.997	cis	1
CA10	rs73989411	G	A	0.156731	0.320009	0.0228466	5.32021e-44	196.138	cis	0.00461636
CA10	rs203049	A	G	0.489602	-0.11397	0.0165929	7.02284e-12	47.1646	cis	0.0153302
CA10	rs7212492	G	A	0.289339	-0.104353	0.0182285	1.07764e-08	32.7633	cis	0.00173791
CA11	rs62130342	C	G	0.0916401	0.219165	0.0283702	1.26809e-14	59.6619	cis	single variant
CA13	rs74367484	T	G	0.0643283	-1.1999	0.0308829	1e-200	1509.15	cis	1
CA13	rs4740047	G	A	0.360252	-0.629502	0.01588	1e-200	1570.99	cis	0.0662805
CA13	rs7835882	G	C	0.28712	-0.336426	0.018146	5.33637e-75	343.635	cis	#N/A
CA3	rs10504813	T	C	0.232428	-0.323428	0.0194512	5.93535e-61	276.403	cis	1
CA3	rs4150897	G	C	0.315056	-0.218889	0.0177966	2.01378e-34	151.235	cis	0.309392
CA6	rs3765964	A	G	0.382296	0.533849	0.0159567	1e-200	1119	cis	1
CA6	rs11576766	C	A	0.477818	-0.474482	0.0157928	5.91503e-187	902.404	cis	0.0821441
CA6	rs2274333	G	A	0.296201	0.431979	0.0174871	2.12129e-129	610.055	cis	0.366916
CA6	rs3737666	T	C	0.0139332	-1.1865	0.0697742	1.29936e-63	289.085	cis	0.0236877
CA6	rs2274329	C	G	0.095314	-0.456147	0.0279389	7.19699e-59	266.484	cis	0.0317994
CA6	rs12127547	G	A	0.0397893	0.17313	0.0426473	4.96799e-05	16.4756	cis	0.0265449
CACNA2D3	rs6802227	C	T	0.400665	0.280558	0.0163979	2.32756e-64	292.65	cis	1
CACNA2D3	rs78258914	C	G	0.0744489	0.392315	0.0313071	1.18358e-35	156.987	cis	4.74368e-05
CACNA2D3	rs12629593	T	G	0.111535	-0.299285	0.0261645	4.86437e-30	130.805	cis	0.0649501
CACNA2D3	rs10446427	T	C	0.0483155	0.312755	0.0386341	6.65335e-16	65.5159	cis	0.0748591
CACNA2D3	rs9814659	C	T	0.334812	-0.123968	0.017461	1.36944e-12	50.3919	cis	0.00239927
CACNA2D3	rs73082000	A	G	0.152918	0.141134	0.0230147	9.11595e-10	37.5952	cis	0.100733
CACNA2D3	rs80094305	G	A	0.0804797	-0.183464	0.0306301	2.20389e-09	35.8661	cis	1.3941e-06
CACYBP	rs116130300	T	C	0.116872	-0.725623	0.0245439	2.03619e-181	873.805	cis	single variant
CADM1	rs11215400	C	A	0.254263	0.287632	0.0187241	1.9909e-52	235.913	cis	1
CADM1	rs2509354	C	T	0.427145	-0.11897	0.0166276	9.19408e-13	51.1794	cis	0.00669977
CADM1	rs58031725	G	T	0.0551782	0.161403	0.0364535	9.66687e-06	19.5986	cis	0.000643089
CADM2	rs1375547	A	G	0.211077	0.170015	0.0204061	9.46192e-17	69.3959	cis	1
CADM2	rs2029053	T	A	0.296409	0.0635881	0.0181681	0.000468087	12.2465	cis	0.0811817
CALCB	rs7110243	G	A	0.271524	-0.29828	0.018524	2.4342e-57	259.214	cis	single variant
CALCOCO2	rs318100	G	T	0.160543	-0.292984	0.0223155	6.24922e-39	172.327	cis	1
CALCOCO2	rs8075255	C	T	0.175031	0.151199	0.0218118	4.50856e-12	48.039	cis	0.0337229
CAMP	rs142873994	A	G	0.0131013	-0.298377	0.0732138	4.6423e-05	16.6044	cis	1
CAMP	rs11716848	A	G	0.301262	0.0728898	0.0180195	5.28549e-05	16.3579	cis	0.002
CAPG	rs62623452	T	C	0.0128934	-1.79408	0.0699505	6.50734e-139	657.63	cis	1
CAPG	rs62162756	T	C	0.318314	0.332195	0.0175057	2.12667e-78	360.004	cis	0.000526193
CAPG	rs13031179	A	G	0.0632192	-0.528599	0.0336267	8.94308e-55	247.038	cis	0.00430236
CAPG	rs1877954	A	G	0.196243	-0.32119	0.0208994	1.79872e-52	236.122	cis	0.0456797
CAPG	rs72843836	T	C	0.0408291	0.235375	0.0418988	2.00725e-08	31.5498	cis	0.000459026
CAPG	rs74418956	A	C	0.0487315	0.192218	0.038487	6.04155e-07	24.9367	cis	0.00395129
CAPN2	rs188530181	C	A	0.0108831	-1.48021	0.0787683	5.92226e-77	353.039	cis	1
CAPN2	rs17559134	A	G	0.327187	-0.188952	0.0175965	1.07281e-26	115.274	cis	0.00730731
CAPN2	rs112181631	A	C	0.0107445	0.370089	0.0800129	3.8046e-06	21.3881	cis	0
CAPN2	rs61827701	G	A	0.139124	0.0830832	0.0239441	0.000523728	12.0367	cis	0.000629714
CARS	rs693687	G	A	0.406003	0.156729	0.017059	5.16842e-20	84.3861	cis	single variant
CASP3	rs72689266	C	T	0.125191	-0.736301	0.0237315	1.68697e-198	962.365	cis	1
CASP3	rs62339863	C	A	0.268612	-0.50436	0.0178893	5.47103e-166	794.647	cis	0.332259
CASP3	rs188787052	A	G	0.0121309	0.798649	0.0754823	5.67798e-26	111.918	cis	0.001
CASP3	rs1049216	G	A	0.255234	-0.143258	0.0190166	5.54967e-14	56.7351	cis	0.0288405
CAT	rs4756148	T	C	0.229031	-0.366789	0.0194075	8.56797e-78	357.086	cis	1
CAT	rs1001179	T	C	0.226535	-0.208469	0.0195705	2.66905e-26	113.438	cis	0.0844222
CAT	rs564250	T	C	0.219257	-0.210131	0.0197938	3.91227e-26	112.668	cis	0.2224
CBL	rs76683040	T	C	0.0713295	-0.718283	0.0314894	2.91351e-111	520.166	cis	1
CBL	rs11217191	A	G	0.217524	-0.201898	0.0198666	4.22696e-24	103.252	cis	0.0246898
CBL	rs35929108	A	G	0.0653681	-0.174015	0.0334932	2.09712e-07	26.9861	cis	0.00887665
CBLN4	rs4811612	T	C	0.355608	0.235839	0.0172576	5.40468e-42	186.702	cis	1
CBLN4	rs6098802	G	A	0.305351	-0.205121	0.018011	8.55015e-30	129.665	cis	0.00014862
CBLN4	rs6127432	C	T	0.380286	-0.181126	0.0170243	3.06076e-26	113.163	cis	0.00465875
CBLN4	rs6024660	A	C	0.399764	-0.174686	0.0168715	6.00398e-25	107.174	cis	3.50668e-05
CBLN4	rs879047388	G	T	0.37377	-0.142051	0.0170763	1.0548e-16	69.18	cis	#N/A
CBLN4	rs6064315	A	G	0.103494	-0.227799	0.0273873	1.06284e-16	69.1647	cis	0.00125227
CBLN4	rs422330	G	C	0.160543	0.166105	0.0224038	1.36382e-13	54.9543	cis	0.000980473
CBLN4	rs2749809	C	T	0.330584	-0.118066	0.0177936	3.47242e-11	44.0151	cis	0.0215967
CBLN4	rs73142582	C	T	0.187023	-0.0765049	0.0213215	0.000335229	12.8713	cis	0.00388616
CBR1	rs16993864	A	C	0.0188548	-1.533	0.0579001	1.68879e-147	700.818	cis	1
CBR1	rs7278942	C	T	0.262373	0.140508	0.0187714	7.99269e-14	56.0129	cis	0.00877169
CBR1	rs71330635	G	T	0.0634965	-0.240459	0.0337446	1.13451e-12	50.7637	cis	0.00829662
CBR3	rs8127118	C	T	0.408221	-0.709168	0.0148065	1e-200	2293.36	cis	1
CBR3	rs7283454	A	G	0.119229	0.599225	0.0244813	3.59545e-127	598.95	cis	0.0686896
CBR3	rs142135178	C	T	0.0105365	-0.50102	0.0817484	9.32026e-10	37.5518	cis	0.0135003
CCDC126	rs13230595	A	C	0.260155	0.501072	0.0180482	2.8942e-161	770.57	cis	1
CCDC126	rs227934	T	C	0.481561	-0.388786	0.0161575	4.01201e-123	578.832	cis	0.298364
CCDC126	rs227951	T	C	0.494732	0.218228	0.0165791	4.04863e-39	173.212	cis	0.270484
CCDC134	rs11090057	A	G	0.357688	0.387324	0.0167286	1.85176e-114	535.931	cis	1
CCDC134	rs139558	A	G	0.309996	-0.350496	0.0174657	3.28741e-87	402.6	cis	0.273433
CCL1	rs626457	T	C	0.321932	0.2778	0.0462486	2.67e-09	34.5882	trans	Trans variants
CCL14	rs9903158	C	T	0.0585748	-1.2612	0.0322719	1e-200	1526.86	cis	1
CCL14	rs7222922	T	C	0.110218	-1.07823	0.0235812	1e-200	2090.12	cis	0.52339
CCL14	rs16971802	C	T	0.0456121	-0.837203	0.0387908	3.67265e-100	465.676	cis	0.000892779
CCL14	rs41495150	G	C	0.0327187	0.721597	0.0457766	4.57908e-55	248.417	cis	0.000755981
CCL14	rs1635280	C	G	0.22813	0.107447	0.0196675	4.83345e-08	29.838	cis	0.0102299
CCL15	rs75456429	T	C	0.0289755	1.51347	0.0459324	1e-200	1085.4	cis	1
CCL15	rs117111076	A	G	0.0332733	1.23027	0.0438823	2.99224e-164	785.781	cis	0.000281491
CCL15	rs8072327	T	C	0.013032	1.24069	0.0708315	2.63289e-67	306.728	cis	0
CCL15	rs2075746	T	C	0.463607	-0.285643	0.0164568	3.79604e-66	301.187	cis	0.0314562
CCL15	rs1635273	T	C	0.228268	0.220241	0.019513	2.68027e-29	127.358	cis	0.00263696
CCL15	rs2293788	A	G	0.052752	-0.333625	0.0371903	3.69978e-19	80.4521	cis	0.00375594
CCL16	rs33995560	C	T	0.0698045	-1.21916	0.0294651	1e-200	1711.53	cis	1
CCL16	rs1635272	A	G	0.157632	0.316579	0.022396	9.05401e-45	199.757	cis	0.0326413
CCL17	rs62037114	A	C	0.0352835	0.623643	0.044146	1.02078e-44	199.512	cis	1
CCL17	rs72792967	T	A	0.0469292	0.382464	0.0392171	2.47212e-22	95.0845	cis	0.00021151
CCL17	rs223898	G	T	0.252322	0.157717	0.0191113	1.82762e-16	68.0857	cis	0.0240886
CCL18	rs144423871	G	A	0.102246	0.707051	0.0262569	2.85596e-152	724.927	cis	1
CCL18	rs58843379	T	A	0.036046	1.10364	0.0422971	1.71537e-143	680.633	cis	0.00186273
CCL18	rs1634493	C	G	0.238666	0.140954	0.0194186	4.31701e-13	52.6743	cis	0.0175761
CCL18	rs2526333	T	C	0.169902	0.148299	0.021947	1.51701e-11	45.6463	cis	0.00258324
CCL18	rs862807	A	G	0.317066	-0.0785424	0.0178536	1.10187e-05	19.348	cis	0.0276863
CCL19	rs41314592	C	T	0.0601691	0.182309	0.0346459	1.46542e-07	27.6817	cis	single variant
CCL21	rs10814138	A	C	0.31665	-0.124193	0.0176602	2.21751e-12	49.4405	cis	1
CCL21	rs13283363	G	A	0.0917787	-0.145679	0.0289439	4.94191e-07	25.3256	cis	1.86148e-05
CCL22	rs4783982	A	G	0.0656454	0.364479	0.0331485	6.69513e-28	120.864	cis	1
CCL22	rs4359426	A	C	0.0517122	-0.383272	0.0369113	4.42114e-25	107.789	cis	3.63773e-05
CCL22	rs62037104	A	C	0.0201719	-0.49694	0.0584922	2.3629e-17	72.1592	cis	0.000304195
CCL22	rs4784800	A	T	0.151671	-0.163528	0.0232133	2.03187e-12	49.6124	cis	0.0308751
CCL23	rs712048	A	C	0.129835	-0.901961	0.0223309	1e-200	1630.96	cis	1
CCL23	rs117321474	C	T	0.0291834	-1.17541	0.0471202	8.25627e-132	478.479	cis	0.188356
CCL23	rs117321474	C	T	0.0291834	-1.04044	0.0475582	8.8927e-103	478.479	cis	0.188356
CCL23	rs80219613	T	C	0.0135173	-1.50947	0.0699818	4.78742e-100	465.113	cis	#N/A
CCL23	rs72830000	A	G	0.0583668	0.712261	0.0345742	1.12868e-91	424.281	cis	0.00511796
CCL23	rs2735477	T	G	0.489602	0.308374	0.0162699	3.20625e-78	359.141	cis	0.0089583
CCL23	rs1734956	T	G	0.0637737	-0.57249	0.0331658	1.873e-65	297.875	cis	0.405053
CCL23	rs80219613	T	C	0.0135173	-1.20709	0.070791	6.03061e-64	465.113	cis	#N/A
CCL23	rs854678	T	C	0.475808	0.273828	0.0163525	8.89186e-62	280.328	cis	0.0123106
CCL23	rs2293788	A	G	0.052752	-0.506523	0.0369184	2.60924e-42	188.188	cis	0.446682
CCL23	rs1005107	T	C	0.10183	0.37038	0.0272144	1.1432e-41	185.173	cis	0.0201552
CCL23	rs854664	A	G	0.0971856	-0.323046	0.0275805	2.1072e-31	137.153	cis	0.0197287
CCL23	rs111879665	T	C	0.0325801	0.331539	0.046896	1.69866e-12	49.9663	cis	0.00470909
CCL23	rs117230744	G	A	0.0189242	0.382486	0.0606025	2.92904e-10	39.8226	cis	0.00430043
CCL23	rs149197550	T	C	0.0528213	0.166368	0.0373252	8.42751e-06	19.8616	cis	0.0222201
CCL23	rs862819	C	T	0.171149	0.0963126	0.0218614	1.07015e-05	19.4039	cis	0.0622517
CCL25	rs74959615	A	G	0.0751421	-1.18605	0.0278947	1e-200	1807.35	cis	1
CCL25	rs1593072	A	G	0.501802	0.393592	0.0159528	4.25498e-129	608.553	cis	0.0125958
CCL25	rs7259568	T	C	0.164217	0.394895	0.022105	7.03412e-70	319.052	cis	0.0163257
CCL3	rs2015086	G	A	0.138639	0.608978	0.0230489	6.46427e-147	697.883	cis	1
CCL3	rs9903158	C	T	0.0585748	0.456293	0.0351167	3.56023e-38	168.787	cis	0.0400949
CCL3	rs1719130	C	T	0.241092	0.0874757	0.0193686	6.39112e-06	20.3919	cis	0.0322091
CCL3	rs862807	A	G	0.317066	-0.0761204	0.017855	2.04052e-05	18.1703	cis	0.0500171
CCL3L1	rs2015052	G	T	0.0427007	0.616139	0.0399806	9.5164e-53	237.432	cis	1
CCL3L1	rs60479964	A	G	0.0956606	0.378971	0.0281558	8.36161e-41	181.116	cis	0.000553228
CCL4L1	rs2687507	C	T	0.747	-0.239	0.2664	1.5e-16	70.5708	cis	single variant
CCL5	rs2107538	T	C	0.178844	-0.643011	0.0204322	1e-200	990.116	cis	1
CCL5	rs11654604	A	G	0.140372	-0.411449	0.0234977	2.91281e-67	306.521	cis	0.15031
CCL5	rs11868377	T	C	0.0428393	0.178715	0.0411397	1.41764e-05	18.866	cis	0.000236025
CCL5	rs8064426	A	G	0.132677	-0.0789017	0.0245945	0.00134198	10.2891	cis	0.00874689
CCL7	rs3138037	C	T	0.167267	-0.66537	0.0210957	1e-200	994.531	cis	1
CCL7	rs34202026	T	A	0.0194787	1.32946	0.057877	9.50205e-113	527.495	cis	0.00968018
CCL7	rs9899795	T	C	0.436781	-0.172437	0.0167996	1.50435e-24	105.328	cis	0.001
CCL8	rs3138037	C	T	0.167267	-1.12142	0.0182215	1e-200	3786.59	cis	1
CCL8	rs34202026	T	A	0.0194787	-0.694283	0.0593971	2.77985e-31	136.591	cis	0.00968018
CCL8	rs41416652	C	T	0.0440177	0.447022	0.0402337	1.89309e-28	123.412	cis	0.0102121
CCL8	rs77086916	T	C	0.0139332	0.382916	0.0706579	6.17669e-08	29.3606	cis	0.00201406
CCL8	rs12450341	C	T	0.177249	0.0994507	0.0217827	5.0637e-06	20.8388	cis	0.00896233
CCL8	rs141403170	G	A	0.0127547	0.277079	0.0745919	0.000205065	13.7944	cis	0.005546
CCT5	rs11557652	T	A	0.0207265	-0.576392	0.0582538	6.15496e-23	97.8739	cis	single variant
CD109	rs2882704	G	A	0.327256	0.578313	0.0164144	1e-200	1240.95	cis	1
CD109	rs1370437	G	A	0.498267	-0.596355	0.0150072	1e-200	1578.66	cis	0.487126
CD109	rs12211905	G	T	0.483849	-0.69268	0.0143738	1e-200	2321.68	cis	0.297808
CD109	rs3846755	G	T	0.176279	0.405587	0.0212218	1.81205e-79	365.16	cis	0.00223901
CD109	rs72953374	T	G	0.0393734	0.763348	0.0420224	3.8773e-72	329.885	cis	0.0307946
CD109	rs13195592	C	G	0.01629	1.13656	0.0643548	2.27323e-68	311.819	cis	0.0122611
CD109	rs72957333	G	A	0.153265	0.237086	0.0231572	1.96545e-24	104.79	cis	0.0400204
CD109	rs148761577	G	A	0.060793	-0.275598	0.0346273	2.00064e-15	63.3278	cis	0.0303286
CD109	rs2501179	C	T	0.01324	-0.528331	0.0722754	2.9596e-13	53.4208	cis	0.00863188
CD109	rs147243126	C	T	0.011299	-0.480445	0.0785128	9.88953e-10	37.4357	cis	0.001
CD109	rs9360706	G	A	0.0178151	-0.283974	0.062911	6.46555e-06	20.3696	cis	4.66288e-05
CD109	rs7772556	A	T	0.023222	0.18278	0.0552088	0.000935166	10.9577	cis	0.000278449
CD14	rs9425316	C	T	0.45	-0.177	0.018	3.76e-22	108.044	trans	Trans variants
CD14	rs3138074	A	T	0.777	0.332	0.022	9.22e-53	272.4	cis	single variant
CD177	rs79338083	T	C	0.0196174	1.55727	0.0575596	1.27175e-153	731.765	cis	1
CD177	rs78530667	C	T	0.129904	-0.530212	0.023861	7.23856e-106	493.63	cis	0.00030213
CD177	rs45553433	T	A	0.0533065	-0.621227	0.0360931	4.27253e-65	296.164	cis	0.00440831
CD177	rs6509088	C	T	0.335089	-0.283217	0.0172659	2.13899e-59	268.992	cis	0.00528795
CD177	rs62113693	G	A	0.192916	0.335378	0.0207747	1.27804e-57	260.543	cis	0.00104503
CD177	rs10425835	A	C	0.399626	0.265168	0.0167796	2.49641e-55	249.666	cis	0.00122576
CD177	rs78718189	A	G	0.101068	-0.417546	0.0271252	1.24027e-52	236.888	cis	0.00780869
CD177	rs113094109	A	G	0.0325801	0.544249	0.0466198	3.29185e-31	136.249	cis	0.00157426
CD177	rs62113723	T	C	0.102038	-0.284411	0.0272548	2.59095e-25	108.865	cis	0.00679965
CD177	rs112052262	C	T	0.0179537	0.476027	0.062027	1.87901e-14	58.8818	cis	0.00154082
CD177	rs144764562	A	G	0.0153196	0.508905	0.066798	2.89246e-14	58.0265	cis	0.00128973
CD177	rs4029175	G	A	0.226951	-0.143527	0.0196415	3.0174e-13	53.3823	cis	0.00732544
CD177	rs78667178	A	C	0.0102593	0.545672	0.0827887	4.67264e-11	43.4311	cis	0.0012127
CD177	rs74557322	C	T	0.0254402	-0.333198	0.0523768	2.11925e-10	40.4582	cis	0.00150269
CD177	rs118164011	G	C	0.0319562	0.276454	0.0471474	4.72887e-09	34.3724	cis	1.32321e-05
CD177	rs11669067	A	G	0.180993	0.116573	0.021733	8.3981e-08	28.7631	cis	0.000474534
CD177	rs2354281	C	G	0.176418	0.10091	0.0216555	3.22199e-06	21.7076	cis	0.00563129
CD177	rs184065947	A	G	0.0161514	0.273693	0.0659204	3.33566e-05	17.2333	cis	0.00100986
CD177	rs142399727	T	C	0.0187162	-0.232389	0.0614838	0.000158296	14.282	cis	0.00687743
CD177	rs25476	T	G	0.0533758	0.135128	0.0366735	0.000230709	13.5727	cis	0.000782545
CD200	rs1879514	G	T	0.23527	-0.215878	0.0194991	2.92274e-28	122.537	cis	1
CD200	rs146515723	T	C	0.0485235	-0.246423	0.0382279	1.2212e-10	41.5414	cis	0.00149545
CD200	rs1050572	A	G	0.0765978	0.179782	0.0311451	8.13867e-09	33.3114	cis	0.00248571
CD200R1	rs62263759	T	A	0.313254	0.230972	0.01768	1.44554e-38	170.621	cis	1
CD200R1	rs78641197	G	C	0.0251629	-0.440529	0.0532857	1.617e-16	68.3293	cis	0.00753183
CD200R1	rs145871788	G	C	0.0106059	0.300866	0.080551	0.000189086	13.9471	cis	0.021
CD209	rs8106657	C	T	0.248024	-0.403478	0.0186481	1.22624e-100	468.005	cis	1
CD209	rs4804774	C	G	0.240677	-0.404872	0.0188774	5.67102e-99	459.865	cis	0.327525
CD209	rs7359874	T	A	0.496465	-0.262824	0.0162596	9.26088e-58	261.21	cis	0.00796008
CD209	rs17159862	C	T	0.148621	-0.287583	0.0233422	1.56431e-34	151.748	cis	0.0906901
CD209	rs12610438	C	T	0.0773603	-0.210102	0.0311247	1.5897e-11	45.5543	cis	0.0407467
CD209	rs15282	T	C	0.321156	-0.0787671	0.017935	1.14022e-05	19.2826	cis	0.00435285
CD248	rs565972	A	G	0.476778	0.103092	0.0167089	7.2037e-10	38.0569	cis	single variant
CD274	rs1411262	T	C	0.260017	-0.3696	0.0185817	9.48454e-86	395.524	cis	1
CD274	rs2890658	A	C	0.0799945	0.315419	0.0306684	1.22051e-24	105.748	cis	0.0548023
CD300A	rs2706532	T	C	0.42673	-0.512884	0.0156096	1e-200	1079.28	cis	1
CD300A	rs2272111	A	G	0.19652	-0.895737	0.017873	1e-200	2510.99	cis	0.243324
CD300A	rs145767181	G	A	0.0131013	-1.01593	0.0723151	2.99829e-44	197.31	cis	0.0114843
CD300A	rs62087214	G	A	0.0453348	-0.416028	0.0398292	2.33426e-25	109.074	cis	0.0525533
CD300A	rs1305878	T	C	0.0926799	0.20208	0.0287729	2.36484e-12	49.3127	cis	0.000392234
CD300C	rs62087200	A	G	0.049286	-0.797043	0.0372631	1.82206e-98	457.388	cis	1
CD300C	rs9896870	A	G	0.269167	-0.126747	0.0186791	1.24852e-11	46.0302	cis	0.00110354
CD300C	rs145767181	G	A	0.0131013	-0.425296	0.0731267	6.28971e-09	33.8151	cis	0.00241901
CD300C	rs1171207	T	C	0.0924719	0.114024	0.0288627	7.87062e-05	15.6026	cis	0.000192352
CD33	rs35112940	A	G	0.2169	-0.840446	0.0177236	1e-200	2247.99	cis	1
CD33	rs3865444	A	C	0.323652	-0.942711	0.0137495	1e-200	4699.62	cis	0.567104
CD33	rs62115997	C	G	0.026272	-0.951344	0.0506764	8.34427e-77	352.325	cis	0.0103352
CD33	rs200656	T	C	0.225912	0.318501	0.0196061	2.60649e-58	263.827	cis	0.0798209
CD33	rs116953977	T	C	0.0308471	0.686489	0.046997	1.20765e-47	213.308	cis	0.00849855
CD33	rs10409348	A	G	0.385623	0.236832	0.0168908	4.36255e-44	196.544	cis	0.185087
CD33	rs113464261	C	A	0.0219742	-0.728455	0.0558498	1.8901e-38	170.076	cis	0.00556759
CD33	rs35498777	T	C	0.194649	0.243127	0.0206546	1.07144e-31	138.52	cis	0.0157352
CD33	rs142760794	A	G	0.011507	-0.837534	0.0778846	9.09646e-27	115.606	cis	0.002
CD33	rs118164713	A	C	0.0315403	0.396782	0.0474168	6.97535e-17	70.0034	cis	0.00434183
CD33	rs12461354	A	G	0.0763899	-0.19047	0.0313222	1.2554e-09	36.9682	cis	0.0168011
CD33	rs4802772	T	C	0.0897685	-0.111309	0.0289953	0.000124663	14.7328	cis	0.0333344
CD36	rs73134054	A	G	0.322057	0.0898059	0.0178865	5.26737e-07	25.2022	cis	1
CD36	rs11760281	A	G	0.273673	0.0862905	0.018401	2.78993e-06	21.9848	cis	0.00786952
CD36	rs73709192	A	C	0.0229447	-0.200848	0.0556818	0.000311769	13.0073	cis	0.0101768
CD46	rs2466572	A	C	0.221752	0.709912	0.0181192	1e-200	1534.65	cis	1
CD46	rs71635159	A	G	0.0908083	0.132329	0.0291862	5.88301e-06	20.5511	cis	0.0354
CD46	rs35029161	C	T	0.115486	0.103707	0.0258788	6.20068e-05	16.0549	cis	0.0514537
CD48	rs352684	A	G	0.423679	-0.366254	0.0163075	4.928e-108	504.277	cis	1
CD48	rs3796502	A	T	0.272425	-0.375536	0.0183321	1.0717e-90	419.525	cis	0.0166
CD48	rs59156523	T	C	0.16394	-0.259383	0.0221599	2.30397e-31	136.97	cis	0.00821298
CD48	rs352681	A	G	0.354014	-0.17847	0.0172843	8.03634e-25	106.588	cis	0.0171885
CD48	rs480104	G	C	0.208374	0.176004	0.0205404	1.26661e-17	73.4018	cis	0.0070468
CD48	rs1126644	C	T	0.228268	0.143674	0.0195736	2.36623e-13	53.8635	cis	0.00926193
CD55	rs1583090	C	T	0.241924	-0.809289	0.0167998	1e-200	2319.95	cis	1
CD55	rs6681853	C	T	0.305698	0.328238	0.017766	1.66656e-74	341.254	cis	0.109331
CD55	rs11118157	A	C	0.21489	-0.174766	0.0201364	4.87349e-18	75.306	cis	0.012645
CD58	rs60612523	G	A	0.0165673	0.719383	0.0646546	1.5891e-28	123.766	cis	single variant
CD59	rs831636	A	G	0.309095	-0.410749	0.0171899	1.66275e-121	570.803	cis	1
CD59	rs831603	G	A	0.384445	0.274451	0.0166873	1.07162e-59	270.419	cis	0.0426931
CD59	rs10768020	C	T	0.138361	-0.100188	0.0240244	3.0783e-05	17.3862	cis	0.000340735
CD5L	rs2765501	A	G	0.420144	0.403484	0.016314	1.07843e-129	611.521	cis	1
CD5L	rs1048086	A	T	0.216484	-0.38884	0.0196186	3.59268e-85	392.722	cis	0.239774
CD5L	rs1925036	G	A	0.481145	-0.157473	0.0165045	1.88837e-21	91.0096	cis	0.0621281
CD5L	rs80042872	C	A	0.0479689	-0.347752	0.039012	6.1513e-19	79.4369	cis	0.0416421
CD5L	rs114568699	T	C	0.0291834	0.378622	0.0493913	2.0106e-14	58.7476	cis	0.00415142
CD68	rs62059824	T	C	0.116664	0.63783	0.0246766	5.81618e-141	667.911	cis	1
CD68	rs858521	C	G	0.394219	-0.255172	0.0167863	2.16158e-51	231.013	cis	0.0748942
CD68	rs9901675	A	G	0.0456814	0.344217	0.0396003	4.34624e-18	75.5348	cis	0.00732633
CD8A	rs3020726	G	A	0.165604	0.51744	0.021687	3.63962e-121	569.116	cis	1
CD8A	rs114758893	A	G	0.0829752	-0.409963	0.0297782	1.38328e-42	189.484	cis	0.0160045
CD8A	rs62148508	G	T	0.0229447	-0.598571	0.0549384	1.98366e-27	118.675	cis	0.0033543
CD97	rs10416187	G	T	0.447387	0.11097	0.0166885	3.15613e-11	44.2034	cis	1
CD97	rs4926112	A	G	0.0455428	-0.248575	0.0398789	4.82577e-10	38.8426	cis	0.00294892
CD97	rs12609652	C	T	0.0924719	-0.177518	0.0286503	6.10912e-10	38.3801	cis	0.00412906
CD97	rs61310069	A	G	0.0702204	-0.174847	0.0326361	8.69957e-08	28.6946	cis	0.0758854
CD97	rs187737536	T	G	0.0406211	-0.201873	0.0417209	1.33433e-06	23.4061	cis	0.0173104
CDCP1	rs28364749	A	T	0.178428	-0.399631	0.0211379	7.60563e-78	357.334	cis	1
CDCP1	rs79885994	T	G	0.0844309	-0.4208	0.0293216	4.49591e-46	205.9	cis	0.00728109
CDCP1	rs2005914	T	C	0.230279	0.205022	0.0196117	2.13163e-25	109.257	cis	0.0620284
CDCP1	rs9829744	T	C	0.136074	0.170892	0.0242165	1.8619e-12	49.7852	cis	0.000228285
CDCP1	rs2037358	G	T	0.479759	0.111515	0.0165691	1.82352e-11	45.2844	cis	0.00153783
CDCP1	rs7428429	C	T	0.0916401	-0.137761	0.028771	1.71642e-06	22.9204	cis	0.00014043
CDH17	rs12056840	A	G	0.469777	-0.347909	0.0161476	7.77011e-100	464.082	cis	1
CDH17	rs1051624	T	G	0.432275	0.299182	0.0163995	9.91366e-73	332.728	cis	0.0215532
CDH17	rs2448913	C	T	0.319354	0.200768	0.0177292	1.76608e-29	128.201	cis	0.151127
CDH17	rs2623151	A	G	0.011299	0.747633	0.0787181	2.85893e-21	90.1794	cis	0.0110868
CDH17	rs80283660	C	T	0.0446416	-0.359074	0.0397831	2.25417e-19	81.4423	cis	0.046602
CDHR5	rs12421646	G	C	0.226813	0.191798	0.0196782	2.61517e-22	94.9723	cis	1
CDHR5	rs111368715	A	G	0.0364619	-0.246258	0.044544	3.3442e-08	30.555	cis	0.014763
CDNF	rs61738953	G	C	0.0352835	-1.11816	0.0431514	1.24871e-141	671.271	cis	1
CDNF	rs11814337	G	A	0.108277	0.337358	0.0265033	1.01262e-36	161.98	cis	0.01339
CDNF	rs117450944	G	C	0.0429086	-0.18721	0.0411054	5.3402e-06	20.7367	cis	0.00237419
CDON	rs7101525	G	C	0.0877582	-1.07656	0.0265067	1e-200	1649.09	cis	1
CDON	rs478951	G	A	0.446486	-0.208918	0.0165194	2.82172e-36	159.898	cis	0.00789816
CDON	rs1786698	C	G	0.0927492	0.195681	0.0284393	6.45863e-12	47.3303	cis	0.00228096
CDON	rs3824922	A	C	0.0454735	-0.273525	0.0400117	8.80154e-12	46.7197	cis	0.161853
CDON	rs556645	T	C	0.166921	0.132391	0.0221236	2.27894e-09	35.8002	cis	0.00068921
CDON	rs116140670	C	G	0.0290448	-0.256567	0.0491234	1.81057e-07	27.2712	cis	0.00588231
CDON	rs61029109	C	G	0.323513	-0.0916139	0.0177657	2.57921e-07	26.5851	cis	0.000480377
CDON	rs654112	A	G	0.408776	0.0784966	0.0169083	3.50314e-06	21.5467	cis	0.000138093
CECR1	rs2231495	C	T	0.337377	-0.841636	0.0143933	1e-200	3418.28	cis	1
CECR1	rs2041144	C	G	0.48981	0.197582	0.0164951	9.43469e-33	143.438	cis	0.00234085
CECR1	rs2009720	G	A	0.35942	0.122495	0.0172709	1.44173e-12	50.2905	cis	0.000435006
CECR1	rs737963	T	C	0.385346	-0.119241	0.0169963	2.49595e-12	49.2064	cis	0.0287184
CEL	rs2075733	G	A	0.0409677	0.44207	0.0416042	3.53465e-26	112.872	cis	1
CEL	rs7035838	A	G	0.314086	0.144033	0.0180752	1.85231e-15	63.4801	cis	0.0445733
CEL	rs6597598	C	A	0.43075	-0.0911396	0.0168686	6.76565e-08	29.1834	cis	0.0380453
CEL	rs8176739	A	G	0.0230833	-0.22869	0.0556828	4.05231e-05	16.8629	cis	0.000102858
CES1	rs76336259	A	G	0.0469985	-0.471838	0.0391188	3.507e-33	145.444	cis	1
CES1	rs11076122	A	G	0.221891	-0.159138	0.0200519	2.39826e-15	62.9675	cis	0.063731
CES1	rs74019283	T	G	0.0378483	-0.272459	0.0434465	3.79078e-10	39.3163	cis	0.000741152
CES1	rs145577128	A	G	0.0111604	-0.408554	0.0785473	2.03259e-07	27.0468	cis	0.001
CFB	rs4151667	A	T	0.0448496	-1.12641	0.0381411	4.68487e-181	871.939	cis	1
CFB	rs564120245	A	C	0.138431	0.481394	0.0236049	6.28745e-90	415.792	cis	0.0145972
CFB	rs2072634	T	C	0.0218356	0.967524	0.055513	1.14393e-66	303.678	cis	0.000452341
CFB	rs1048709	A	G	0.190281	-0.240907	0.0209027	1.81964e-30	132.793	cis	0.00662101
CFB	rs17201602	T	C	0.046236	-0.285253	0.0398396	8.86168e-13	51.2519	cis	0.00508808
CFB	rs9267547	A	G	0.0919867	0.182849	0.0289404	2.80522e-10	39.9076	cis	0.00708464
CFB	rs17201466	T	C	0.0370165	-0.179579	0.0438571	4.27451e-05	16.7614	cis	0.00097397
CFD	rs72984031	G	A	0.252946	-0.19518	0.0187708	3.80673e-25	108.09	cis	1
CFD	rs117376574	T	G	0.0845002	0.275337	0.0297922	3.1299e-20	85.3893	cis	0.0121147
CFD	rs2930900	G	A	0.18841	-0.188791	0.0212982	9.58097e-19	78.5518	cis	0.0402327
CFD	rs111607343	A	G	0.0265493	0.294122	0.0512612	9.98577e-09	32.9122	cis	0.018125
CFD	rs67476743	T	G	0.284556	0.100991	0.0185634	5.49297e-08	29.589	cis	0.007812
CFH	rs1048663	A	G	0.162138	-0.626608	0.0211354	2.26766e-182	878.72	cis	1
CFH	rs12134598	G	T	0.184597	0.409424	0.0206748	4.93961e-85	392.052	cis	0.0388236
CFH	rs79524406	C	T	0.0239845	-0.27434	0.0548244	5.74878e-07	25.0328	cis	0.0149578
CFHR1	rs71631867	A	T	0.205046	-0.836817	0.0177125	1e-200	2231.42	cis	1
CFHR1	rs146690273	G	T	0.159781	0.399035	0.0223495	8.37705e-70	318.688	cis	0.048
CFHR1	rs72734340	T	C	0.0335505	0.536984	0.0460049	3.36477e-31	136.205	cis	0.009
CFHR1	rs140976580	C	T	0.0103286	-0.379317	0.0815307	3.33877e-06	21.6392	cis	0
CFHR2	rs4085749	T	C	0.227575	-0.761779	0.0176551	1e-200	1861.22	cis	1
CFHR2	rs41310132	G	A	0.0152502	-1.37846	0.0655337	2.22786e-95	442.322	cis	0.00222025
CFHR2	rs79351096	A	G	0.0232913	-1.09685	0.0541667	1.01583e-88	409.93	cis	0.00346003
CFHR2	rs72734340	T	C	0.0335505	0.841529	0.0453678	4.538e-75	343.971	cis	0.0109897
CFHR2	rs116224050	G	A	0.023222	0.752968	0.0547063	1.44736e-42	189.39	cis	0.00299953
CFHR2	rs184080912	A	C	0.0299459	-0.356762	0.0488304	3.04436e-13	53.365	cis	0.0137485
CFHR4	rs12066959	A	G	0.228338	-0.591222	0.0185187	1e-200	1018.97	cis	#N/A
CFHR4	rs12724106	G	A	0.105573	-0.978794	0.0245443	1e-200	1589.87	cis	1
CFHR4	rs116056475	A	G	0.0614169	-0.919309	0.0329015	3.25126e-163	780.497	cis	0.414677
CFHR4	rs12138995	T	C	0.0612782	-0.919266	0.0329347	6.84519e-163	778.851	cis	0.402
CFHR4	rs11590167	C	A	0.0479689	-0.909679	0.0365912	5.73331e-131	617.878	cis	0.253277
CFHR4	rs141014089	T	G	0.0474144	0.757621	0.0383377	1.07411e-84	390.419	cis	0.012665
CFHR4	rs72734340	T	C	0.0335505	0.802939	0.0454647	2.28063e-68	311.814	cis	0.00941218
CFHR4	rs12747013	A	G	0.0257175	-0.858318	0.050847	9.93361e-63	284.869	cis	0.0239664
CFHR4	rs12134610	G	A	0.0734784	-0.527046	0.0314578	7.72749e-62	280.621	cis	0.00153946
CFHR4	rs4044578	C	A	0.403993	0.246297	0.0165682	2.93593e-49	220.926	cis	0.172912
CFHR4	rs10801599	C	T	0.313878	0.246176	0.0176582	1.3064e-43	194.302	cis	0.0253529
CFHR4	rs12144939	T	G	0.204838	0.142403	0.0203628	2.92571e-12	48.8926	cis	#N/A
CFHR4	rs17552483	T	A	0.0281436	0.313785	0.0501591	4.18124e-10	39.1241	cis	0.00138519
CFHR4	rs190548044	C	T	0.0133093	-0.327186	0.0730313	7.57666e-06	20.0655	cis	0.00321221
CFHR4	rs36004306	C	A	0.0466519	-0.164874	0.0392816	2.7343e-05	17.6119	cis	0.00158294
CFHR4	rs12140782	G	C	0.31464	-0.0713971	0.0179233	6.85813e-05	15.8637	cis	0.21105
CFHR4	rs4915338	T	C	0.100998	0.102696	0.0277165	0.000212789	13.7249	cis	#N/A
CFHR5	rs35662416	A	G	0.0239152	-1.16135	0.0521005	1.69246e-106	496.732	cis	1
CFHR5	rs72732234	C	T	0.0183696	-1.27461	0.0604984	1.13038e-95	443.758	cis	0.000209161
CFHR5	rs6694853	G	A	0.0942049	0.506487	0.0279123	5.45381e-72	329.174	cis	0.00304791
CFHR5	rs78558010	T	C	0.159226	-0.306569	0.0225564	1.46278e-41	184.67	cis	0.153266
CFHR5	rs1332664	T	G	0.153473	-0.207557	0.0228765	1.47149e-19	82.2953	cis	6.19726e-05
CFHR5	rs10922152	T	A	0.479481	-0.0695846	0.0165059	2.5199e-05	17.7675	cis	0.0489648
CFI	rs10033900	T	C	0.490157	-0.368602	0.0160848	3.03854e-112	525.005	cis	1
CFI	rs62324860	A	T	0.427215	0.325529	0.0163285	3.99606e-86	397.344	cis	0.330954
CFI	rs12648667	C	G	0.0734784	-0.293805	0.031877	3.94493e-20	84.9265	cis	0.0281059
CFI	rs114013791	A	C	0.0158741	0.318872	0.0655696	1.18009e-06	23.6433	cis	0.008
CHAD	rs184613584	C	A	0.0116456	-0.658234	0.0776631	2.80973e-17	71.8143	cis	1
CHAD	rs8070068	A	G	0.309303	-0.107549	0.0179826	2.32739e-09	35.7592	cis	0.004
CHGA	rs729940	T	C	0.145155	-0.343594	0.0232012	6.63482e-49	219.255	cis	1
CHGA	rs9658667	A	G	0.0323721	-0.268889	0.0471943	1.26377e-08	32.4524	cis	0.0011549
CHGA	rs2402212	A	G	0.391307	-0.092182	0.0169494	5.54479e-08	29.5708	cis	0.0129507
CHI3L1	rs28601761	C	G	0.61	0.14	0.0239432	5e-09	31.9305	trans	Trans variants
CHI3L1	rs884209	A	G	0.519267	-1.0129	0.0182	1e-200	3464.32	cis	1
CHI3L1	rs10399805	A	G	0.128287	0.9498	0.0344	7.4e-168	833.879	cis	0.136271
CHI3L1	rs946261	T	C	0.632691	-0.5599	0.024	2.2e-120	562.663	cis	0.470943
CHIT1	rs2486954	G	A	0.209483	-0.971138	0.0169443	1e-200	3283.93	cis	1
CHIT1	rs73068228	G	T	0.0591293	0.828265	0.0341575	6.21067e-125	587.822	cis	0.00657951
CHIT1	rs12140418	T	C	0.0290448	-0.822076	0.0478937	9.33712e-65	294.542	cis	0.0717035
CHIT1	rs80241012	A	G	0.132885	0.354368	0.0240804	2.54119e-48	216.502	cis	0.0371772
CHIT1	rs77706048	T	C	0.0158741	-0.8288	0.0664286	2.31883e-35	155.621	cis	0.0584518
CHIT1	rs10920587	A	C	0.0266879	-0.451922	0.0516712	2.71515e-18	76.4732	cis	0.0304747
CHIT1	rs2486925	T	G	0.147096	-0.183178	0.0234286	6.10303e-15	61.113	cis	7.4509e-05
CHIT1	rs7555556	T	C	0.324899	0.109049	0.0176844	7.36316e-10	38.0139	cis	0.0011867
CHKB	rs5770922	G	A	0.0484542	-0.48878	0.0383915	9.80834e-37	162.045	cis	1
CHKB	rs5770868	C	T	0.08859	-0.332818	0.0287706	1.1158e-30	133.781	cis	0.425798
CHKB	rs86337	C	A	0.425343	-0.0859405	0.0167584	3.00146e-07	26.2912	cis	0.0324205
CHL1	rs6769747	G	A	0.0851241	0.482509	0.0293161	8.83378e-60	270.818	cis	1
CHL1	rs13088719	T	G	0.14051	-0.329575	0.023712	2.31835e-43	193.131	cis	0.0141061
CHL1	rs1516330	A	G	0.229031	-0.180501	0.0199042	1.53182e-19	82.2147	cis	0.0135434
CHL1	rs75273078	A	T	0.0549009	0.323505	0.0362821	6.0224e-19	79.4798	cis	#N/A
CHL1	rs115357599	T	C	0.0114377	-0.539645	0.0784817	6.66814e-12	47.2671	cis	0.000475475
CHL1	rs62230378	G	A	0.0298073	-0.276071	0.0488888	1.69564e-08	31.8788	cis	0.00393879
CHL1	rs73007585	C	T	0.0120616	0.409178	0.0756829	6.6334e-08	29.2219	cis	0.001
CHMP2A	rs73068325	T	C	0.175378	0.149023	0.0218587	1.00084e-11	46.4662	cis	single variant
CHMP2B	rs12486932	T	C	0.283793	0.545649	0.0174034	1e-200	982.739	cis	1
CHMP2B	rs6770433	C	T	0.495494	-0.428257	0.0158611	4.85359e-153	728.823	cis	0.298875
CHMP2B	rs904115	T	G	0.140441	0.0804411	0.0239703	0.000795267	11.2587	cis	0.071847
CHRDL2	rs61389091	T	C	0.0420075	-0.719594	0.0408203	3.95029e-68	310.672	cis	1
CHRDL2	rs7129492	G	A	0.489117	0.15776	0.0164266	1.0375e-21	92.21	cis	0.000703401
CHRDL2	rs11236213	A	G	0.316789	-0.166975	0.017743	6.49039e-21	88.5377	cis	0.00297444
CHST11	rs1704879	T	G	0.295647	-0.585618	0.0169761	1e-200	1189.69	cis	1
CHST11	rs746034	G	A	0.370581	0.417294	0.0165123	4.31361e-135	638.482	cis	0.108115
CHST11	rs7979531	G	C	0.267157	-0.27982	0.0184529	3.74536e-51	229.884	cis	0.0285461
CHST11	rs7976087	C	G	0.38292	0.233571	0.0168491	3.81243e-43	192.116	cis	0.25079
CHST11	rs1353191	C	T	0.313878	0.147699	0.0179379	2.13326e-16	67.7784	cis	1.02012e-05
CHST11	rs17035928	C	T	0.104464	-0.167152	0.0269975	6.29057e-10	38.3227	cis	0.0648502
CHST11	rs875679	G	A	0.429918	-0.0878461	0.0168356	1.86036e-07	27.2187	cis	0.00983651
CHST12	rs884566	A	C	0.207265	0.376386	0.0200325	6.27536e-77	352.92	cis	1
CHST12	rs2969073	C	A	0.115694	0.386771	0.0255964	8.25186e-51	228.26	cis	0.214391
CHST12	rs1476614	A	G	0.496673	-0.109217	0.0165909	4.93552e-11	43.3232	cis	0.17574
CHST12	rs11974910	A	C	0.0604464	0.162594	0.0346379	2.72698e-06	22.0285	cis	0.00665327
CHST12	rs798516	T	G	0.379176	0.0765272	0.0173181	1.00646e-05	19.5214	cis	0.00193329
CHST12	rs150599588	A	G	0.024539	0.210654	0.0530328	7.192e-05	15.7736	cis	0.00033156
CHST15	rs4630233	G	C	0.268959	-0.207699	0.0186175	1.14675e-28	124.424	cis	1
CHST15	rs4359147	G	C	0.355192	0.186765	0.0172432	3.95704e-27	117.283	cis	0.1806
CHST15	rs914001138	C	G	0.364758	-0.0935851	0.0173498	7.10858e-08	29.0873	cis	#N/A
CHST15	rs2998194	A	G	0.470886	-0.0836463	0.0166489	5.17825e-07	25.2349	cis	0.0131295
CHST4	rs7200431	A	T	0.297934	0.208075	0.0179577	8.97785e-31	134.22	cis	1
CHST4	rs540647185	T	C	0.0161514	-0.42213	0.0663962	2.17225e-10	40.4097	cis	0.00138313
CHST4	rs76632112	T	G	0.0123388	-0.386671	0.0753079	2.90253e-07	26.3561	cis	0.00747194
CHST9	rs1817607	T	A	0.451754	-0.285583	0.0164182	2.03874e-66	302.478	cis	1
CHST9	rs6508477	T	G	0.296825	0.294581	0.0178163	2.64825e-60	273.309	cis	0.0999983
CHST9	rs9950196	T	G	0.212394	-0.16173	0.0203255	2.03244e-15	63.2963	cis	2.42282e-06
CHST9	rs74690422	C	T	0.0317482	0.239289	0.0475295	4.90618e-07	25.3395	cis	0.00448584
CHST9	rs151194524	G	A	0.0238458	0.212334	0.0543561	9.45541e-05	15.2553	cis	0.00301491
CILP2	rs4808205	G	T	0.165049	0.190274	0.0223962	2.36321e-17	72.1589	cis	1
CILP2	rs141026619	C	T	0.0433246	0.179289	0.0412168	1.38071e-05	18.9164	cis	0.00814856
CILP2	rs75590738	A	G	0.0275198	0.166986	0.0505132	0.000951717	10.9252	cis	0.0108994
CLEC11A	rs116924815	T	C	0.028005	1.31128	0.0482562	6.87669e-155	694.272	cis	1
CLEC11A	rs116924815	T	C	0.028005	1.27521	0.0483901	3.36209e-146	694.272	cis	1
CLEC11A	rs788886	C	T	0.463885	0.0762156	0.0167622	5.5335e-06	20.6683	cis	9.42375e-05
CLEC12A	rs4325389	T	C	0.445168	0.621126	0.0150802	1e-200	1696	cis	1
CLEC12A	rs574097	C	A	0.453209	0.819075	0.0135823	1e-200	3635.63	cis	0.139812
CLEC12A	rs1323461	A	C	0.169	-0.62014	0.021106	2.46433e-179	863.072	cis	0.00176913
CLEC12A	rs7307859	T	A	0.485928	-0.460161	0.0157151	3.45955e-178	857.166	cis	0.0638907
CLEC12A	rs11615825	G	C	0.0817274	-0.565675	0.0297088	6.62103e-79	362.446	cis	0.0615293
CLEC12A	rs61913538	A	G	0.25759	-0.308598	0.0186188	1.39258e-60	274.639	cis	0.0280067
CLEC12A	rs139503848	C	T	0.0311244	0.67518	0.0473811	1.84966e-45	203.006	cis	0.0118732
CLEC12A	rs112293142	T	A	0.0271732	0.372518	0.050918	2.82998e-13	53.5096	cis	0.020126
CLEC1B	rs521040	C	T	0.259809	0.449258	0.0182643	2.32451e-128	604.874	cis	1
CLEC1B	rs531425	G	A	0.369749	-0.372404	0.0167196	2.41287e-106	495.971	cis	0.234971
CLEC1B	rs3818343	C	T	0.082282	0.463225	0.0298202	1.49674e-53	241.236	cis	0.0149306
CLEC1B	rs76016091	A	G	0.0386802	-0.500674	0.0423456	5.81368e-32	139.757	cis	0.00698944
CLEC1B	rs724666	C	T	0.281436	-0.0585463	0.0184424	0.00150699	10.075	cis	0.001
CLEC3B	rs10865936	A	G	0.216484	-0.37011	0.0195855	8.9135e-78	357.003	cis	1
CLEC3B	rs114327077	T	C	0.0294607	-0.526056	0.0487469	6.05555e-27	116.426	cis	0.0805583
CLEC3B	rs76951547	G	A	0.109178	-0.226773	0.0267306	2.62161e-17	71.9523	cis	0.000636664
CLEC3B	rs77919914	T	C	0.0226674	0.245662	0.0559747	1.15603e-05	19.2563	cis	0.0716328
CLEC4G	rs1010046	T	C	0.0797865	0.554178	0.0298691	4.19055e-75	344.139	cis	1
CLEC4G	rs61217964	T	C	0.418827	0.147765	0.0169151	2.97574e-18	76.291	cis	0.112277
CLIC4	rs4649017	C	T	0.373492	-0.256521	0.0167131	2.42089e-52	235.511	cis	1
CLIC4	rs76072819	C	G	0.0438098	0.568733	0.039901	1.75935e-45	203.109	cis	0.00805984
CLIC4	rs4344265	A	G	0.0250936	-0.196802	0.0530998	0.000211904	13.7326	cis	0.0150232
CLIC5	rs35822882	T	G	0.0234299	-1.33966	0.0528872	1.09934e-135	641.457	cis	1
CLIC5	rs2057148	G	C	0.339942	-0.148269	0.0174181	2.05275e-17	72.44	cis	0.00698518
CLIC5	rs9472670	G	T	0.134757	0.150593	0.0244002	7.11842e-10	38.0805	cis	0.000587253
CLIC5	rs3822889	A	G	0.0770137	-0.169568	0.0310596	4.93555e-08	29.7972	cis	0.00200314
CLIC5	rs146991517	A	G	0.0105365	-0.424584	0.0818084	2.16055e-07	26.9284	cis	0
CLIC5	rs4371841	T	C	0.374671	-0.0779158	0.0169553	4.39324e-06	21.1115	cis	0.004152
CLIC5	rs12206495	A	G	0.224525	-0.0884001	0.0198316	8.4165e-06	19.8641	cis	0.000491992
CLIC5	rs4714958	T	C	0.143768	-0.0813945	0.0239099	0.000667147	11.5855	cis	0.00563297
CLINT1	rs12284	G	A	0.136767	-0.241901	0.0238166	4.48555e-24	103.132	cis	1
CLINT1	rs1186998	C	G	0.293914	0.149247	0.018312	4.24939e-16	66.4078	cis	0.0388259
CLMP	rs4936784	A	C	0.300984	-0.423132	0.0172748	2.42666e-127	599.798	cis	1
CLMP	rs11607969	C	G	0.138708	-0.164822	0.0240153	7.29273e-12	47.0906	cis	0.029356
CLMP	rs11218982	T	A	0.33093	0.102887	0.0175381	4.64827e-09	34.4061	cis	0.00085271
CLPS	rs9380534	G	A	0.395744	-0.420528	0.0164407	3.32631e-138	654.077	cis	1
CLPS	rs6457865	T	C	0.319908	-0.375752	0.0173545	9.00791e-101	468.66	cis	0.163175
CLPS	rs12210988	A	G	0.24643	0.311628	0.0189941	2.02795e-59	269.101	cis	0.0733651
CLPS	rs143426188	A	G	0.044295	-0.311097	0.0402344	1.20131e-14	59.769	cis	0.00932204
CLPS	rs112026452	A	C	0.0157355	-0.356102	0.0672967	1.24877e-07	27.9924	cis	0.000116086
CLPS	rs140643875	C	A	0.0126161	0.362139	0.0737004	9.13602e-07	24.1374	cis	#N/A
CLPS	rs116064474	T	A	0.014557	-0.286001	0.0695958	4.00987e-05	16.883	cis	0.006
CLPS	rs56282756	A	G	0.0287675	-0.189988	0.0498688	0.000140264	14.5102	cis	0.0268655
CLPS	rs80129712	A	G	0.0120616	0.245571	0.0766697	0.00136607	10.2562	cis	0.0296873
CLSTN1	rs35331030	T	C	0.0167059	1.80636	0.0605129	1.02491e-184	890.825	cis	1
CLSTN1	rs114513597	A	G	0.0158048	-0.711845	0.0664547	1.41976e-26	114.709	cis	0.00075957
CLSTN2	rs1374827	C	T	0.0602385	0.590093	0.0347413	1.78797e-63	288.422	cis	1
CLSTN2	rs13065203	A	G	0.217039	-0.300412	0.0198952	9.64672e-51	227.938	cis	0.0143683
CLSTN2	rs67605525	T	A	0.176348	0.252281	0.0217367	7.20165e-31	134.667	cis	0.143831
CLSTN2	rs10460846	G	T	0.235408	-0.191315	0.0192936	4.97842e-23	98.2994	cis	0.00394356
CLSTN2	rs9830995	T	G	0.3075	0.16853	0.0178821	5.70083e-21	88.7967	cis	6.70479e-06
CLSTN2	rs4352347	T	C	0.259393	-0.168651	0.0189798	7.90591e-19	78.9358	cis	0.000501554
CLSTN2	rs72979050	G	A	0.111673	-0.217622	0.0261375	9.9108e-17	69.3038	cis	0.000153175
CLSTN2	rs9849153	T	A	0.143352	0.150778	0.0236767	2.02972e-10	40.5427	cis	0.027493
CLSTN2	rs35487059	G	A	0.204145	0.11854	0.0206804	1.03266e-08	32.8467	cis	0.00300289
CLSTN2	rs4683491	G	A	0.324276	0.0821653	0.017787	3.91518e-06	21.333	cis	0.00033179
CLSTN2	rs11706003	A	G	0.262997	-0.0832141	0.0186679	8.41356e-06	19.8647	cis	0.00525238
CMPK1	rs35687416	T	G	0.0466519	-0.649097	0.038767	9.1639e-62	280.269	cis	1
CMPK1	rs1543502	C	T	0.404547	-0.195581	0.0168397	6.56436e-31	134.854	cis	0.0559971
CMPK1	rs7533562	C	T	0.475253	-0.0873636	0.0166281	1.53122e-07	27.5966	cis	0.0479155
CNDP1	rs4891560	G	A	0.116318	-0.345753	0.0255117	2.44242e-41	183.625	cis	1
CNDP1	rs4329999	A	G	0.258838	-0.173873	0.0188134	3.12931e-20	85.3904	cis	0.100296
CNDP1	rs139622949	T	C	0.01324	-0.501338	0.0726883	5.75753e-12	47.5567	cis	0.00447631
CNDP1	rs12964208	A	G	0.494385	0.113991	0.0165994	7.092e-12	47.145	cis	0.117537
CNDP1	rs12967549	A	T	0.366907	0.10087	0.0171431	4.18436e-09	34.6119	cis	0.0145707
CNRIP1	rs7578047	G	A	0.141065	-0.86594	0.0217295	1e-200	1587.65	cis	1
CNRIP1	rs4854435	A	G	0.248371	0.226099	0.0193231	2.41508e-31	136.875	cis	0.0330254
CNRIP1	rs185949133	A	C	0.0246083	-0.440644	0.0535343	2.18372e-16	67.7316	cis	0.00159972
CNRIP1	rs137972397	A	G	0.0126161	-0.297641	0.0749798	7.26883e-05	15.7535	cis	0.00193763
CNTFR	rs73645429	A	G	0.0181617	-1.03671	0.0604901	1.43835e-64	293.647	cis	1
CNTFR	rs72737118	A	G	0.0581589	-0.404555	0.035083	1.69456e-30	132.936	cis	0.000300689
CNTFR	rs4878577	C	T	0.483987	0.140703	0.0166093	2.91196e-17	71.7437	cis	0.0180239
CNTFR	rs2183012	A	G	0.0193401	0.386353	0.0606508	2.00485e-10	40.5672	cis	0.000984642
CNTN1	rs11177623	C	T	0.387356	0.299602	0.0167153	2.54075e-70	321.174	cis	1
CNTN1	rs1444206	A	G	0.1385	-0.344523	0.0236181	1.60255e-47	212.729	cis	0.101438
CNTN1	rs10784866	C	T	0.362886	0.192661	0.0171094	3.59651e-29	126.764	cis	0.0178214
CNTN1	rs11177830	A	C	0.082282	-0.330782	0.0299241	3.52578e-28	122.158	cis	0.032744
CNTN1	rs34673083	A	T	0.0473451	-0.420329	0.03871	2.9535e-27	117.872	cis	0.00178992
CNTN1	rs7137846	C	A	0.434355	0.118071	0.01665	1.45431e-12	50.2733	cis	0.215734
CNTN1	rs76910779	C	G	0.049494	0.242419	0.0379725	1.83133e-10	40.745	cis	0.0114278
CNTN2	rs4951159	G	C	0.0927492	0.8328	0.0269186	1.90604e-197	956.877	cis	1
CNTN2	rs3767295	C	G	0.136559	0.596864	0.0232075	1.22866e-139	661.262	cis	0.00646509
CNTN2	rs80296066	T	C	0.0406211	1.00247	0.0407875	3.6354e-128	603.904	cis	0.0114466
CNTN2	rs6675633	G	A	0.360876	0.173172	0.0172403	1.3859e-23	100.866	cis	0.124424
CNTN2	rs35378667	C	T	0.0135866	0.693085	0.0711893	2.90785e-22	94.7596	cis	0.242678
CNTN2	rs55729511	T	C	0.0621101	-0.308678	0.0341661	2.08144e-19	81.6019	cis	#N/A
CNTN2	rs79563528	C	T	0.0128934	-0.646276	0.0730696	1.13945e-18	78.2064	cis	0.00598279
CNTN2	rs115695961	T	C	0.0255095	0.393211	0.0523994	6.92648e-14	56.2961	cis	0.0156773
CNTN4	rs163352	G	C	0.186538	0.430005	0.0206206	8.03059e-94	434.734	cis	1
CNTN4	rs13071423	A	C	0.181201	0.372929	0.0209946	3.98882e-69	315.44	cis	0.000414986
CNTN4	rs1499126	G	A	0.0257868	-0.798987	0.0512022	5.14784e-54	243.434	cis	0.000114126
CNTN4	rs62244577	G	A	0.116803	0.32759	0.0256349	5.39642e-37	163.259	cis	0.00223758
CNTN4	rs6414447	T	A	0.29433	-0.222342	0.0181871	4.94131e-34	149.416	cis	0.000576432
CNTN4	rs553507748	G	C	0.0219049	0.619856	0.0566709	1.25173e-27	119.603	cis	0
CNTN4	rs17194238	C	T	0.143976	-0.227473	0.0235256	5.54092e-22	93.4669	cis	0.00223337
CNTN4	rs1666345	A	T	0.198253	0.192208	0.0208154	3.36966e-20	85.2419	cis	0.00235044
CNTN4	rs12490123	C	T	0.0356301	0.404349	0.0449429	2.92372e-19	80.9227	cis	0.0116271
CNTN4	rs2729290	T	C	0.282823	0.147633	0.0184769	1.55832e-15	63.8246	cis	0.0114998
CNTN4	rs1153520	A	G	0.190559	0.164953	0.0212009	8.23378e-15	60.519	cis	2.31726e-05
CNTN4	rs10510251	C	G	0.0764592	-0.204926	0.0314237	7.43597e-11	42.5167	cis	0.00783568
CNTN4	rs540255783	C	A	0.11202	-0.153091	0.0262122	5.43239e-09	34.1014	cis	0.00722099
CNTN4	rs1039252	C	T	0.437405	-0.0882946	0.016696	1.27027e-07	27.9591	cis	0.0277266
CNTN4	rs9827746	C	G	0.435117	-0.074929	0.016713	7.46439e-06	20.0942	cis	0.00220093
CNTN5	rs4528296	C	T	0.0718148	0.723434	0.0309637	1.92936e-116	545.722	cis	1
CNTN5	rs7105939	G	A	0.32892	0.193114	0.017825	3.84501e-27	117.341	cis	0.0318219
CNTN5	rs72983743	A	G	0.0480383	-0.398712	0.0385605	6.93468e-25	106.884	cis	0.00274332
CNTN5	rs12804936	C	A	0.0795785	0.294906	0.0302905	2.90451e-22	94.7619	cis	0.0147316
CNTN5	rs145145801	T	C	0.0109524	0.502633	0.0802059	3.89779e-10	39.2617	cis	0
CNTN5	rs61894112	A	C	0.168654	0.134612	0.0220769	1.13341e-09	37.1681	cis	0.00155247
CNTN5	rs4754658	A	T	0.345071	0.0789737	0.0174737	6.29504e-06	20.4209	cis	0.0019962
CNTN5	rs2852039	A	G	0.481769	-0.056988	0.016637	0.000617357	11.73	cis	0.000306114
CNTNAP2	rs6976909	G	C	0.276723	0.751576	0.0162236	1e-200	2145.51	cis	1
CNTNAP2	rs7812197	C	T	0.463746	0.478099	0.0155635	7.36767e-195	943.41	cis	0.235488
CNTNAP2	rs2462603	A	G	0.499376	0.200749	0.0165817	2.04973e-33	146.531	cis	0.000175253
CNTNAP2	rs185614020	A	G	0.0318869	0.385475	0.0468761	2.3287e-16	67.6035	cis	0.0809164
CNTNAP2	rs10262885	C	T	0.0401359	0.311571	0.0422211	1.76646e-13	54.4421	cis	7.91265e-05
COCH	rs28400019	A	G	0.118328	0.716839	0.0240461	2.95782e-184	888.451	cis	1
COCH	rs12881068	T	A	0.236379	-0.292745	0.0190911	3.00252e-52	235.07	cis	0.00104403
COCH	rs76385856	T	G	0.062734	0.447719	0.0339366	2.74598e-39	174.002	cis	0.00576069
COCH	rs7342551	T	A	0.407736	-0.202116	0.0166742	1.71707e-33	146.89	cis	0.0918593
COCH	rs1045644	C	G	0.365105	-0.198858	0.0170752	4.55855e-31	135.592	cis	0.0140731
COCH	rs2106103	C	A	0.110495	-0.272605	0.0262453	4.27617e-25	107.856	cis	0.00821856
COCH	rs79704906	G	A	0.0545543	0.283506	0.0365229	9.48213e-15	60.2384	cis	0.00173133
COCH	rs10143215	A	G	0.0342437	0.255277	0.0457181	2.43993e-08	31.1693	cis	0.000729265
COCH	rs229244	T	C	0.292735	-0.0915652	0.0183181	5.91054e-07	24.9793	cis	0.000228206
COL11A2	rs3117040	C	A	0.28511	-0.405484	0.0177848	3.67211e-111	519.672	cis	1
COL11A2	rs144092339	T	C	0.0346596	0.971452	0.0439162	5.83298e-105	489.185	cis	0.0155267
COL11A2	rs9469379	T	C	0.0375711	0.843381	0.0425625	3.93834e-85	392.53	cis	0.00910561
COL11A2	rs9461846	T	C	0.175447	0.326202	0.0212737	3.02649e-52	235.054	cis	0.070295
COL11A2	rs3097674	G	A	0.278317	0.173842	0.0183814	4.17907e-21	89.4194	cis	0.107824
COL11A2	rs535584	C	T	0.0097047	-0.766424	0.084232	1.16115e-19	82.7682	cis	0.00444989
COL11A2	rs3129293	A	G	0.439276	-0.114307	0.0166421	7.02473e-12	47.1638	cis	0.458817
COL15A1	rs41305481	G	A	0.301866	0.2437	0.027	1.9e-19	84.7005	cis	single variant
COL18A1	rs144147445	A	G	0.0148343	-1.23557	0.0671638	6.75979e-74	338.333	cis	1
COL18A1	rs11909692	G	C	0.203591	-0.318839	0.0204185	4.37553e-54	243.767	cis	#N/A
COL18A1	rs17004785	C	G	0.102315	-0.275975	0.0273679	9.35068e-24	101.657	cis	0.001
COL18A1	rs9977704	G	A	0.401428	0.168992	0.0169504	2.92111e-23	99.3692	cis	0.004
COL18A1	rs34513968	C	G	0.0964924	0.210621	0.0282218	9.44411e-14	55.6818	cis	0.001
COL18A1	rs112870937	A	T	0.029738	-0.351106	0.048993	8.45919e-13	51.3438	cis	0
COL18A1	rs200571781	G	T	0.0144877	-0.382453	0.0696918	4.20861e-08	30.1073	cis	0
COL2A1	rs10875723	G	A	0.391654	-0.44715	0.0163806	3.1887e-156	744.949	cis	1
COL2A1	rs2408954	A	G	0.212672	-0.489712	0.0195098	2.26861e-133	629.877	cis	0.432361
COL2A1	rs1635533	C	T	0.346111	-0.259087	0.0173063	6.38455e-50	224.059	cis	0.502321
COL6A1	rs870664	T	C	0.167961	-0.826517	0.0195893	1e-200	1779.69	cis	1
COL6A1	rs9978314	C	T	0.485235	0.689683	0.0143647	1e-200	2304.55	cis	0.105507
COL6A1	rs13048481	T	G	0.285526	-1.04494	0.0135033	1e-200	5986.63	cis	0.412128
COL6A1	rs66956709	T	C	0.101414	-0.755669	0.0260807	1.04862e-174	839.275	cis	0.00961998
COL6A1	rs2839076	C	G	0.0895605	-0.763974	0.0277499	9.69702e-159	757.729	cis	0.0089904
COL6A1	rs35591325	G	A	0.0689727	-0.682861	0.0317509	1.70517e-99	462.415	cis	0.0106271
COL6A1	rs11089045	C	T	0.412172	-0.309096	0.0166215	1.96331e-75	345.721	cis	0.0317185
COL6A1	rs11089042	G	C	0.4033	-0.250253	0.0166228	1.86595e-50	226.584	cis	0.254304
COL6A1	rs75500723	G	T	0.0209344	-0.760957	0.0570854	4.59294e-40	177.644	cis	0.00711813
COL6A1	rs4588278	A	G	0.146888	0.185532	0.0234867	3.21754e-15	62.384	cis	0.0374245
COL6A1	rs117250045	A	G	0.0126854	-0.389415	0.0738939	1.40442e-07	27.7644	cis	0.00440219
COL6A1	rs76087328	A	G	0.0333426	0.176046	0.0461227	0.000136265	14.5647	cis	0.00511071
COL6A2	rs35548026	A	G	0.0869957	-0.538789	0.0288617	5.4591e-76	348.396	cis	1
COL6A2	rs10854478	T	C	0.184667	0.307039	0.0212357	9.91638e-47	208.994	cis	0.0218094
COL6A2	rs148337125	G	T	0.0250936	0.500308	0.051795	6.08926e-22	93.2779	cis	4.94312e-05
COL6A2	rs62213997	C	A	0.118605	0.160357	0.0257009	4.64238e-10	38.9187	cis	0.000942779
COL6A2	rs4305353	A	C	0.413282	-0.0968813	0.0167886	8.22362e-09	33.2913	cis	0.00610545
COL6A2	rs117330552	T	C	0.037987	-0.141074	0.042977	0.00103361	10.7721	cis	0.00050526
COL6A3	rs1050785	C	A	0.401705	-0.234677	0.0167625	5.83979e-44	195.949	cis	1
COL6A3	rs3863910	T	C	0.301054	0.12222	0.0182516	2.29726e-11	44.8293	cis	0.000740765
COL6A3	rs2645774	A	C	0.22196	0.131138	0.019846	4.17893e-11	43.6506	cis	0.00266151
COL6A3	rs10193088	G	A	0.0763899	-0.154848	0.0311041	6.56094e-07	24.7774	cis	0.0112927
COL9A1	rs13199337	T	C	0.175378	0.140078	0.0218353	1.49528e-10	41.1435	cis	1
COL9A1	rs9455027	T	A	0.0829752	-0.175103	0.0300142	5.6458e-09	34.0262	cis	0.013359
COL9A1	rs17739048	G	A	0.0500485	-0.15591	0.0380241	4.17161e-05	16.8078	cis	0.00443649
COL9A1	rs2242588	C	T	0.17614	0.0872439	0.0218878	6.78688e-05	15.8835	cis	0.00710153
COLEC10	rs1156545	A	G	0.456329	-0.117808	0.0166542	1.64948e-12	50.0244	cis	single variant
COLEC11	rs6542680	C	T	0.190905	0.649585	0.0196981	1e-200	1087.18	cis	1
COLEC11	rs147831154	C	T	0.011715	-0.985128	0.0769538	4.06653e-37	163.834	cis	0.003
COLEC11	rs13386282	T	C	0.196728	0.228763	0.0205931	1.93382e-28	123.369	cis	0.000335007
COLEC11	rs9808287	A	G	0.11916	-0.248153	0.0253811	1.94624e-22	95.5648	cis	0.0121588
COLEC11	rs72769303	A	G	0.0151809	0.538394	0.0683149	3.72371e-15	62.0939	cis	0
COLEC12	rs2846666	C	A	0.276099	-0.230298	0.0185582	5.27414e-35	153.953	cis	1
COLEC12	rs7243583	T	C	0.271038	-0.216015	0.0188095	2.89494e-30	131.854	cis	0.0870215
COLEC12	rs9635817	T	A	0.317482	0.128828	0.0178638	6.08959e-13	51.9939	cis	0.0024435
COLEC12	rs77778150	C	T	0.0118536	0.481484	0.0767092	3.65751e-10	39.3866	cis	0.004
COLEC12	rs9964194	T	C	0.413351	-0.0966193	0.0168577	1.03581e-08	32.8406	cis	0.000403733
COLEC12	rs675712	A	G	0.448912	-0.0938843	0.0167537	2.17443e-08	31.3938	cis	0.0013503
COLEC12	rs592826	A	G	0.316235	-0.0626343	0.0179337	0.000481298	12.1945	cis	0.000128222
COLGALT1	rs4808666	T	C	0.437335	-0.146271	0.0166944	2.36839e-18	76.7458	cis	1
COLGALT1	rs78491837	T	C	0.0506031	0.236694	0.0379003	4.47343e-10	38.9914	cis	0.0357456
COMP	rs12974746	G	A	0.0256481	-0.715255	0.0520883	2.23456e-42	188.504	cis	1
COMP	rs6511005	T	A	0.290933	0.136922	0.0182038	6.06511e-14	56.559	cis	0.0116245
COMP	rs145122962	T	C	0.013032	-0.326055	0.0737859	1.0064e-05	19.5216	cis	0.00196926
COMP	rs6511002	T	G	0.399556	-0.0611864	0.0170759	0.000341651	12.8358	cis	0.0179522
CP	rs13089226	T	C	0.0432552	0.28935	0.0406047	1.1331e-12	50.7661	cis	1
CP	rs696993	G	A	0.377236	0.0869831	0.0170999	3.73424e-07	25.868	cis	0.025749
CP	rs190799874	T	A	0.00956606	0.333006	0.0858434	0.000105724	15.0442	cis	0
CPA4	rs7803537	A	G	0.338971	-0.638295	0.0159142	1e-200	1608.25	cis	1
CPA4	rs4731674	T	C	0.468252	0.651666	0.0147002	1e-200	1964.64	cis	0.265689
CPA4	rs34587586	T	G	0.405379	-0.980236	0.012608	1e-200	6042.94	cis	0.469081
CPA4	rs12706929	G	C	0.443643	-0.372067	0.0161215	9.2252e-114	532.489	cis	0.402116
CPA4	rs1861879	A	G	0.490573	0.353468	0.0161027	1.95481e-103	481.706	cis	0.453798
CPA4	rs73146784	T	G	0.0652988	0.646273	0.0329709	2.16814e-83	384.105	cis	0.029864
CPA4	rs4731690	G	A	0.497019	0.302759	0.0163181	4.18928e-75	344.139	cis	0.423658
CPA4	rs6955110	G	A	0.168099	0.374825	0.0215716	2.77952e-66	301.837	cis	0.117686
CPA4	rs117521177	T	A	0.0190628	-0.204887	0.0609649	0.000781389	11.2914	cis	0.000777239
CPB1	rs13318851	C	G	0.227506	0.410047	0.0191662	1.65631e-98	457.588	cis	1
CPB1	rs41267865	A	C	0.101137	0.434526	0.0271246	8.82651e-57	256.557	cis	0.239239
CPB1	rs73010114	C	T	0.0353528	-0.291585	0.0442276	4.61959e-11	43.4533	cis	0.0807225
CPB2	rs1977395	C	T	0.260918	-0.616403	0.0174083	1e-200	1253.42	cis	1
CPB2	rs1087	T	A	0.340982	0.740518	0.0152892	1e-200	2345.21	cis	0.159264
CPB2	rs3742266	A	G	0.125329	-0.327326	0.0248808	4.4351e-39	173.026	cis	0.0270889
CPB2	rs7322891	C	G	0.469084	0.130491	0.0165586	3.73834e-15	62.086	cis	0.0366596
CPB2	rs4129502	G	T	0.0374324	0.26314	0.0440942	2.5204e-09	35.6033	cis	0.00374853
CPB2	rs7323698	G	A	0.073825	-0.151089	0.0317292	1.95591e-06	22.6687	cis	0.046555
CPB2	rs17844078	G	A	0.0389574	-0.162468	0.0428932	0.000153265	14.3429	cis	0.0193485
CPM	rs8181716	T	G	0.179884	-0.224709	0.0215757	3.19979e-25	108.44	cis	1
CPM	rs10450797	A	G	0.075558	0.290937	0.0311894	1.40704e-20	86.9888	cis	0.00183663
CPM	rs7968461	A	G	0.0887287	0.206351	0.029142	1.5677e-12	50.125	cis	0.0102073
CPM	rs7315320	G	T	0.345418	0.0974731	0.0173963	2.18348e-08	31.386	cis	0.00463427
CPN2	rs11711157	T	C	0.276723	-0.759507	0.016252	1e-200	2183.38	cis	1
CPN2	rs114041033	A	T	0.0395813	0.309355	0.0423279	2.99075e-13	53.3999	cis	0.00313938
CPN2	rs13087496	G	T	0.104603	0.171288	0.0271023	2.77081e-10	39.932	cis	0.0636402
CPN2	rs1466733	G	A	0.256689	0.0924716	0.0190549	1.2423e-06	23.5441	cis	0.00011637
CPNE1	rs79032128	A	G	0.0417302	-1.24211	0.0384081	1e-200	1045.57	cis	1
CPNE1	rs11167280	A	G	0.0999584	-1.25208	0.0232626	1e-200	2896.19	cis	0.335885
CPNE1	rs75562997	T	C	0.0413836	-1.19194	0.0393919	1.88736e-189	915.323	cis	0.00236061
CPNE1	rs2425068	C	T	0.0607237	-0.783494	0.0333758	1.71727e-117	550.919	cis	0.010496
CPNE1	rs76990836	C	T	0.0175378	-1.28094	0.0619163	2.04661e-92	427.885	cis	0.041
CPNE1	rs79242605	C	T	0.0299459	0.398052	0.0483195	2.06319e-16	67.8444	cis	0.0014888
CPOX	rs1131857	G	T	0.14259	-0.218731	0.0235809	2.2885e-20	86.016	cis	1
CPOX	rs2061581	A	G	0.0125468	-0.693616	0.0748189	2.40043e-20	85.9202	cis	0.00570919
CPOX	rs9853063	G	A	0.135727	0.207233	0.0240645	8.75279e-18	74.1385	cis	0.0131178
CPOX	rs7103	T	C	0.363718	-0.102288	0.0172987	3.51224e-09	34.9544	cis	0.07369
CPQ	rs148684432	A	G	0.0127547	-1.71994	0.0710121	1.16501e-124	586.464	cis	1
CPQ	rs78562693	T	C	0.0262027	1.03873	0.0503586	6.82474e-92	425.341	cis	0
CPQ	rs1864385	C	T	0.361084	-0.24014	0.0171215	4.11016e-44	196.664	cis	0.004
CPQ	rs72680193	A	C	0.0361847	-0.612768	0.0439353	1.20534e-43	194.466	cis	0
CPQ	rs2651447	A	C	0.0526827	-0.379531	0.0364818	3.60754e-25	108.199	cis	0.001
CPQ	rs11986156	A	G	0.147234	-0.177576	0.0230216	1.38925e-14	59.4808	cis	0.001
CPQ	rs4260867	C	T	0.0457507	0.205124	0.0395824	2.25249e-07	26.8478	cis	0
CPXM1	rs2073130	A	G	0.108346	-0.884771	0.024727	1e-200	1279.97	cis	1
CPXM1	rs11697820	C	T	0.418966	-0.71591	0.0146142	1e-200	2399.09	cis	0.0807168
CPXM1	rs6115678	A	C	0.331623	-0.39417	0.0169878	6.31818e-115	538.236	cis	0.131041
CPXM1	rs215548	A	C	0.126092	-0.382791	0.0246782	2.10788e-53	240.534	cis	0.0141448
CPXM1	rs41310169	T	C	0.0112297	-0.9346	0.0781795	1.24859e-32	142.871	cis	0.00169098
CPXM1	rs56049123	C	T	0.19243	-0.235996	0.020895	2.46438e-29	127.528	cis	0.0237998
CPXM1	rs555502	A	G	0.262166	-0.106095	0.0188901	2.02163e-08	31.5356	cis	0.00318466
CPXM1	rs66809880	A	C	0.218078	0.0714049	0.0200429	0.000369563	12.6886	cis	0.0162007
CPXM1	rs149223102	T	C	0.238597	0.068011	0.0194068	0.000460243	12.2781	cis	0.00146218
CR1	rs679515	T	C	0.18224	0.641537	0.0201162	1e-200	1016.79	cis	1
CR1	rs4844599	G	T	0.182795	-0.367646	0.0210669	7.83368e-67	304.465	cis	0.0488154
CR1	rs6663887	A	G	0.265493	-0.185303	0.0185857	2.91007e-23	99.3772	cis	0.112959
CR1	rs72757638	T	C	0.0126161	0.709533	0.0745952	2.49906e-21	90.4488	cis	0.001
CR1	rs183975875	G	A	0.0106059	-0.727434	0.0807051	2.51905e-19	81.2203	cis	0.00481605
CR1	rs148268888	T	A	0.0142105	-0.599233	0.0701345	1.56473e-17	72.9806	cis	0.0032255
CR1	rs12117916	C	T	0.202828	-0.130904	0.0203965	1.46866e-10	41.1788	cis	0.0426125
CR1	rs926628	C	T	0.354568	-0.0972436	0.017195	1.61478e-08	31.974	cis	0.00575718
CR1	rs145222622	A	G	0.0340358	-0.179019	0.0454155	8.16394e-05	15.5335	cis	0.00189684
CR2	rs7549152	T	G	0.112436	-0.244022	0.0263261	2.43106e-20	85.8943	cis	1
CR2	rs574637307	A	G	0.0119922	-0.396123	0.0750349	1.33547e-07	27.862	cis	0.00484206
CR2	rs10863336	T	C	0.305005	-0.0902134	0.0179137	4.86868e-07	25.3543	cis	0.0153616
CR2	rs2785654	C	A	0.432206	-0.0738793	0.0167968	1.10612e-05	19.3407	cis	0.00417267
CR2	rs145222622	A	G	0.0340358	-0.158265	0.0454262	0.000496895	12.1349	cis	0.00561245
CR2	rs17186694	A	G	0.0200333	-0.194182	0.0595534	0.00111682	10.6288	cis	0.00119152
CRABP2	rs67794440	C	A	0.322404	-0.563916	0.0164446	1e-200	1175.61	cis	1
CRABP2	rs3806413	T	C	0.0158741	-0.438859	0.0663432	3.98204e-11	43.7458	cis	0.00585262
CREB3L4	rs4845586	G	T	0.474213	0.306345	0.0163039	6.17584e-77	352.954	cis	single variant
CRELD1	rs2270894	G	C	0.214405	0.716603	0.0184394	1e-200	1509.88	cis	1
CRELD1	rs6443276	A	C	0.175516	-0.880256	0.0192611	1e-200	2088.02	cis	0.0406107
CRELD1	rs496348	G	T	0.0677249	-0.827146	0.031666	8.70974e-144	682.115	cis	0.018
CRELD1	rs114286445	A	G	0.0155968	-0.951966	0.0661606	2.65596e-46	206.978	cis	0.00566824
CRELD1	rs36029198	A	G	0.0131013	-0.722696	0.0724088	2.61968e-23	99.5883	cis	#N/A
CRHBP	rs12656576	T	A	0.361847	0.647513	0.015487	1e-200	1747.6	cis	1
CRHBP	rs6862185	A	G	0.0676556	-0.294792	0.0328882	3.95104e-19	80.3213	cis	0.0306047
CRHBP	rs41272246	A	C	0.0406211	-0.314229	0.0416244	4.91988e-14	56.9739	cis	0.0522241
CRISP2	rs555247	A	G	0.444059	0.504742	0.0157154	1e-200	1031.26	cis	1
CRISP2	rs10948515	G	A	0.416401	0.396864	0.0164126	2.85506e-124	584.532	cis	0.414
CRISP2	rs36069724	G	A	0.0232913	-1.1463	0.0538473	1.40443e-97	453.052	cis	0.0245427
CRISP2	rs185385629	C	G	0.0127547	-0.857837	0.0735599	3.8008e-31	135.959	cis	0.012
CRISP2	rs492855	A	G	0.35942	0.184144	0.0173383	3.72523e-26	112.767	cis	0.0761385
CRISP2	rs111606477	A	G	0.0173298	0.524366	0.0632708	1.36535e-16	68.666	cis	0.0225075
CRISPLD2	rs113031416	G	A	0.0101899	-0.648902	0.0829626	5.95788e-15	61.1608	cis	1
CRISPLD2	rs8055092	T	A	0.33502	0.119215	0.0173507	6.91244e-12	47.1962	cis	0.001
CRISPLD2	rs78088315	G	A	0.333495	-0.0952427	0.0175445	5.86376e-08	29.4619	cis	0.001
CRK	rs12936625	T	C	0.367808	0.204089	0.0170878	1.42221e-32	142.609	cis	1
CRK	rs76153232	C	G	0.103078	-0.220699	0.0275807	1.41668e-15	64.0132	cis	0.0565626
CRKL	rs190123700	A	T	0.0110911	-0.766501	0.0794198	6.58478e-22	93.121	cis	1
CRKL	rs117858197	C	T	0.0152502	-0.654755	0.0680216	8.42075e-22	92.6283	cis	0.00634423
CRKL	rs140854257	G	T	0.113268	-0.12195	0.0261095	3.05594e-06	21.8095	cis	0.0840153
CRLF1	rs141412226	A	G	0.204423	0.337656	0.0201954	1.35295e-61	279.463	cis	1
CRLF1	rs111532577	G	T	0.10183	0.111857	0.0273228	4.28793e-05	16.7554	cis	0.000234816
CROT	rs31659	C	T	0.10488	-0.611166	0.0262453	1.0351e-115	542.119	cis	1
CROT	rs45549532	G	A	0.0701511	-0.208192	0.0323784	1.35769e-10	41.333	cis	0.0274625
CROT	rs34110100	G	A	0.0354915	0.248504	0.0442765	2.06755e-08	31.492	cis	0.00139389
CROT	rs45537731	C	T	0.0364619	0.233499	0.0446429	1.73923e-07	27.3492	cis	0.00211371
CRP	rs1205	T	C	0.324137	-0.284044	0.0174033	7.82633e-59	266.31	cis	1
CRP	rs1800947	G	C	0.0639124	-0.396202	0.0337685	1.66992e-31	137.622	cis	0.106556
CRP	rs12081264	C	T	0.0624567	0.375369	0.0343267	1.28817e-27	119.545	cis	0.0385278
CRP	rs149999877	T	G	0.0123388	-0.362939	0.0748976	1.2874e-06	23.4753	cis	0.00162055
CRTAC1	rs684225	A	C	0.414807	-0.384773	0.0161136	2.36736e-121	570.038	cis	1
CRTAC1	rs56007204	T	C	0.210661	-0.232038	0.0203427	6.99809e-30	130.071	cis	0.00520724
CRTAC1	rs117781346	T	C	0.0133093	-0.652525	0.072728	3.65507e-19	80.4768	cis	0.000426294
CRTAC1	rs484290	A	G	0.478164	-0.146721	0.0164234	5.15849e-19	79.7881	cis	0.459449
CRTAC1	rs11592122	G	T	0.0150423	-0.610398	0.0685381	6.60766e-19	79.2942	cis	0.00480151
CRTAC1	rs1372696	G	A	0.19957	-0.129622	0.0206922	3.95995e-10	39.2305	cis	0.00323792
CRTAC1	rs563296	G	A	0.434008	-0.068126	0.0168457	5.30694e-05	16.3504	cis	0.0120089
CRTAC1	rs7088779	G	C	0.179745	-0.0684938	0.0214627	0.00142244	10.1815	cis	0.000301366
CRTAM	rs2370794	G	A	0.327118	0.327022	0.017522	5.91153e-76	348.23	cis	1
CRTAM	rs11218878	T	A	0.43179	-0.159415	0.0166799	1.62078e-21	91.3169	cis	0.0968486
CRYBB1	rs5761621	G	A	0.325662	-0.199967	0.0177085	2.52675e-29	127.477	cis	1
CRYBB1	rs5761618	G	T	0.380909	-0.122863	0.0171953	9.8708e-13	51.039	cis	0.0145429
CRYZ	rs61790737	G	T	0.458131	0.563466	0.015455	1e-200	1328.85	cis	1
CRYZ	rs745108	A	G	0.121655	1.04551	0.0220799	1e-200	2241.52	cis	0.153495
CRYZ	rs12738201	C	A	0.219118	0.581973	0.0189058	1.30567e-195	947.317	cis	0.178467
CRYZ	rs60887187	G	A	0.0517815	-0.596743	0.0367596	3.11468e-58	263.459	cis	0.0503603
CRYZ	rs17095908	C	G	0.0149036	1.01374	0.0678523	9.93219e-50	223.153	cis	0.0314608
CRYZ	rs1345943	T	A	0.432414	0.0808926	0.0168167	1.5379e-06	23.1321	cis	0.218487
CSF1R	rs572474264	A	C	0.0137252	-0.958737	0.0700461	4.05422e-42	187.288	cis	1
CSF1R	rs115138219	G	A	0.0223901	-0.668865	0.0558198	8.96414e-33	143.542	cis	0.404
CSF1R	rs6874087	A	G	0.302509	0.186664	0.0178575	2.15513e-25	109.234	cis	0.01
CSF1R	rs216140	C	T	0.284348	0.185824	0.0180329	9.95369e-25	106.158	cis	0.001
CSF1R	rs10079250	C	T	0.065992	-0.2684	0.0336244	1.65958e-15	63.6994	cis	0
CSF2RB	rs2075936	G	A	0.45827	-0.677692	0.0145757	1e-200	2161.15	cis	single variant
CSK	rs34933034	A	G	0.164564	0.511447	0.0215138	2.46439e-120	564.998	cis	1
CSK	rs34282744	G	C	0.0578816	0.257842	0.035388	3.52807e-13	53.0731	cis	0.0088388
CST1	rs4260306	T	C	0.282961	-0.498942	0.0176182	2.19382e-167	801.783	cis	1
CST1	rs13045804	C	T	0.376612	0.332891	0.0168262	7.0586e-85	391.302	cis	0.112469
CST1	rs2070855	T	G	0.333634	0.0607338	0.0176223	0.000571306	11.8745	cis	0.146238
CST2	rs7262370	G	A	0.209206	-0.556849	0.0193652	3.05266e-172	826.629	cis	1
CST2	rs13045804	C	T	0.376612	0.403141	0.0166118	3.95804e-125	588.79	cis	0.129158
CST2	rs150615439	T	C	0.0114377	-0.369638	0.0781336	2.27836e-06	22.3747	cis	0.00787181
CST2	rs142210259	A	G	0.0747955	-0.144468	0.0315765	4.83781e-06	20.9264	cis	0.0167736
CST2	rs140696817	A	C	0.0144877	-0.234662	0.0701261	0.000823214	11.1945	cis	0.000173122
CST3	rs2145231	A	G	0.16394	-0.632993	0.0214056	1.68697e-181	874.224	cis	1
CST3	rs8115833	G	A	0.121309	0.406742	0.0249602	1.17371e-58	265.474	cis	0.0251473
CST3	rs117567509	C	T	0.0385415	-0.640289	0.0425557	2.12569e-50	226.316	cis	0.0870687
CST3	rs73102315	T	C	0.0449882	-0.33705	0.039871	3.3863e-17	71.4421	cis	0.0144507
CST3	rs55837531	T	C	0.0156662	0.549934	0.0669524	2.51814e-16	67.4479	cis	0.0100126
CST4	rs35957367	C	T	0.102523	-0.459381	0.0270052	1.17657e-63	289.288	cis	1
CST4	rs3761285	T	C	0.216969	0.260072	0.0196244	1.26499e-39	175.58	cis	0.0146977
CST4	rs4549181	T	C	0.283447	-0.0873188	0.0185789	2.65119e-06	22.0828	cis	0.329275
CST5	rs4642010	A	C	0.174199	0.735419	0.0199485	1e-200	1358.72	cis	1
CST5	rs6049187	A	G	0.221683	-0.36499	0.0195114	2.74064e-76	349.836	cis	0.0422541
CST5	rs117720287	T	G	0.0206571	0.88712	0.0571954	2.13741e-53	240.504	cis	0.0828145
CST5	rs8119679	G	A	0.144461	0.295483	0.0234141	3.94692e-36	159.217	cis	0.0742279
CST5	rs4239742	G	C	0.269305	0.129243	0.0183868	2.26914e-12	49.3948	cis	0.0677519
CST7	rs227658	G	A	0.226397	-0.557776	0.0186807	8.3758e-185	891.277	cis	1
CST7	rs140988383	G	A	0.0206571	0.962513	0.0576367	1.86198e-61	278.801	cis	0.000441773
CST7	rs73108147	G	A	0.0334812	0.544517	0.0458349	3.00348e-32	141.094	cis	0.00435099
CST7	rs73095987	A	T	0.0645363	-0.261766	0.0335453	6.87864e-15	60.8755	cis	0.0240464
CTRB1	rs8051363	G	A	0.704343	0.6471	0.0242	1.6e-157	696.879	cis	1
CTRB1	rs4888362	C	T	0.797753	0.6938	0.0286	5.5e-130	606.657	cis	0.508098
CTRB1	rs117132064	A	G	0.025545	1.1935	0.0781	1e-52	251.808	cis	0.0283131
CTRB2	rs72802342	A	C	0.0796479	-1.07539	0.0277863	1e-200	1497.44	cis	1
CTRB2	rs12918452	A	G	0.18231	0.944221	0.0186684	1e-200	2557.48	cis	0.025529
CTRB2	rs76192532	G	T	0.054485	0.382914	0.0363171	8.37148e-26	111.137	cis	0.0113027
CTRB2	rs373430105	A	G	0.0156662	0.632332	0.0668514	4.12822e-21	89.4435	cis	0.001
CTRB2	rs142382703	G	A	0.011299	0.327969	0.0786216	3.06171e-05	17.3965	cis	0.001
CTSA	rs191805	T	A	0.367947	0.243433	0.0170187	8.72037e-46	204.544	cis	single variant
CTSB	rs4839	C	T	0.258492	0.744186	0.0169975	1e-200	1916.34	cis	1
CTSB	rs884662	C	T	0.326979	-0.349538	0.0171136	3.46975e-90	417.048	cis	0.117247
CTSB	rs1293291	A	G	0.330584	-0.307987	0.0173832	8.67726e-69	313.823	cis	0.13185
CTSB	rs1065712	C	G	0.0598225	-0.557626	0.0344271	5.51098e-58	262.28	cis	0.0245023
CTSB	rs17153698	A	G	0.148551	-0.187708	0.023446	1.37159e-15	64.0778	cis	0.0218008
CTSB	rs2250903	T	G	0.299806	0.138939	0.0183356	3.96065e-14	57.4034	cis	#N/A
CTSB	rs76111443	A	G	0.0661306	-0.144066	0.0333232	1.55795e-05	18.6857	cis	0.0109483
CTSB	rs193300545	G	A	0.011507	0.334676	0.0774558	1.57504e-05	18.6647	cis	0.002
CTSB	rs117364124	T	C	0.0116456	-0.285772	0.0775046	0.000228438	13.5914	cis	0.0105829
CTSE	rs78554767	T	C	0.0812422	0.151763	0.0304325	6.28024e-07	24.862	cis	1
CTSE	rs148097044	T	C	0.0153889	-0.306116	0.0680625	6.98101e-06	20.2225	cis	0.000824609
CTSF	rs1044522	A	G	0.237349	0.303986	0.0192219	2.09162e-55	250.031	cis	single variant
CTSH	rs3759858	A	G	0.0981561	-1.01947	0.0249478	1e-200	1669.41	cis	1
CTSH	rs12148472	C	T	0.12727	-1.10682	0.0211214	1e-200	2745.29	cis	0.572277
CTSH	rs62013198	A	T	0.075558	0.606521	0.030427	4.19401e-86	397.24	cis	0.0136014
CTSH	rs58119858	T	C	0.0967004	-0.294585	0.0277814	4.45575e-26	112.407	cis	0.0129677
CTSH	rs2002832	T	C	0.0339664	0.272727	0.0455818	2.29208e-09	35.7893	cis	0.00396881
CTSO	rs2334114	A	C	0.210176	-0.231575	0.020357	9.89944e-30	129.371	cis	1
CTSO	rs62327784	T	C	0.299321	-0.170655	0.0179583	2.72048e-21	90.2791	cis	0.00818077
CTSO	rs12649402	G	T	0.307154	-0.0964525	0.0179995	8.64511e-08	28.7069	cis	0.00479343
CTSS	rs41271951	G	A	0.0745182	-1.09668	0.0287752	1e-200	1452.12	cis	1
CTSS	rs57818453	A	G	0.35332	0.451074	0.0165479	8.36074e-156	742.83	cis	0.0384027
CTSS	rs6694485	T	C	0.219603	-0.0739468	0.0200954	0.000235132	13.5371	cis	0.0211865
CTSV	rs12686656	T	C	0.0745876	0.410322	0.0314139	1.48726e-38	170.563	cis	1
CTSV	rs10981323	C	G	0.446832	-0.193378	0.0165596	3.16172e-31	136.331	cis	0.00282855
CTSV	rs10991019	A	G	0.0142105	-0.382297	0.0696528	4.18865e-08	30.1165	cis	0.001
CTSZ	rs75940688	A	G	0.0119229	-0.908098	0.0755015	5.26108e-33	144.622	cis	1
CTSZ	rs13037079	A	G	0.142798	0.127867	0.0236781	6.86839e-08	29.1543	cis	0.0792755
CTSZ	rs189356	A	G	0.493969	-0.0714415	0.0166187	1.73944e-05	18.4751	cis	0.0225552
CX3CL1	rs62037115	A	G	0.0103979	1.09191	0.0814857	1.83874e-40	179.511	cis	1
CX3CL1	rs670211	G	A	0.440316	0.151693	0.0167751	1.93352e-19	81.7486	cis	0.0219466
CXCL1	rs10028419	C	T	0.208651	0.59659	0.0192063	6.30537e-199	964.593	cis	1
CXCL1	rs2071425	G	A	0.197283	0.498337	0.0199799	8.86712e-132	621.927	cis	0.554386
CXCL1	rs74544699	G	A	0.0448496	0.900625	0.0393098	3.39429e-112	524.766	cis	0.166466
CXCL1	rs74451052	G	A	0.0695966	-0.233986	0.0322133	4.16333e-13	52.7459	cis	3.37531e-05
CXCL1	rs192225276	C	T	0.0114377	0.417999	0.0771563	6.23674e-08	29.3418	cis	0.00197712
CXCL1	rs77675911	A	G	0.0178844	-0.290153	0.0630418	4.24485e-06	21.1776	cis	0.00587735
CXCL11	rs6827617	G	A	0.390683	0.197347	0.0169316	4.08374e-31	135.814	cis	1
CXCL11	rs55975346	G	T	0.131984	-0.200969	0.0246394	4.03786e-16	66.5085	cis	0.110915
CXCL11	rs28411168	C	T	0.011299	0.408344	0.0785694	2.07823e-07	27.0038	cis	0.0228705
CXCL12	rs1023264	C	T	0.325939	0.180631	0.0178568	6.80506e-24	102.296	cis	1
CXCL12	rs17883339	A	G	0.0987107	0.245572	0.0276113	7.35795e-19	79.0794	cis	0.169254
CXCL12	rs2818912	T	C	0.341397	-0.105471	0.0177582	2.9953e-09	35.2653	cis	0.00300261
CXCL16	rs35592645	A	C	0.253293	-0.22612	0.0190451	3.26331e-32	140.926	cis	1
CXCL16	rs6502821	A	G	0.41349	0.166972	0.0165885	1.12455e-23	101.287	cis	0.00746258
CXCL16	rs11658971	A	G	0.121725	0.236498	0.0251388	6.68019e-21	88.4801	cis	0.0399744
CXCL6	rs16850073	T	C	0.371621	0.63964	0.0156066	1e-200	1679.32	cis	1
CXCL6	rs191180456	T	C	0.0108138	-0.759148	0.0804311	4.99917e-21	89.0604	cis	0.00018321
CYB5D2	rs183282334	A	G	0.0151809	-1.30711	0.0665302	9.25177e-84	385.892	cis	1
CYB5D2	rs17176322	G	A	0.390129	0.248278	0.0167817	8.21004e-49	218.819	cis	0.006
CYB5D2	rs201331205	C	A	0.0436018	0.518433	0.0404205	2.98856e-37	164.46	cis	0
CYB5R2	rs7942293	G	C	0.362263	-0.53866	0.0161739	1e-200	1108.87	cis	1
CYB5R2	rs12577557	C	G	0.145848	0.504689	0.0228285	7.59879e-105	488.621	cis	0.143775
CYB5R2	rs10839663	T	C	0.338486	0.120959	0.0175465	5.89754e-12	47.5089	cis	0.000272448
CYB5R2	rs11041472	T	G	0.352073	0.106145	0.0173204	9.34739e-10	37.5459	cis	0.0015486
CYB5R2	rs4076808	A	G	0.476085	-0.101714	0.0166653	1.09257e-09	37.2404	cis	0.00609483
CYB5R2	rs7482385	T	G	0.0115763	0.246672	0.0777471	0.00151638	10.0635	cis	0
CYB5R2	rs7119574	A	C	0.0336199	-0.145416	0.0458707	0.00153011	10.0469	cis	0.00950161
DAPP1	rs7698065	A	G	0.490157	-0.342391	0.0160704	9.84358e-98	453.807	cis	1
DAPP1	rs57001633	C	T	0.0118536	0.594161	0.0761464	6.90447e-15	60.868	cis	0.00535738
DAPP1	rs149406783	T	C	0.011507	-0.579757	0.0777277	9.75072e-14	55.6186	cis	0.002
DAPP1	rs61191235	T	C	0.217247	-0.126777	0.0202002	3.67521e-10	39.3776	cis	0.225406
DARS	rs6743537	A	G	0.145986	0.43571	0.0225489	3.78443e-81	373.271	cis	1
DARS	rs112172786	G	A	0.0355608	0.47071	0.0444337	4.95653e-26	112.192	cis	0.0330942
DARS2	rs12564699	A	G	0.284625	-0.300785	0.0182027	3.118e-60	272.973	cis	1
DARS2	rs151169323	T	C	0.0368779	-0.706206	0.0432739	8.0584e-59	266.25	cis	0.0887814
DBI	rs6714264	C	T	0.193609	-0.554699	0.0200026	6.3992e-161	768.814	cis	1
DBI	rs72831284	T	C	0.0619714	0.520828	0.0338382	1.26926e-52	236.839	cis	0.0279354
DBI	rs61313894	A	G	0.193678	0.2108	0.0208288	6.46393e-24	102.398	cis	0.059417
DBI	rs10194772	A	G	0.0426314	0.258714	0.04131	3.99961e-10	39.2111	cis	0.00802567
DBI	rs7578870	C	G	0.0455428	0.245476	0.0400104	8.94901e-10	37.6315	cis	0.0089148
DBI	rs8192506	G	A	0.0387495	-0.157954	0.0429963	0.000240838	13.4921	cis	0.101798
DCI	rs55650311	T	C	0.162484	-0.170076	0.0224576	4.09387e-14	57.3375	cis	single variant
DCN	rs3138190	G	T	0.0655067	-0.240523	0.0337149	1.06971e-12	50.8802	cis	single variant
DCTD	rs114692133	A	G	0.0203799	-0.256169	0.0586299	1.26417e-05	19.0851	cis	1
DCTD	rs7698540	C	T	0.400527	0.0680646	0.0168334	5.32246e-05	16.3448	cis	0.0159391
DDOST	rs150466875	G	T	0.0811729	-0.361429	0.030196	1.04762e-32	143.228	cis	1
DDOST	rs589709	A	G	0.395813	0.148481	0.0170622	3.98226e-18	75.7097	cis	0.0699592
DDOST	rs116273158	C	G	0.126577	-0.123498	0.0249386	7.50955e-07	24.5163	cis	0.00428885
DDX19A	rs138325325	A	G	0.0135173	-1.04062	0.0715417	2.89545e-47	211.517	cis	1
DDX19A	rs35949039	T	G	0.107791	0.138713	0.0269443	2.70025e-07	26.496	cis	0.001
DDX19B	rs138325325	A	G	0.0135173	-0.712574	0.0720969	6.85563e-23	97.6577	cis	1
DDX19B	rs113953362	T	C	0.01324	0.296947	0.0732354	5.07296e-05	16.436	cis	0
DECR1	rs1805806	C	T	0.360044	-0.202403	0.0170672	3.83086e-32	140.601	cis	1
DECR1	rs72671887	T	C	0.0158048	-0.431732	0.0661931	7.39078e-11	42.5287	cis	0.019
DECR1	rs28376251	A	G	0.261819	0.0602701	0.0188162	0.00136547	10.257	cis	0.00434767
DEF6	rs16868699	C	G	0.0340358	-0.547665	0.045487	4.53658e-33	144.922	cis	#N/A
DEF6	rs1041528	T	A	0.149383	-0.140759	0.0232032	1.37437e-09	36.7905	cis	#N/A
DEFB1	rs2741117	G	T	0.49494	-0.426592	0.0158677	8.36077e-152	722.565	cis	1
DEFB1	rs2738175	T	C	0.312145	0.205611	0.017706	6.70138e-31	134.813	cis	0.0316256
DEFB1	rs5743405	A	G	0.0193401	0.542	0.0602603	2.99429e-19	80.8752	cis	0.0127728
DEFB1	rs2741712	C	A	0.262235	-0.130074	0.0188695	5.90933e-12	47.505	cis	0.00205894
DEFB1	rs144155747	G	C	0.0160128	0.326297	0.0661584	8.31895e-07	24.3184	cis	0.00316073
DKK1	rs11003047	G	T	0.105435	0.578891	0.0263608	1.60816e-103	482.121	cis	1
DKK1	rs1159798	A	C	0.232636	-0.406068	0.0190443	7.05879e-98	454.514	cis	0.000159868
DKK1	rs10824739	T	A	0.466242	0.25728	0.0164655	3.75498e-54	244.085	cis	0.0123439
DKK1	rs11002936	G	A	0.314224	0.237876	0.0176719	8.25821e-41	181.14	cis	0.0298412
DKK1	rs73331836	C	T	0.0946901	-0.176984	0.0283462	4.51686e-10	38.9725	cis	0.00802119
DKK1	rs11814440	C	A	0.452586	0.100709	0.0164491	9.69633e-10	37.4742	cis	0.00275591
DKK1	rs1912619	T	C	0.437197	0.0804472	0.0167432	1.58072e-06	23.0794	cis	0.0275832
DKK3	rs11022114	A	G	0.310481	0.490157	0.01698	1.70795e-173	833.057	cis	1
DKK3	rs10160790	T	G	0.132746	-0.350572	0.0239627	8.71731e-48	213.975	cis	0.000989253
DKK3	rs6485329	A	T	0.15992	0.150215	0.0227294	4.15008e-11	43.6647	cis	0.00127379
DKK3	rs12295349	C	T	0.290586	0.0728177	0.0182708	6.80091e-05	15.8796	cis	0.0143631
DKK3	rs139167810	T	G	0.0131013	0.276296	0.0732258	0.000162458	14.2331	cis	0.00613492
DKK3	rs12791723	G	A	0.131568	0.0893363	0.0245119	0.000269679	13.2795	cis	0.046771
DLD	rs6950900	T	C	0.392278	-0.0878294	0.0170516	2.66237e-07	26.5234	cis	1
DLD	rs1021653484	T	C	0.011507	0.307133	0.0779431	8.20883e-05	15.5231	cis	0.001
DLK1	rs12881545	G	C	0.329613	-0.483971	0.0166416	6.34939e-176	845.528	cis	1
DLK1	rs12881545	G	C	0.329613	-0.475672	0.0166748	1.10234e-169	845.528	cis	1
DLK1	rs2400940	G	A	0.183211	-0.384243	0.021151	3.78461e-72	329.936	cis	0.187521
DLK1	rs2400940	G	A	0.183211	-0.379115	0.0211638	3.03955e-70	329.936	cis	0.187521
DLK1	rs2295659	T	G	0.131984	-0.416301	0.0242315	7.22068e-65	295.076	cis	0.0779649
DLK1	rs17660210	G	A	0.122002	-0.403714	0.0251091	3.53904e-57	258.443	cis	0.0707608
DLK1	rs17099613	A	T	0.0904617	-0.286756	0.0284132	8.58612e-24	101.827	cis	0.235931
DLK1	rs17099613	A	T	0.0904617	-0.264613	0.0284429	1.77207e-20	101.827	cis	0.235931
DLK1	rs1210095	G	A	0.203591	-0.123397	0.0206119	2.24401e-09	35.8305	cis	0.0166407
DLK1	rs1210095	G	A	0.203591	-0.116119	0.0206177	1.84858e-08	35.8305	cis	0.0166407
DLL1	rs6456195	A	C	0.12526	0.215732	0.0253306	1.978e-17	72.5133	cis	1
DLL1	rs11961095	A	C	0.0282129	0.347583	0.0501994	4.76719e-12	47.9291	cis	0.000559247
DLL1	rs17860696	A	G	0.272355	-0.126665	0.0186194	1.10779e-11	46.2659	cis	0.0277919
DLL1	rs1884190	C	T	0.0497712	-0.22382	0.0381218	4.51894e-09	34.4612	cis	0.0127444
DLL1	rs3012384	T	C	0.38694	0.0961509	0.0171538	2.15674e-08	31.4098	cis	0.00195605
DLL1	rs9356651	T	G	0.352073	-0.0557854	0.0174269	0.00137491	10.2443	cis	0.0812102
DNAJA4	rs11639191	A	C	0.228199	0.111216	0.0197882	1.97726e-08	31.5792	cis	single variant
DNAJB11	rs56227532	C	T	0.0766671	-0.539124	0.0305849	4.03034e-68	310.63	cis	1
DNAJB11	rs16860932	A	G	0.0952447	-0.0944613	0.028552	0.000942939	10.9424	cis	0.00614335
DNAJB4	rs7537908	G	A	0.204284	-0.344561	0.0199531	1.66506e-65	298.12	cis	1
DNAJB4	rs1001104	G	C	0.0835991	0.397853	0.0298847	5.75531e-40	177.185	cis	0.0347781
DNAJB4	rs41311176	T	C	0.0203799	-0.730993	0.0580729	5.89599e-36	158.401	cis	0.0137021
DNAJC10	rs288299	C	T	0.368432	-0.214152	0.0170818	1.10331e-35	157.129	cis	1
DNAJC10	rs28510622	G	A	0.0433939	0.371171	0.0404561	5.81418e-20	84.1511	cis	0.0290757
DNAJC10	rs180733440	T	A	0.0210037	0.448909	0.0578433	9.60526e-15	60.213	cis	0.0111488
DNAJC17	rs57825040	G	C	0.365659	-0.114068	0.0173222	4.86644e-11	43.3512	cis	1
DNAJC17	rs56097374	C	T	0.0309857	-0.285171	0.0479123	2.77391e-09	35.4157	cis	0.0208465
DNAJC17	rs79353017	T	G	0.0175378	-0.341948	0.0628356	5.44351e-08	29.6066	cis	0.0244284
DNER	rs35975053	A	T	0.33398	-0.247331	0.0174104	3.41558e-45	201.753	cis	1
DNER	rs35565740	C	G	0.222792	-0.222904	0.0198635	5.53374e-29	125.894	cis	0.00134236
DNER	rs4973215	G	T	0.44302	0.132936	0.0166918	1.91897e-15	63.4101	cis	3.49642e-05
DNER	rs80244514	C	T	0.0355608	-0.330435	0.0445188	1.28233e-13	55.0763	cis	0.0579601
DNER	rs6712266	G	A	0.31471	-0.118023	0.0177693	3.32112e-11	44.1034	cis	6.19619e-05
DNER	rs75748570	A	G	0.0503258	0.247349	0.0376506	5.39647e-11	43.1475	cis	0.00097525
DNER	rs13392007	T	A	0.186677	0.137618	0.0213734	1.28183e-10	41.446	cis	0.00238802
DOK2	rs17615788	T	C	0.429364	0.199812	0.0166596	7.84638e-33	143.811	cis	1
DOK2	rs34215892	A	G	0.0289755	-0.503658	0.0479736	1.3396e-25	110.191	cis	0.0219561
DOK2	rs56094005	G	A	0.0399279	0.424165	0.0417259	4.10728e-24	103.309	cis	0.0675646
DOK2	rs73223780	A	G	0.080549	-0.207364	0.0305412	1.21335e-11	46.0865	cis	0.0549401
DOK2	rs7461577	C	T	0.438444	-0.10744	0.0168021	1.71183e-10	40.8775	cis	0.0374012
DOK2	rs144859226	G	A	0.0337585	-0.258473	0.0454313	1.32537e-08	32.3593	cis	0.0355432
DOK2	rs111528013	G	A	0.0241924	0.2804	0.0527284	1.0817e-07	28.2713	cis	0.0302388
DOK2	rs144457914	T	C	0.215514	0.0845519	0.0203288	3.23038e-05	17.2943	cis	0.212631
DOK2	rs7009693	G	A	0.474768	-0.0540783	0.0166194	0.00114342	10.5851	cis	0.425634
DPEP1	rs8044136	G	C	0.380355	-0.504798	0.0159523	1e-200	1001.08	cis	1
DPEP1	rs164749	G	T	0.450645	0.47168	0.0155699	7.21969e-190	917.493	cis	0.417184
DPEP1	rs34656869	T	C	0.131915	-0.570774	0.0237636	1.05332e-122	576.744	cis	0.181814
DPEP1	rs1126464	C	G	0.234438	-0.389906	0.0189686	2.74652e-91	422.405	cis	0.317475
DPEP1	rs139515047	G	A	0.0170525	-0.341705	0.0639291	9.31511e-08	28.5618	cis	0.017106
DPEP1	rs2292957	C	T	0.0246083	0.239095	0.0537115	8.65698e-06	19.8101	cis	0.000499585
DPEP2	rs5923	A	G	0.0441564	-0.574081	0.0400894	6.95732e-46	205.006	cis	1
DPEP2	rs7198767	T	G	0.0386802	0.34515	0.042878	9.64389e-16	64.7778	cis	0.002836
DPEP2	rs255049	C	T	0.194094	0.132115	0.0211857	4.74022e-10	38.8775	cis	0.127311
DPEP2	rs12325430	C	T	0.453417	0.0966241	0.0166581	6.89435e-09	33.6356	cis	0.0594575
DPP7	rs4880198	T	C	0.221822	-0.520036	0.0191093	2.53247e-155	740.384	cis	1
DPP7	rs140657278	A	G	0.0189935	-0.36733	0.0609646	1.77096e-09	36.2942	cis	0.000990317
DPP7	rs142431839	A	C	0.0185776	0.2713	0.0609828	8.76485e-06	19.7863	cis	9.05897e-05
DPP7	rs116956699	A	T	0.0373631	-0.177702	0.0437628	4.94724e-05	16.4837	cis	1.4787e-07
DPT	rs1018454	A	C	0.423125	-0.440177	0.0159779	6.1241e-159	758.743	cis	1
DPT	rs580360	T	C	0.439831	-0.327852	0.0162202	2.05844e-88	408.435	cis	0.151221
DPT	rs139039879	T	G	0.023222	-0.851238	0.0536596	9.8364e-56	251.586	cis	0.0136899
DPT	rs76577381	C	A	0.092264	-0.307327	0.0286407	1.16376e-26	115.11	cis	0.008636
DPT	rs10918965	C	T	0.369402	-0.172334	0.0171906	1.68791e-23	100.471	cis	0.0279465
DPT	rs115331135	A	C	0.0226674	0.469375	0.0561336	7.34844e-17	69.8994	cis	0.036043
DPT	rs77143649	T	C	0.0443643	0.315884	0.0404018	6.1026e-15	61.113	cis	0.0307876
DPY30	rs72863973	G	C	0.216761	0.230698	0.0201437	4.15051e-30	131.126	cis	1
DPY30	rs115631838	A	G	0.0453348	0.454896	0.0398357	6.04978e-30	130.364	cis	0.148267
DSC2	rs1790687	A	T	0.134479	0.454466	0.0236195	1.70004e-80	370.119	cis	1
DSC2	rs10084050	G	A	0.0872037	-0.431322	0.0288274	7.22021e-50	223.806	cis	0.0108973
DSC2	rs78064931	A	C	0.0628726	-0.431142	0.0341835	4.3201e-36	159.033	cis	0.0239637
DSC2	rs151289743	T	G	0.0241924	0.615291	0.053249	1.29459e-30	133.48	cis	0.0244188
DSC2	rs9807362	G	A	0.491959	0.138713	0.0166432	9.23336e-17	69.4449	cis	0.0327491
DSC2	rs12954874	C	T	0.113892	0.181113	0.0262899	6.08924e-12	47.4461	cis	0.0102366
DSC2	rs17724031	G	T	0.0929572	-0.120089	0.0287583	3.00436e-05	17.4325	cis	6.07539e-05
DSCAM	rs78111814	C	T	0.046028	0.475838	0.0389078	4.67338e-34	149.529	cis	1
DSCAM	rs2016870	C	T	0.366907	-0.0998475	0.0172156	6.91961e-09	33.6287	cis	0.00277179
DSCAM	rs9305719	T	C	0.444753	0.072854	0.0168657	1.5836e-05	18.6542	cis	0.00503559
DSCAM	rs420863	C	T	0.39921	0.0718696	0.0168087	1.92969e-05	18.2769	cis	0.000657425
DSCAML1	rs11216413	A	T	0.20262	-0.100047	0.0207122	1.39118e-06	23.3257	cis	1
DSCAML1	rs558582	T	C	0.457161	0.0714212	0.0164615	1.45301e-05	18.8189	cis	0.00371249
DSG2	rs1460602	T	C	0.385485	-0.365613	0.0164995	2.61992e-105	490.887	cis	1
DSG2	rs4799585	T	C	0.312353	-0.206378	0.0176496	2.64616e-31	136.69	cis	0.0770112
DSG2	rs147145691	T	C	0.0227367	-0.616195	0.0556749	3.03388e-28	122.461	cis	7.51795e-07
DSG2	rs117627538	T	C	0.0235686	-0.298908	0.0550935	5.96813e-08	29.4275	cis	0.00791531
DSG2	rs7243604	G	A	0.373146	0.0930879	0.0171932	6.35333e-08	29.3057	cis	0.00517515
DSG2	rs9304080	G	A	0.451061	0.0579362	0.0165871	0.000480756	12.1966	cis	0.0173233
DTD1	rs6136418	A	G	0.446208	-0.683384	0.0143863	1e-200	2255.85	cis	1
DTD1	rs6045470	A	G	0.188479	0.345014	0.0210337	2.14975e-59	268.981	cis	0.0185995
DTD2	rs56183134	C	T	0.126785	-0.462743	0.0244638	6.40607e-78	357.694	cis	1
DTD2	rs10137900	T	A	0.0114377	-1.02533	0.0773176	1.12848e-39	175.813	cis	0.002
DTD2	rs142508129	A	G	0.0389574	0.465635	0.0430714	4.92921e-27	116.84	cis	0.00425056
DTD2	rs12897517	A	G	0.0808263	0.209411	0.0304429	6.54083e-12	47.3049	cis	0.00890113
DTYMK	rs142497237	T	C	0.0431859	0.591279	0.0399039	5.88931e-49	219.5	cis	1
DTYMK	rs112538064	C	T	0.0449189	-0.502491	0.0396554	2.07678e-36	160.521	cis	0.00848902
DTYMK	rs144383845	A	G	0.0238458	-0.479699	0.0541195	9.6239e-19	78.5434	cis	0.000809294
DTYMK	rs138807997	G	A	0.0411757	-0.336638	0.041722	8.26607e-16	65.0842	cis	0.00288782
DTYMK	rs62191280	C	G	0.148135	-0.184317	0.0233872	3.72316e-15	62.0946	cis	0.0115137
DTYMK	rs77632301	G	A	0.0283516	-0.252867	0.0501647	4.75058e-07	25.402	cis	0.000320392
DTYMK	rs62191340	G	A	0.450367	-0.0730874	0.0168223	1.41395e-05	18.871	cis	0.0518213
DUSP28	rs148245427	G	C	0.0161514	-1.59665	0.0635662	1.53055e-133	630.734	cis	1
DUSP28	rs112548426	A	G	0.0339664	-0.882608	0.0451984	8.58258e-83	381.214	cis	0.291
DUSP28	rs10933615	C	T	0.269167	0.182736	0.0185553	9.70803e-23	96.9598	cis	0.00285246
DUSP28	rs1128152	T	C	0.0400665	0.193294	0.0425823	5.73563e-06	20.5996	cis	0
DYNLL2	rs7225351	G	A	0.361015	-0.372134	0.0167307	4.60519e-106	494.595	cis	1
DYNLL2	rs16942650	A	G	0.0817968	-0.467541	0.0299062	3.3146e-54	244.341	cis	0.188894
DYNLL2	rs186660876	G	C	0.0424234	-0.609083	0.040387	1.26699e-50	227.378	cis	0.0599251
DYNLL2	rs8071036	G	A	0.200471	-0.173427	0.020699	6.38397e-17	70.1801	cis	0.510353
EBI3	rs654692	T	C	0.287259	-1.02763	0.0139485	1e-200	5426.23	cis	1
EBI3	rs58237134	A	C	0.19146	0.13775	0.0209942	5.70244e-11	43.0392	cis	0.0169559
ECH1	rs2229259	T	C	0.108693	0.715445	0.0253659	4.06908e-166	795.301	cis	single variant
ECI2	rs7757606	A	G	0.307847	-0.442644	0.0171933	6.56714e-140	662.629	cis	single variant
ECM1	rs1776270	G	A	0.365243	0.529096	0.0160172	1e-200	1090.88	cis	1
ECM1	rs11585977	A	G	0.398863	-0.825766	0.0138157	1e-200	3571.48	cis	0.362741
ECM1	rs34542152	T	C	0.0738944	0.569873	0.0311829	5.68227e-73	333.889	cis	0.0117269
ECM1	rs35519844	C	T	0.0348676	0.69871	0.0450839	2.57372e-53	240.121	cis	0.0112138
ECM1	rs35987520	A	G	0.0469292	-0.542773	0.0388917	1.06692e-43	194.716	cis	0.0162453
ECM1	rs145971597	A	G	0.0111604	0.63745	0.07883	7.15344e-16	65.3715	cis	0.004
EDAR	rs75147553	A	G	0.0126854	1.55476	0.0713208	4.38345e-102	475.088	cis	1
EDAR	rs260679	A	G	0.241994	-0.364136	0.0188994	1.05689e-80	371.117	cis	0.00113403
EDAR	rs77387639	A	G	0.0107445	-0.663853	0.080804	2.48124e-16	67.4773	cis	0
EDDM3A	rs12588944	T	C	0.109178	-0.20784	0.0265593	5.77807e-15	61.2216	cis	single variant
EFEMP1	rs3791679	G	A	0.240191	0.447666	0.01886	5.53763e-120	563.254	cis	1
EFEMP1	rs10207635	T	A	0.1263	-0.355639	0.024643	1.45158e-46	208.215	cis	0.0317232
EFEMP1	rs7569732	T	C	0.0930958	-0.17179	0.0283548	1.4424e-09	36.6963	cis	0.0176903
EFEMP1	rs17268653	G	A	0.0298766	0.190608	0.0486603	9.04447e-05	15.3395	cis	0.000131999
EFNA4	rs3806256	T	C	0.488008	0.0972445	0.01658	4.68552e-09	34.3907	cis	single variant
EFNA5	rs2005103	C	G	0.471856	-0.288405	0.0165764	1.90091e-66	302.625	cis	1
EFNA5	rs7717640	A	G	0.202274	-0.331904	0.0201634	8.5765e-60	270.88	cis	0.172071
EFNA5	rs10052932	A	T	0.315611	0.24716	0.0177102	1.06981e-43	194.71	cis	0.0333497
EFNA5	rs164685	A	G	0.146194	0.196188	0.0235551	9.67763e-17	69.3513	cis	0.0678696
EFNA5	rs11948614	T	C	0.0299459	-0.3267	0.0481656	1.27159e-11	45.9943	cis	0.00146389
EFNA5	rs25996	C	G	0.480244	0.111098	0.016589	2.28573e-11	44.8386	cis	0.000325121
EFNA5	rs2410941	C	A	0.488285	0.08512	0.0165385	2.7199e-07	26.482	cis	0.00275113
EFNA5	rs6884705	T	C	0.128726	0.112641	0.0246906	5.14865e-06	20.807	cis	0.00236002
EFNA5	rs6596747	C	A	0.126924	0.0944266	0.0248749	0.000148218	14.4061	cis	0.0332971
EFNB2	rs59166663	C	A	0.142035	0.287089	0.0234888	5.11408e-34	149.345	cis	1
EFNB2	rs3803241	T	G	0.316512	0.183108	0.0178278	1.40598e-24	105.463	cis	0.000803728
EFNB2	rs9558829	G	A	0.147997	-0.15904	0.023302	9.49473e-12	46.57	cis	0.0031473
EFNB2	rs9514548	C	T	0.270692	0.100979	0.018654	6.38817e-08	29.2953	cis	0.00190313
EFNB2	rs9301143	T	C	0.493761	0.0799225	0.016709	1.75955e-06	22.8727	cis	0.00450853
EGF	rs10029654	A	G	0.332525	0.3936	0.0170131	2.74508e-114	535.085	cis	1
EGF	rs79744094	A	G	0.0560793	-0.279021	0.0356868	6.10132e-15	61.1136	cis	0.020014
EGF	rs185365051	G	T	0.0167059	-0.485101	0.0646982	7.25866e-14	56.203	cis	0.0080978
EGFLAM	rs2589775	G	A	0.226882	-0.216473	0.0197291	8.60848e-28	120.357	cis	1
EGFLAM	rs62352375	A	G	0.139054	0.184123	0.023855	1.3368e-14	59.5575	cis	0.0128333
EGFLAM	rs2961882	C	T	0.184805	-0.113215	0.0214475	1.33886e-07	27.857	cis	0.000141812
EGFR	rs56331211	T	C	0.141619	-0.261242	0.0237257	5.65101e-28	121.207	cis	1
EGFR	rs12669749	A	C	0.110564	0.283491	0.026508	1.70442e-26	114.342	cis	0.00463659
EGFR	rs10235245	T	C	0.241786	0.184637	0.0193463	1.84335e-21	91.0586	cis	#N/A
EGFR	rs4947982	A	G	0.461874	-0.151001	0.016577	1.05937e-19	82.9521	cis	0.00621712
EGFR	rs11983324	C	T	0.0104672	0.698664	0.0818135	1.62414e-17	72.9065	cis	0.000535635
EGFR	rs143261448	T	G	0.0732012	0.217777	0.0319752	1.04859e-11	46.3743	cis	0.0146304
EGFR	rs17290301	A	G	0.0293914	0.319404	0.049288	9.75298e-11	41.9834	cis	8.99178e-05
EGFR	rs17289099	G	A	0.0220435	-0.304831	0.0563083	6.37584e-08	29.299	cis	0.00554225
EGFR	rs2227983	A	G	0.24844	-0.082622	0.0191977	1.70156e-05	18.5171	cis	0.00279831
EIF2S1	rs59861720	G	A	0.077499	-0.121815	0.0306352	7.06759e-05	15.8066	cis	single variant
EIF4B	rs146008363	A	T	0.0571191	-0.203697	0.0358128	1.33704e-08	32.3424	cis	1
EIF4B	rs1474214	C	T	0.345071	-0.0660365	0.0174597	0.00015669	14.3013	cis	0.0231925
ELANE	rs56283881	T	C	0.247331	-0.244287	0.0187734	2.80067e-38	169.276	cis	1
ELANE	rs139394580	T	C	0.0311244	0.431317	0.0475527	1.50668e-19	82.2474	cis	0.0132593
ELANE	rs3180287	T	C	0.149452	-0.154034	0.0230761	2.65529e-11	44.5439	cis	0.000201228
EMILIN3	rs4810316	A	C	0.331415	0.382359	0.0172233	1.11816e-105	492.708	cis	1
EMILIN3	rs61739314	C	G	0.0323721	-1.00904	0.0454586	1.19134e-105	492.566	cis	0.00180601
ENG	rs11794565	T	C	0.456329	0.256263	0.0163523	1.86584e-54	245.524	cis	1
ENG	rs10987756	G	C	0.105851	-0.344564	0.0267274	1.30045e-37	166.152	cis	0.0921232
ENG	rs35357299	A	G	0.0601691	0.248412	0.0348436	1.10627e-12	50.8134	cis	0.0276268
ENGASE	rs56107536	A	C	0.133509	0.673558	0.0231767	1.07416e-175	844.357	cis	1
ENGASE	rs12939800	G	A	0.0566339	-0.881228	0.0341542	1.73449e-140	665.53	cis	0.00248845
ENGASE	rs117502073	A	G	0.0271732	-1.00376	0.0495842	1.13805e-88	409.687	cis	0.00384432
ENGASE	rs117014247	T	C	0.0225288	-0.830681	0.0555339	7.66938e-50	223.682	cis	0.00659916
ENGASE	rs57039616	A	G	0.0184389	-0.496128	0.0614672	8.0786e-16	65.1299	cis	#N/A
ENGASE	rs62063815	C	G	0.314294	0.0577233	0.0178346	0.00121515	10.4726	cis	0.0811691
ENO2	rs2886400	T	A	0.284625	0.196215	0.0183676	1.93259e-26	114.088	cis	single variant
ENO3	rs238238	A	G	0.292597	0.37124	0.0176756	4.15326e-95	441.002	cis	1
ENO3	rs62073642	G	A	0.379592	-0.24628	0.0168564	1.15101e-47	213.407	cis	0.235715
ENPEP	rs33966350	A	G	0.0133093	-1.84101	0.0686442	4.06611e-151	719.092	cis	1
ENPEP	rs11735606	G	C	0.322751	0.394632	0.0172421	5.57384e-112	523.702	cis	0.019
ENPEP	rs71603066	A	T	0.019756	-1.11901	0.0585258	1.5637e-79	365.471	cis	0.113
ENPEP	rs1879056	C	T	0.202274	-0.372768	0.0201894	2.06632e-74	340.808	cis	0.002
ENPEP	rs1056355	G	A	0.0850548	0.261968	0.0297376	1.55751e-18	77.5826	cis	0
ENPEP	rs13123641	C	T	0.350825	-0.139072	0.0173801	1.4185e-15	64.011	cis	0.004
ENPEP	rs151300518	T	C	0.028005	-0.313578	0.0505319	5.75216e-10	38.4981	cis	0
ENPEP	rs10002354	T	A	0.0122002	-0.295924	0.0762182	0.000104276	15.0703	cis	0
ENPP5	rs34109856	G	C	0.0510883	-1.54975	0.0330983	1e-200	2191.75	cis	1
ENPP5	rs1047153	C	T	0.351795	0.806079	0.0145676	1e-200	3060.97	cis	0.022065
ENPP5	rs3777632	G	A	0.155275	-0.349176	0.0224168	7.8676e-54	242.561	cis	0.0205509
ENPP5	rs62400499	G	A	0.0111604	-1.08739	0.0781444	1.8622e-43	193.577	cis	0.058704
ENPP5	rs77746021	C	A	0.0518508	-0.300952	0.0369246	4.24091e-16	66.4114	cis	0.00696771
ENPP6	rs28673999	G	A	0.438652	-0.0874527	0.0166395	1.51657e-07	27.615	cis	single variant
ENPP7	rs111943261	C	T	0.164079	0.668165	0.0213776	1e-200	976.628	cis	1
ENPP7	rs34106585	T	C	0.107861	0.881277	0.0246398	1e-200	1278.88	cis	0.0279495
ENPP7	rs11657217	G	C	0.312214	0.681844	0.0162265	1e-200	1765.22	cis	0.484657
ENPP7	rs113238806	A	G	0.085748	0.587371	0.0287536	3.26532e-90	417.177	cis	0.0700285
ENPP7	rs138330215	A	G	0.0158048	0.84984	0.0659274	1.32123e-37	166.12	cis	0.00582798
ENPP7	rs77246697	A	T	0.0209344	0.548205	0.0574227	1.79026e-21	91.1168	cis	0.00537546
ENPP7	rs58457081	T	G	0.0227367	0.423953	0.0555711	2.66941e-14	58.1858	cis	0.00460524
ENPP7	rs78553282	T	C	0.04582	-0.277367	0.0402014	5.66412e-12	47.589	cis	0.00609797
ENPP7	rs141415334	C	T	0.0117843	0.478803	0.0773944	6.48674e-10	38.2626	cis	0.00983181
ENTPD1	rs17461546	G	A	0.34119	0.295914	0.0172503	1.1108e-64	294.183	cis	1
ENTPD1	rs2275759	A	C	0.462776	-0.267965	0.0163874	4.82581e-59	267.31	cis	0.346583
ENTPD5	rs57731447	A	G	0.05877	-0.9668	0.0489	7.8e-87	380.489	cis	1
ENTPD5	rs11332437	C	NA	0.47403	-0.2661	0.0245	1.3e-27	120.712	cis	0.069
ENTPD6	rs6050446	A	G	0.028005	-0.61941	0.0500079	7.00859e-35	153.376	cis	single variant
EPHA1	rs41277428	A	G	0.0772217	-1.25882	0.0274341	1e-200	2104.87	cis	1
EPHA1	rs117651735	T	C	0.0323721	0.658695	0.0460287	7.94587e-46	204.734	cis	0.00141806
EPHA1	rs78571833	C	A	0.0942742	0.32475	0.0280689	1.09358e-30	133.822	cis	#N/A
EPHA1	rs7806047	G	C	0.130528	0.181054	0.0246911	2.50024e-13	53.7545	cis	0.00291384
EPHA1	rs10258313	C	T	0.500624	0.110847	0.0166749	3.19758e-11	44.1775	cis	0.0536761
EPHA1	rs34372369	A	G	0.0503258	-0.216538	0.0379499	1.20315e-08	32.5482	cis	0.000322127
EPHA1	rs12539323	T	C	0.130944	0.111212	0.0247876	7.34914e-06	20.124	cis	0.0238184
EPHA10	rs12074120	G	T	0.309719	0.152895	0.0180723	3.20069e-17	71.5549	cis	1
EPHA10	rs4308943	A	G	0.428047	0.140048	0.0166641	5.14049e-17	70.6106	cis	0.11432
EPHA2	rs36086195	C	T	0.41959	0.374794	0.0162298	6.81248e-114	533.137	cis	1
EPHA2	rs34192549	T	C	0.0191321	0.916358	0.0590454	1.86036e-53	240.79	cis	0.00695943
EPHA2	rs221035	G	A	0.256412	0.136707	0.0190597	8.09262e-13	51.4315	cis	0.0147171
EPHA2	rs544756207	A	G	0.0176071	-0.287355	0.0630078	5.18421e-06	20.7935	cis	0.000400328
EPHA2	rs190306313	A	C	0.0102593	0.328434	0.0823801	6.76266e-05	15.8903	cis	0.006
EPHA4	rs2392936	C	T	0.471232	-0.27015	0.0164922	3.06653e-59	268.245	cis	1
EPHA4	rs10432542	T	C	0.429918	0.17592	0.0166295	5.78547e-26	111.88	cis	0.00121263
EPHA4	rs17436067	A	G	0.0332039	0.421825	0.0458881	4.93668e-20	84.4781	cis	0.00456752
EPHA4	rs62180590	A	G	0.1629	0.161964	0.0222498	3.70943e-13	52.9742	cis	0.00418284
EPHA4	rs1368072	G	A	0.229932	0.126234	0.0196744	1.48594e-10	41.1556	cis	0.00280255
EPHA4	rs824938	G	A	0.360252	-0.10584	0.0172895	9.74724e-10	37.464	cis	1.09801e-05
EPHA4	rs12991435	C	T	0.322265	-0.0748913	0.0178583	2.77808e-05	17.5817	cis	0.0137776
EPHA4	rs4674599	A	G	0.488285	-0.0570767	0.0166609	0.000616464	11.7328	cis	0.0936329
EPHA5	rs28542715	A	G	0.0743103	0.387418	0.0313703	1.09245e-34	152.476	cis	1
EPHA5	rs10866158	C	A	0.130528	-0.285662	0.0244467	2.90337e-31	136.504	cis	0.0083314
EPHA5	rs7676955	T	C	0.310481	0.11854	0.0180027	4.88267e-11	43.3445	cis	0.0211025
EPHA5	rs17710128	A	T	0.219326	0.10021	0.0202384	7.5324e-07	24.5103	cis	0.0144209
EPHA5	rs9999608	T	C	0.18231	-0.0706694	0.0215405	0.00104015	10.7605	cis	0.000355066
EPHB1	rs10935143	A	G	0.447525	0.401702	0.0161152	1.25363e-131	621.178	cis	1
EPHB1	rs73227034	C	A	0.122764	0.37596	0.0249049	1.02173e-50	227.821	cis	0.00293836
EPHB1	rs11720684	A	G	0.342091	0.249331	0.017105	1.86668e-47	212.415	cis	0.0917932
EPHB1	rs73229150	C	T	0.0975322	0.280477	0.0275687	3.77819e-24	103.476	cis	0.0143604
EPHB1	rs147574152	G	C	0.0146264	-0.472615	0.0689606	7.80677e-12	46.9562	cis	0.00348226
EPHB1	rs67070409	A	G	0.320879	-0.0743069	0.0177685	2.9246e-05	17.4838	cis	0.0040874
EPHB2	rs2043970	C	A	0.0802717	-0.84969	0.0290001	2.15304e-178	858.226	cis	1
EPHB2	rs4655128	T	C	0.204908	0.214655	0.0203867	9.73996e-26	110.833	cis	0.0110292
EPHB2	rs12128546	G	T	0.198184	-0.175932	0.0207264	2.51951e-17	72.0313	cis	0.0188617
EPHB4	rs314345	G	C	0.472064	-0.263423	0.0165088	2.34646e-56	254.54	cis	single variant
EPHB6	rs7789303	G	A	0.280882	-0.596791	0.0171572	1e-200	1209.57	cis	1
EPHB6	rs3114479	C	T	0.414391	-0.302796	0.0163833	1.49019e-74	341.489	cis	0.0909342
EPHB6	rs4252388	T	C	0.0240538	0.369602	0.0538621	7.35427e-12	47.0741	cis	0.0141386
ERAP1	rs27433	T	G	0.144739	0.748283	0.021901	1e-200	1167.03	cis	1
ERAP1	rs12517853	A	G	0.0678636	1.18238	0.0299533	1e-200	1557.77	cis	0.0208736
ERAP1	rs2032890	C	A	0.304173	-0.811295	0.0153679	1e-200	2786.17	cis	0.0310581
ERAP1	rs34755	G	T	0.494108	0.806171	0.0138361	1e-200	3393.96	cis	0.121284
ERAP1	rs27689	G	T	0.0774296	0.573555	0.030504	4.89181e-77	353.44	cis	0.269585
ERAP1	rs17531248	C	G	0.226189	-0.28788	0.0194166	5.18007e-49	219.764	cis	0.0233228
ERAP1	rs62377827	A	G	0.283377	0.233165	0.0182423	5.23188e-37	163.323	cis	0.0436421
ERAP1	rs78649652	T	C	0.0101899	0.717774	0.0828839	5.75543e-18	74.9747	cis	0.000117801
ERAP1	rs74602852	A	C	0.041037	-0.359095	0.0419828	1.44449e-17	73.1401	cis	0.0143353
ERAP1	rs72773912	G	A	0.14557	0.180942	0.0233213	9.76734e-15	60.1801	cis	0.0418779
ERAP1	rs26513	A	G	0.0727159	0.223115	0.0318869	2.84855e-12	48.9455	cis	0.0174803
ERAP1	rs173491	C	A	0.353251	-0.104866	0.0174087	1.78764e-09	36.2757	cis	0.0966694
ERAP2	rs55746248	A	G	0.0578816	-1.30151	0.032041	1e-200	1649.54	cis	1
ERAP2	rs4869315	A	G	0.418411	-0.646212	0.0150811	1e-200	1835.54	cis	0.00231895
ERAP2	rs27302	G	A	0.414945	0.947859	0.0125281	1e-200	5722.64	cis	0.0397955
ERAP2	rs1230362	A	G	0.279773	-0.393086	0.0180868	1.70161e-101	472.206	cis	0.0167376
ERAP2	rs10053056	T	C	0.446416	0.221048	0.0163651	4.4629e-41	182.396	cis	0.0323342
ERAP2	rs144865827	T	G	0.0100513	0.542304	0.0824714	5.18223e-11	43.2273	cis	0.000315212
ERBB3	rs705708	A	G	0.468113	-0.17648	0.0163253	4.95963e-27	116.828	cis	1
ERBB3	rs181000607	G	C	0.0103979	0.737239	0.0814768	1.83643e-19	81.8518	cis	0.00419783
ERLEC1	rs13408029	G	C	0.181617	-0.245231	0.0214268	4.52107e-30	130.953	cis	1
ERLEC1	rs6747749	A	G	0.218841	-0.0979626	0.0200622	1.06766e-06	23.8365	cis	0.00137464
ESAM	rs12792040	A	G	0.0926799	-0.537073	0.0280229	6.79157e-80	367.215	cis	1
ESAM	rs61910625	T	C	0.169347	-0.233504	0.0219993	3.98824e-26	112.629	cis	0.0279779
ESAM	rs9971552	T	A	0.40219	0.110594	0.0169198	6.73389e-11	42.7122	cis	0.00855122
ESD	rs9778	T	C	0.100028	-0.846465	0.026173	1e-200	1045.66	cis	1
ESD	rs15303	T	C	0.0167753	-1.43945	0.0625668	4.36707e-113	529.157	cis	0.003144
ESD	rs4942577	C	T	0.332317	0.192047	0.0175014	8.52262e-28	120.379	cis	0.0528453
ESM1	rs4242051	T	C	0.248926	-0.180114	0.0191407	6.53678e-21	88.5236	cis	1
ESM1	rs1816087	C	A	0.432968	-0.1373	0.0167559	2.96097e-16	67.1251	cis	0.00526845
ESM1	rs1848502	G	C	0.303757	-0.0994167	0.0181435	4.41004e-08	30.0162	cis	2.24032e-06
EVL	rs34612764	A	G	0.346319	0.164283	0.0173666	4.0925e-21	89.4613	cis	1
EVL	rs74919892	T	A	0.0686954	-0.281959	0.032636	6.87424e-18	74.6204	cis	0.00301998
EVL	rs61984502	C	T	0.0973936	-0.117195	0.0277661	2.46415e-05	17.8102	cis	0.00162238
F10	rs3211764	C	G	0.483433	0.260787	0.0164699	1.54907e-55	238.122	cis	1
F10	rs3211764	C	G	0.483433	0.2544	0.0164838	6.80173e-53	238.122	cis	1
F10	rs7335409	T	C	0.168931	-0.220369	0.021974	1.62573e-23	100.545	cis	0.00546117
F10	rs2480948	C	T	0.18737	-0.210371	0.0210641	2.45765e-23	99.7161	cis	0.00202126
F10	rs3211717	A	C	0.404547	-0.114074	0.0169187	1.6778e-11	45.4484	cis	0.0799221
F10	rs3211717	A	C	0.404547	-0.113925	0.0169189	1.78226e-11	45.4484	cis	0.0799221
F10	rs493833	G	T	0.12117	0.157117	0.0253567	6.09954e-10	38.1724	cis	0.0522113
F10	rs493833	G	T	0.12117	0.156687	0.025357	6.7917e-10	38.1724	cis	0.0522113
F11	rs4253417	C	T	0.412658	0.428381	0.0162414	1.92528e-146	695.493	cis	1
F11	rs4253421	A	G	0.118467	-0.513002	0.0248695	6.68171e-92	425.386	cis	0.111463
F11	rs4253253	G	A	0.382573	0.161718	0.016969	2.09749e-21	90.7996	cis	0.213497
F11	rs4253276	C	G	0.0468598	-0.334577	0.039365	2.29292e-17	72.219	cis	0.0475615
F13B	rs2336596	A	G	0.466727	-0.522112	0.0156178	1e-200	1117.29	cis	1
F13B	rs1412636	A	G	0.153196	-0.58185	0.0219854	2.2203e-147	700.217	cis	0.237494
F13B	rs5997	T	C	0.0944822	0.564001	0.027801	4.92783e-89	411.451	cis	0.100721
F13B	rs2990510	G	T	0.318661	-0.253085	0.0176397	4.73468e-46	205.793	cis	0.460911
F13B	rs72740526	T	C	0.176833	0.226063	0.0215459	1.43355e-25	110.055	cis	0.139293
F13B	rs115437858	C	A	0.0106752	-0.708206	0.0794278	6.02309e-19	79.4792	cis	0.007
F2	rs1799963	A	G	0.0141411	1.07128	0.0695191	9.67822e-53	68.7362	cis	1
F2	rs3136516	G	A	0.467628	0.15183	0.016764	1.70065e-19	82.0048	cis	0.007
F2	rs1799963	A	G	0.0141411	0.583085	0.07032	1.31811e-16	68.7362	cis	1
F2	rs117464992	T	C	0.0171219	-0.450807	0.0639766	2.00543e-12	49.6385	cis	0
F2	rs11038982	C	A	0.472896	0.0619557	0.0168073	0.000229263	13.5846	cis	0.007
F5	rs9332701	G	A	0.0490781	-0.851129	0.0369918	4.18464e-113	529.248	cis	1
F5	rs2301520	G	A	0.0586441	-0.455059	0.035147	6.42453e-38	167.586	cis	0.00520626
F5	rs6427197	C	A	0.068834	0.268559	0.032697	2.52344e-16	67.444	cis	0.0029672
F7	rs2480952	C	T	0.165812	-0.95173	0.0193385	1e-200	2421.37	cis	1
F7	rs474671	C	T	0.108346	-1.30068	0.0219374	1e-200	3514.39	cis	0.569913
F7	rs510317	A	G	0.229793	0.450819	0.0189796	3.84552e-120	564.04	cis	0.0280559
F7	rs73578937	A	G	0.0427007	-0.165308	0.0412761	6.26577e-05	16.035	cis	0.127064
FABP1	rs1545223	G	A	0.339664	-0.286138	0.0171741	3.47045e-61	277.513	cis	single variant
FABP2	rs56905341	C	T	0.180161	-0.780911	0.0197014	1e-200	1570.68	cis	1
FABP2	rs1397607	G	A	0.328781	-0.754648	0.0156094	1e-200	2336.66	cis	0.367515
FABP2	rs7659765	T	C	0.0994732	-0.748705	0.0263631	2.83407e-168	806.321	cis	0.00153052
FABP2	rs35703745	A	G	0.387425	-0.436525	0.0164202	1.23476e-148	706.547	cis	0.318064
FABP2	rs111866828	A	G	0.119506	-0.642838	0.0244839	3.46534e-145	689.162	cis	0.492453
FABP2	rs1052633	G	A	0.462914	0.36824	0.0160713	3.25821e-112	524.855	cis	0.127405
FABP2	rs181347410	G	T	0.0218356	-0.71309	0.0566049	5.19801e-36	158.657	cis	0.009
FABP2	rs17359764	T	G	0.034313	0.337861	0.045796	1.79287e-13	54.4127	cis	0.00900789
FAH	rs11555096	T	C	0.0213503	-1.65056	0.0542648	2.67113e-191	924.923	cis	1
FAH	rs34053230	C	G	0.143838	-0.238363	0.023503	5.21857e-24	102.828	cis	0.0101536
FAH	rs75884791	T	C	0.0461666	-0.156417	0.039837	8.70224e-05	15.4125	cis	0.00385706
FAH	rs80195303	T	C	0.0494246	-0.141959	0.0385737	0.000234737	13.5401	cis	0.000356028
FAH	rs80119424	G	A	0.0624567	-0.120319	0.0340538	0.000413139	12.4801	cis	1.79399e-06
FAHD1	rs3743853	A	G	0.158741	-0.338283	0.0223053	3.6323e-51	229.945	cis	1
FAHD1	rs71385720	A	G	0.0215583	0.293314	0.0570875	2.84994e-07	26.3914	cis	0.0100603
FAIM	rs641320	A	G	0.0695966	-0.724765	0.0315401	7.87107e-113	527.895	cis	1
FAIM	rs13043	C	T	0.0135173	-1.40339	0.0699034	2.80162e-87	402.939	cis	0.0657312
FAIM3	rs72758947	G	A	0.124012	-0.254619	0.0250592	4.31255e-24	103.211	cis	single variant
FAM151A	rs12405460	C	G	0.326563	0.27794	0.0172564	2.28136e-57	259.347	cis	1
FAM151A	rs41301080	T	C	0.0176071	-0.683381	0.0630962	3.97661e-27	117.273	cis	0.0177066
FAM151A	rs78080497	G	A	0.0316096	-0.468248	0.0472788	5.60625e-23	98.0615	cis	0.0576994
FAM151A	rs112947722	C	T	0.0136559	0.635918	0.0710889	4.64571e-19	79.9978	cis	0.0031991
FAM151A	rs1655523	G	T	0.29738	-0.150846	0.0180924	9.00286e-17	69.4952	cis	0.165049
FAM151A	rs300279	T	C	0.436226	0.100693	0.0166007	1.38096e-09	36.7812	cis	0.000817868
FAM171B	rs12612335	A	T	0.183003	-0.262332	0.0211803	7.05657e-35	153.362	cis	1
FAM171B	rs192168022	C	T	0.0201719	-0.438694	0.0581529	5.12368e-14	56.8932	cis	0.00879077
FAM177A1	rs799473	G	T	0.156454	0.918773	0.0203291	1e-200	2042.02	cis	1
FAM177A1	rs7156770	A	G	0.153819	0.392776	0.0227008	9.48968e-66	299.286	cis	0.0254744
FAM177A1	rs10135457	C	G	0.463885	-0.146189	0.0166033	1.62082e-18	77.5033	cis	0.217587
FAM177A1	rs11850217	T	C	0.0326494	-0.354388	0.0464154	2.54622e-14	58.2792	cis	0.00115738
FAM177A1	rs78296469	A	C	0.011299	-0.478774	0.079008	1.43132e-09	36.7112	cis	0.000490414
FAM19A5	rs5768649	T	C	0.112297	-0.162394	0.0264049	8.15528e-10	37.8138	cis	1
FAM19A5	rs62225936	T	C	0.238389	0.0900144	0.0194317	3.67866e-06	21.4527	cis	0.000861604
FAM20A	rs2302233	T	A	0.230348	-0.29851	0.019603	1.45799e-51	231.821	cis	1
FAM20A	rs62088365	A	T	0.0921946	-0.339444	0.0284772	1.87965e-32	142.043	cis	0.00198094
FAM20A	rs77542162	G	A	0.019756	0.350418	0.0587947	2.64062e-09	35.5121	cis	0.00104783
FAM20A	rs60871479	G	A	0.17205	-0.0744256	0.0223838	0.000888671	11.0524	cis	6.44212e-07
FAM20B	rs4652346	T	C	0.370096	0.176814	0.0172126	1.3856e-24	105.492	cis	1
FAM20B	rs16853610	T	C	0.0605851	-0.245078	0.0347072	1.80337e-12	49.8482	cis	0.0606657
FAM213A	rs7067612	C	T	0.472688	0.091711	0.0166315	3.62303e-08	30.399	cis	single variant
FAM3B	rs57529409	T	C	0.0526133	-1.09457	0.0346015	1e-200	356.518	cis	1
FAM3B	rs2838012	A	G	0.0587134	-0.750534	0.0339642	9.36032e-105	99.5219	cis	0.0199061
FAM3B	rs11910683	C	A	0.0531679	0.796268	0.0362369	1.21369e-103	482.721	cis	0.0136986
FAM3B	rs57529409	T	C	0.0526133	-0.680664	0.0360439	1.12342e-77	356.518	cis	1
FAM3B	rs75896199	G	A	0.0519895	0.439054	0.0374323	1.74111e-31	137.538	cis	0.0177281
FAM3B	rs2838012	A	G	0.0587134	-0.34777	0.0348556	2.70747e-23	99.5219	cis	0.0199061
FAM3B	rs118132670	A	C	0.0369472	-0.32731	0.0444728	2.04608e-13	54.1513	cis	0.00232481
FAM3B	rs66464836	G	C	0.118189	0.168597	0.0255333	4.31466e-11	43.5878	cis	0.0071289
FAM3B	rs58981970	A	G	0.118328	0.164029	0.0255454	1.43903e-10	41.2188	cis	0.00485516
FAM3B	rs469581	A	G	0.492167	0.104844	0.0165223	2.34954e-10	40.2555	cis	0.00524347
FAM3B	rs111988437	A	G	0.0230833	0.218094	0.0548409	7.05168e-05	15.8109	cis	0.0658297
FAM3B	rs74659021	G	A	0.0126854	-0.282027	0.0735584	0.000127121	14.6959	cis	0.000702451
FAM3D	rs7433100	T	C	0.0993345	-0.444971	0.0270966	1.5951e-59	269.596	cis	1
FAM3D	rs75517528	T	C	0.023014	0.373392	0.0549677	1.18624e-11	46.1312	cis	0.000290822
FAM3D	rs9862196	C	T	0.218633	-0.0996694	0.0200059	6.43949e-07	24.8134	cis	0.000216064
FAM3D	rs144247224	A	G	0.0106752	-0.286018	0.0808335	0.000405153	12.5165	cis	0.001
FAS	rs7911226	G	A	0.304242	-0.442646	0.0173478	1.43876e-137	650.884	cis	1
FAS	rs10887882	T	A	0.410786	0.330969	0.016391	3.05303e-88	407.609	cis	0.291737
FAS	rs6586169	A	C	0.497366	0.211101	0.0163064	6.54187e-38	167.55	cis	0.0107334
FAS	rs4934433	C	A	0.280327	-0.231969	0.0183935	4.37935e-36	137.286	cis	0.544706
FAS	rs4934433	C	A	0.280327	-0.215864	0.0184207	1.97094e-31	137.286	cis	0.544706
FAS	rs186205233	T	C	0.0207265	-0.660667	0.0581296	1.11083e-29	129.137	cis	0.00784879
FAS	rs12761227	T	C	0.0103979	-0.880069	0.0818404	9.09978e-27	115.605	cis	0.02
FAS	rs142426450	T	G	0.0108138	-0.556781	0.0801335	4.02412e-12	48.2636	cis	0.002
FAS	rs148583058	G	A	0.029738	-0.333316	0.0483096	5.65886e-12	47.591	cis	0.0741462
FAS	rs11202931	G	T	0.100652	-0.171902	0.0275095	4.37059e-10	39.037	cis	0.263677
FAS	rs1561742	G	A	0.462221	-0.101135	0.0167952	1.8108e-09	36.2503	cis	2.30681e-05
FAS	rs142426450	T	G	0.0108138	-0.463951	0.0802155	7.60797e-09	48.2636	cis	0.002
FAS	rs1561742	G	A	0.462221	-0.0951684	0.0168	1.52889e-08	36.2503	cis	2.30681e-05
FAS	rs73365626	T	C	0.216831	0.0869608	0.0200277	1.43099e-05	18.848	cis	0.0126563
FAS	rs1051070	T	A	0.113753	0.112976	0.0260453	1.45969e-05	18.8102	cis	0.0532516
FAS	rs7094919	T	G	0.082074	0.120541	0.0301159	6.32861e-05	16.0161	cis	0.00207964
FASN	rs9905991	A	G	0.458547	0.185821	0.0163657	1.25922e-29	128.884	cis	single variant
FBLN1	rs11090631	T	C	0.19347	-0.355404	0.0207293	1.29149e-64	293.87	cis	1
FBLN1	rs13058328	A	C	0.412866	0.146698	0.016753	2.47889e-18	76.6554	cis	0.000301762
FBLN1	rs58816693	A	G	0.0564259	0.309591	0.0357945	6.32489e-18	74.7866	cis	0.0134488
FBLN1	rs13268	G	A	0.0239152	-0.341814	0.0545164	3.82051e-10	39.3011	cis	0.000117356
FBLN1	rs6007055	T	C	0.280674	0.112036	0.0184734	1.3887e-09	36.7706	cis	0.029061
FBLN5	rs2267994	G	A	0.35644	0.150914	0.0172435	2.57949e-18	76.5751	cis	1
FBLN5	rs8010405	A	C	0.0689034	0.25928	0.0327659	2.88569e-15	62.5999	cis	0.0374353
FBLN5	rs17733330	A	G	0.100929	-0.17718	0.0274378	1.13341e-10	41.6879	cis	0.0402737
FBLN5	rs145278304	T	C	0.0119229	0.472216	0.0769574	8.90623e-10	37.6409	cis	0.00885713
FBP1	rs2987899	A	G	0.0650908	-0.480325	0.0333268	1.89842e-46	207.665	cis	1
FBP1	rs4075984	C	T	0.342992	-0.112451	0.0174663	1.28679e-10	41.4385	cis	0.0303199
FCER2	rs11260013	T	C	0.467281	-0.319231	0.0161788	1.89698e-84	389.222	cis	1
FCER2	rs12980031	G	T	0.241439	0.251556	0.0191826	7.62074e-39	171.923	cis	0.00015957
FCER2	rs11260015	A	T	0.131915	-0.307516	0.0243079	2.68417e-36	160	cis	0.13434
FCER2	rs72558007	T	C	0.0205878	-0.506518	0.0573389	1.25493e-18	78.0137	cis	0.0449784
FCER2	rs35921610	T	C	0.0817968	-0.257438	0.0303425	2.60496e-17	71.9651	cis	0.0797266
FCER2	rs4804774	C	G	0.240677	-0.138377	0.0194019	1.08433e-12	50.8533	cis	0.0093202
FCGR2A	rs332393	C	T	0.453071	0.634473	0.0151648	1e-200	1749.98	cis	1
FCGR2A	rs4657040	C	T	0.264176	0.716714	0.0168686	1e-200	1804.73	cis	0.0120664
FCGR2A	rs1801274	A	G	0.49792	-0.976515	0.012117	1e-200	6493.03	cis	0.371962
FCGR2A	rs35855160	A	G	0.205185	0.548795	0.0197378	1.02536e-161	772.863	cis	0.0924999
FCGR2A	rs10800357	T	C	0.356925	0.318217	0.0168165	5.59202e-78	357.977	cis	0.0887414
FCGR2A	rs74124989	C	T	0.0246083	0.397973	0.0534251	1.0484e-13	55.4748	cis	0.0233784
FCGR2B	rs201117888	G	A	0.093191	-0.6096	0.0438	5.9e-44	221.02	trans	Trans variants
FCGR2B	rs148396952	A	C	0.583855	-0.8281	0.0252	1e-200	1648.24	trans	Trans variants
FCGR2B	rs535469909	C	NA	0.45184	-0.5272	0.027	1.2e-84	526.569	trans	Trans variants
FCGR2B	rs35430653	NA	C	0.474704	-0.7008	0.0258	1.1e-162	1069.82	trans	Trans variants
FCGR2B	rs6665610	A	G	0.204529	1.3308	0.0224	1e-200	4486.83	cis	1
FCGR2B	rs4657041	C	T	0.532324	0.8686	0.0197	1e-200	1984.95	cis	0.0783401
FCGR2B	rs61801824	A	T	0.669139	-0.8809	0.0239	1e-200	1726.85	cis	0.424906
FCGR2B	rs1256288	G	C	0.695527	-0.8777	0.0219	1e-200	1597.66	cis	0.587539
FCGR3A	rs6687275	G	T	0.177388	0.739199	0.0199988	1e-200	1365.82	cis	1
FCGR3A	rs9427403	C	A	0.18536	0.796131	0.0192695	1e-200	1706.51	cis	0.085575
FCGR3A	rs396991	C	A	0.327672	0.962239	0.0136893	1e-200	4939.5	cis	#N/A
FCGR3A	rs79568124	G	A	0.101691	0.794599	0.0258049	1.00334e-195	947.919	cis	0.0234632
FCGR3A	rs17400517	T	G	0.12318	0.72134	0.0237319	4.75154e-191	923.623	cis	0.164532
FCGR3A	rs79090924	C	T	0.0989186	0.647647	0.0267186	7.56402e-125	587.393	cis	0.477288
FCGR3A	rs35852976	G	A	0.0426314	0.68465	0.0400616	3.20365e-64	291.985	cis	#N/A
FCGR3A	rs143135133	C	A	0.0210731	-0.349965	0.0576536	1.34281e-09	36.8363	cis	0.00598816
FCGR3B	rs10800573	G	A	0.32483	0.461425	0.0169536	2.34082e-155	740.556	cis	1
FCGR3B	rs151272476	A	G	0.100929	0.535146	0.0267217	7.17874e-87	400.955	cis	0.251709
FCGR3B	rs3557	G	T	0.0890753	-0.176999	0.0294587	1.96495e-09	36.0906	cis	0.00557783
FCGR3B	rs554057	T	A	0.338486	0.0725321	0.0174752	3.35458e-05	17.2225	cis	0.00112418
FCN1	rs7037264	A	G	0.403022	0.488186	0.0158718	2.56816e-195	945.797	cis	1
FCN1	rs10117466	T	G	0.329336	0.33516	0.0172115	2.35446e-82	379.094	cis	0.113535
FCN1	rs7873100	G	C	0.261403	0.313336	0.0186993	7.41806e-62	280.705	cis	0.000235804
FCN1	rs3124954	T	C	0.366491	-0.20506	0.016981	2.96135e-33	145.786	cis	0.313825
FCN1	rs77316336	T	C	0.0140718	-0.400722	0.0696191	8.9708e-09	33.1214	cis	0.000587374
FCN1	rs57136797	T	A	0.143283	-0.133617	0.0236938	1.77199e-08	31.7932	cis	0.00284806
FCN2	rs10891700	T	C	0.132034	-0.3994	0.0358	7.4e-29	125.197	trans	Trans variants
FCN2	rs76267164	A	G	0.006657	-1.3599	0.1531	6.6e-19	82.6849	trans	Trans variants
FCN2	rs57136797	T	A	0.163996	-0.6346	0.0353	3.7e-72	409.517	cis	1
FCN2	rs73664188	C	T	0.111058	-0.603	0.0379	7.1e-57	255.168	cis	0.15079
FCN3	rs2474283	C	T	0.096839	-0.533903	0.0273814	1.46403e-82	380.096	cis	1
FCN3	rs114065221	A	C	0.024539	-0.917097	0.0527616	2.50976e-66	302.047	cis	0.115273
FCN3	rs112102359	A	C	0.0661999	-0.262479	0.0332092	3.10809e-15	62.4528	cis	0.572208
FCRL1	rs4971154	C	T	0.481908	0.442713	0.0157741	1.39516e-164	787.472	cis	1
FCRL1	rs116445901	G	A	0.0185776	-0.463648	0.0617578	6.74986e-14	56.3472	cis	0.0223476
FCRL1	rs146742756	G	A	0.0162207	-0.384084	0.0651439	3.89362e-09	34.7524	cis	0.00215162
FCRL1	rs10489679	A	G	0.162207	0.0987334	0.022343	1.00621e-05	19.522	cis	0.162378
FCRL3	rs11264799	T	C	0.25149	0.578434	0.0176554	1e-200	1073.08	cis	1
FCRL3	rs2210913	T	C	0.436989	0.705015	0.0145213	1e-200	2356.49	cis	0.408184
FCRL3	rs2225828	A	G	0.184667	0.409274	0.0207629	2.74472e-84	388.447	cis	0.110027
FCRL3	rs145803975	T	A	0.0194094	0.474599	0.060015	3.0058e-15	62.5192	cis	0.0384921
FCRL3	rs75638380	T	C	0.0371551	0.32571	0.0434164	7.0376e-14	56.2645	cis	0.0256288
FCRL4	rs9427292	G	T	0.268612	-0.681041	0.0171177	1e-200	1582.47	cis	1
FCRL4	rs11582663	T	C	0.159088	-1.00563	0.019708	1e-200	2602.98	cis	0.572895
FCRL4	rs2777977	A	C	0.310342	0.4611	0.0170188	4.92146e-154	733.858	cis	0.143255
FCRL4	rs4971154	C	T	0.481908	0.306787	0.0162158	6.00189e-78	357.83	cis	0.28111
FCRL4	rs7520793	G	A	0.201927	0.37818	0.02028	7.80519e-76	347.649	cis	0.0658595
FCRL4	rs61818287	A	T	0.120824	-0.156155	0.0253623	7.8113e-10	37.8978	cis	#N/A
FCRL4	rs150038704	C	A	0.0300846	0.279323	0.0486799	9.97105e-09	32.915	cis	0.00891499
FCRL4	rs76007671	T	C	0.0384029	-0.188846	0.0437258	1.58926e-05	18.6475	cis	0.0242319
FCRL6	rs55742616	G	A	0.133232	-0.54849	0.0234774	1.99418e-116	545.654	cis	1
FCRL6	rs12083595	G	A	0.0578123	-0.167331	0.0357076	2.83488e-06	21.9539	cis	0.0223772
FCRL6	rs2808658	C	T	0.199432	-0.0933767	0.0208841	7.89761e-06	19.986	cis	0.00059321
FCRLB	rs61801180	C	G	0.0538611	0.674391	0.0361594	7.4614e-76	347.745	cis	1
FCRLB	rs7520519	G	T	0.132331	0.260509	0.0243628	1.73444e-26	114.306	cis	0.00743227
FCRLB	rs2089084	A	G	0.0506724	-0.345443	0.0373821	3.16059e-20	85.3699	cis	0.00711644
FCRLB	rs35002732	T	C	0.0354222	-0.367843	0.044376	1.34755e-16	68.6923	cis	0.00237285
FCRLB	rs146653557	T	C	0.345279	0.127512	0.0174585	3.0994e-13	53.3295	cis	0.00990746
FER	rs376914427	T	A	0.0851934	0.374613	0.0293121	5.3233e-37	163.287	cis	1
FER	rs35398495	C	G	0.487037	0.191006	0.0164729	8.17259e-31	134.411	cis	0.0689577
FER	rs12153549	G	A	0.209344	0.0836674	0.0204459	4.32068e-05	16.7409	cis	0.0289803
FER	rs141543178	T	A	0.0243311	-0.202676	0.0540156	0.000176683	14.0749	cis	0.00334085
FETUB	rs114780909	A	T	0.0112297	-1.92813	0.0761336	1.23172e-135	641.209	cis	1
FETUB	rs186482877	C	T	0.0120616	1.32867	0.0751119	1.40679e-68	312.821	cis	0
FETUB	rs74751406	T	C	0.0469292	0.566879	0.0384159	1.4234e-48	217.69	cis	0
FETUB	rs3733159	G	T	0.315472	0.119715	0.0178792	2.30623e-11	44.8209	cis	0.021
FETUB	rs17297584	A	T	0.117843	0.13991	0.0255459	4.47691e-08	29.9871	cis	0.00131061
FGF2	rs308403	T	C	0.327672	-0.214346	0.0175172	4.32629e-34	149.686	cis	single variant
FGF23	rs75403899	T	C	0.227922	0.0954859	0.0197698	1.39428e-06	23.3213	cis	single variant
FGF7	rs11632201	C	T	0.479204	-0.188888	0.0165384	5.92285e-30	130.407	cis	1
FGF7	rs6493398	G	T	0.172258	0.182128	0.0219831	1.39672e-16	68.6207	cis	1.73531e-05
FGF7	rs17478047	T	C	0.0493553	-0.290559	0.0384234	4.45934e-14	57.1685	cis	0.0507119
FGF7	rs150380361	C	A	0.0167059	0.449034	0.0647343	4.36585e-12	48.1027	cis	0.0138196
FGF7	rs937171	C	G	0.320324	0.108361	0.0177661	1.12038e-09	37.1913	cis	0.00825256
FGF7	rs12904211	G	T	0.348745	0.106218	0.0174176	1.12736e-09	37.1791	cis	0.0552372
FGF7	rs34845057	C	T	0.275821	-0.0920423	0.0186372	8.04422e-07	24.3833	cis	0.0137293
FGF7	rs76677119	C	T	0.0586441	-0.145831	0.0354667	3.96978e-05	16.902	cis	9.30324e-07
FGFBP3	rs7095552	A	G	0.250035	-0.633679	0.0177068	1e-200	1280.38	cis	1
FGFBP3	rs10881994	T	C	0.069042	-0.234954	0.0325183	5.51352e-13	52.1903	cis	0.0408396
FGFBP3	rs7900991	G	A	0.47047	0.0682808	0.0166278	4.06252e-05	16.858	cis	0.00956009
FGFR3	rs73079686	C	T	0.19042	0.350375	0.0207133	5.61055e-63	286.053	cis	1
FGFR3	rs28643543	A	G	0.276029	-0.298755	0.0183485	1.44895e-58	265.038	cis	0.0750749
FGFR3	rs17881768	G	C	0.156454	0.255939	0.0226844	2.81212e-29	127.262	cis	0.0148287
FGFR3	rs3135886	C	G	0.0451962	0.356155	0.039963	6.25507e-19	79.4038	cis	0.00257055
FGFR3	rs114949689	G	A	0.0191321	-0.384047	0.0609678	3.16819e-10	39.6686	cis	2.75331e-05
FGFR3	rs6830342	G	C	0.129211	-0.139739	0.0246912	1.57679e-08	32.0207	cis	0.00318955
FGFR3	rs142639234	G	A	0.0550395	0.201762	0.0364637	3.25422e-08	30.6081	cis	0.0151406
FGG	rs2227401	T	C	0.20976	0.220188	0.0202403	2.37322e-27	118.313	cis	1
FGG	rs78318334	A	G	0.0173298	-0.474036	0.0625655	3.98901e-14	57.3895	cis	0.00711971
FGG	rs139132688	T	C	0.0156662	-0.380264	0.0659271	8.35642e-09	33.26	cis	0
FGL1	rs10093134	G	T	0.414945	-0.59554	0.0154655	1e-200	1482.43	cis	1
FGL1	rs6586677	A	G	0.282615	-0.676595	0.0166963	1e-200	1641.71	cis	0.466934
FGL1	rs383855	A	G	0.0461666	-0.951311	0.0382077	2.40727e-131	619.759	cis	0.0577422
FGL1	rs73573389	A	G	0.0248856	-1.24309	0.0513068	9.71271e-125	586.86	cis	0.0466672
FGL1	rs2653414	A	C	0.0111604	-1.83913	0.0766885	2.40713e-122	574.968	cis	0.0273188
FGL1	rs7831510	T	C	0.0769444	-0.556249	0.0304372	5.67344e-73	333.894	cis	0.0569037
FGL1	rs146093179	G	C	0.0164287	-0.328136	0.0653538	5.26562e-07	25.2026	cis	0.0231064
[truncated: 3,328 more rows]

## Sheet: ST1B.pQTL-ins-AFR
Supplementary Table 1B.The available pQTL instruments of 610 plasma proteins in African ancestry.
Protein	SNP	Effect_allele	Other_allele	Effect_allele_frequency	Beta	Se	P	F-stats	cis/trans	LD R2
A1BG	rs893184	T	C	0.238642	-0.77821	0.0340636	4.40073e-102	521.372	cis	1
A1BG	rs2375470	A	G	0.178247	-0.846621	0.0372775	4.86591e-101	515.252	cis	0.485314
A1BG	rs113368366	A	G	0.449759	0.123216	0.03252	0.000156093	14.3406	cis	0.000989549
A4GALT	rs2143918	C	A	0.217798	-0.315311	0.0379713	1.9079e-16	68.8815	cis	1
A4GALT	rs114722809	G	A	0.0149653	-0.998722	0.133602	1.17697e-13	55.8212	cis	0.0115967
AARS	rs3972075	T	G	0.289685	-0.614207	0.0332984	6.24029e-70	339.874	cis	single variant
AASDHPPT	rs11226911	T	C	0.390967	0.144577	0.0331606	1.37198e-05	18.9884	cis	single variant
ABHD10	rs62277639	A	G	0.227686	-0.221379	0.037531	4.34236e-09	34.7559	cis	single variant
ABO	rs975381715	A	G	0.410743	0.712788	0.029281	6.36384e-114	591.949	cis	1
ABO	rs8176722	A	C	0.135222	0.938955	0.042576	5.47849e-96	485.842	cis	0.187
ABO	rs8176721	A	G	0.129877	-0.392627	0.0478052	3.97618e-16	67.3823	cis	0.232
ABO	rs970583864	A	G	0.136825	-0.364918	0.047453	2.36084e-14	59.0743	cis	0.194
ABO	rs12683493	T	C	0.103955	-0.346189	0.052958	8.07134e-11	42.6873	cis	0.02
ABO	rs147342800	T	C	0.0152325	0.843472	0.133004	2.84245e-10	40.1742	cis	0.003
ABO	rs973303026	A	G	0.0569214	-0.270824	0.0702519	0.000119623	14.8455	cis	0.121
ACADVL	rs28934585	T	C	0.106895	0.943175	0.0471123	6.19245e-81	400.361	cis	1
ACADVL	rs114464237	C	T	0.0419562	-0.711086	0.0788768	4.73977e-19	81.186	cis	0.00210824
ACADVL	rs2230178	A	G	0.0435596	0.336247	0.0794259	2.4128e-05	17.9031	cis	0.00548434
ACAT2	rs1133785	C	T	0.210583	-0.337041	0.0387841	7.75723e-18	75.4386	cis	1
ACAT2	rs116832191	T	C	0.0579904	-0.260192	0.0700836	0.000211157	13.7686	cis	0.0234951
ACE	rs4362	T	C	0.415286	0.63929	0.029822	2.49526e-91	459.048	cis	1
ACE	rs7214530	G	T	0.222875	-0.629415	0.0366466	1.66123e-61	294.674	cis	0.180773
ACE	rs4294	C	A	0.176376	0.616192	0.0398644	8.18822e-51	238.67	cis	0.196376
ACE	rs146971975	T	C	0.0154997	0.704909	0.132299	1.11225e-07	28.3588	cis	0.005
ACE	rs4354	T	C	0.147247	0.165534	0.0462979	0.000358572	12.7699	cis	0.187849
ACOT13	rs116411180	T	C	0.0269909	-1.5335	0.0936678	2.11729e-56	267.746	cis	1
ACOT13	rs115365615	T	A	0.0197755	-1.52273	0.111471	1.451e-40	186.405	cis	0.00143084
ACOT13	rs3181228	T	C	0.0994121	0.366328	0.054017	1.58782e-11	45.9425	cis	0.00403939
ACOT13	rs76659610	G	A	0.0136291	-0.60397	0.141191	1.98394e-05	18.279	cis	0.000269764
ACP1	rs79716074	G	A	0.221005	1.12496	0.0290146	1e-200	1501.68	cis	1
ACP1	rs7556732	A	G	0.055318	0.309644	0.0695823	9.09134e-06	19.7817	cis	0.000717672
ACP5	rs11667775	T	C	0.337787	0.231752	0.0341845	1.6123e-11	45.9118	cis	1
ACP5	rs9789280	C	A	0.0515767	-0.309376	0.0739149	2.97662e-05	17.5003	cis	0.048254
ACP6	rs2153463	T	G	0.251737	-1.05053	0.0287855	1e-200	1330.47	cis	#N/A
ACP6	rs61657066	G	T	0.19054	0.575616	0.0390277	1.1791e-46	217.298	cis	1
ACP6	rs147933345	C	T	0.0179049	1.09433	0.119808	1.66483e-19	83.3413	cis	0.0145246
ACP6	rs76047369	T	C	0.0470337	-0.488725	0.0763956	1.99356e-10	40.8816	cis	0.0689131
ACP6	rs10900387	A	G	0.420363	0.194275	0.0332606	6.10674e-09	34.0808	cis	0.155425
ACPL2	rs11914783	A	G	0.0475681	0.536245	0.07281	2.64371e-13	54.1851	cis	single variant
ACVRL1	rs2277382	T	C	0.0684126	0.417365	0.0639197	8.47831e-11	42.5891	cis	single variant
ACY1	rs139627801	T	C	0.0163014	-1.55476	0.125019	3.59058e-34	154.493	cis	1
ACY1	rs740923	A	G	0.029396	0.723467	0.0958274	6.78042e-14	56.9369	cis	0.000697478
ACYP2	rs13417064	G	A	0.0978087	0.555204	0.0545115	9.5166e-24	103.625	cis	1
ACYP2	rs918357	C	A	0.371994	-0.305761	0.0326968	2.38595e-20	87.3553	cis	0.0654741
ACYP2	rs112749914	T	C	0.030465	-0.530121	0.0949054	2.66797e-08	31.1676	cis	0.006929
ADAM22	rs10280397	C	T	0.0887226	-0.469249	0.0563658	1.60663e-16	69.2326	cis	#N/A
ADAM22	rs7779623	A	G	0.115446	0.37776	0.0510525	2.05576e-13	54.6932	cis	1
ADAM22	rs79145883	A	G	0.188669	-0.172556	0.041245	3.00114e-05	17.4845	cis	0.014546
ADAM22	rs9689976	G	A	0.371994	0.135623	0.0340848	7.18552e-05	15.8154	cis	0.00195912
ADAM23	rs559450736	C	T	0.0149653	-1.09761	0.133187	3.17161e-16	67.8435	cis	1
ADAM23	rs116728512	T	C	0.0646713	0.472359	0.0640289	2.4171e-13	54.3661	cis	0.00212967
ADAM23	rs72933222	T	C	0.0171032	0.892043	0.123387	7.02951e-13	52.2118	cis	0
ADAM23	rs2300966	G	A	0.159273	-0.233973	0.044266	1.39937e-07	27.9079	cis	0.00695429
ADAM23	rs10932122	C	A	0.0486371	-0.276102	0.0741496	0.00020224	13.8502	cis	0.00149764
ADAMTS13	rs36090624	A	G	0.0734901	-1.46642	0.0535431	3.93386e-139	749.282	cis	1
ADAMTS13	rs7872815	G	C	0.0331374	0.626907	0.0917333	1.11373e-11	46.6539	cis	0.00481801
ADAMTS13	rs36219558	G	C	0.0729556	0.369718	0.0617265	2.51664e-09	35.8371	cis	0.0131336
ADAMTS13	rs28647808	G	C	0.0154997	-0.649478	0.130126	6.55895e-07	24.8849	cis	0.001
ADAMTS5	rs2830585	T	C	0.0660075	-0.932299	0.0613148	2.57296e-49	230.949	cis	1
ADAMTS5	rs2201714	A	T	0.0347408	0.527341	0.0892887	4.15374e-09	34.8438	cis	0.000330625
ADGRE2	rs112824469	A	G	0.117851	0.599496	0.047806	1.07495e-34	157.088	cis	1
ADGRE2	rs73515696	C	A	0.0876537	0.503671	0.0572579	3.13932e-18	77.2963	cis	0.0267398
ADGRE2	rs61733714	T	C	0.0347408	0.759397	0.0876513	9.69094e-18	74.9819	cis	0.00310134
ADGRE2	rs3826759	C	G	0.0938001	-0.449961	0.0542608	2.09219e-16	68.6931	cis	0.00595436
ADGRE2	rs115218355	T	A	0.0269909	-0.656396	0.0990018	4.37551e-11	43.9118	cis	#N/A
ADGRF5	rs483813	T	C	0.420096	-1.01648	0.0232021	1e-200	1917.25	cis	single variant
ADH1A	rs6828526	A	G	0.0154997	-1.04676	0.128733	7.65239e-16	66.0465	cis	1
ADH1A	rs72679847	C	T	0.349278	0.112747	0.0347156	0.00118386	10.5365	cis	0.017
ADH1B	rs2066702	A	G	0.207643	-0.282436	0.0399871	2.28677e-12	49.8352	cis	single variant
ADH1C	rs1789892	A	G	0.146179	-0.513113	0.0443856	6.62794e-30	133.499	cis	1
ADH1C	rs1587264	G	A	0.284874	-0.274063	0.0361685	5.51369e-14	57.3555	cis	0.0144767
ADH4	rs1800759	G	T	0.224746	0.398258	0.0378232	3.16378e-25	110.751	cis	1
ADH4	rs6815947	T	C	0.056387	0.232313	0.0695538	0.00085412	11.144	cis	0.0139238
ADH5	rs28730640	T	C	0.128274	0.430075	0.0473348	2.5496e-19	82.4637	cis	single variant
ADH6	rs28730640	T	C	0.128274	0.44685	0.0472515	9.16262e-21	89.3363	cis	1
ADH6	rs149311627	T	A	0.0109567	-0.997675	0.156111	2.07789e-10	40.7987	cis	0.001
ADH7	rs59534319	C	T	0.0929984	-0.454614	0.0545766	1.54544e-16	69.312	cis	1
ADH7	rs60003800	G	A	0.149653	0.215705	0.0465109	3.76668e-06	21.4855	cis	0.014469
ADH7	rs7654265	G	A	0.0114912	-0.663267	0.153412	1.61712e-05	18.6721	cis	0.001
ADH7	rs17529509	A	C	0.0267237	-0.40895	0.100166	4.63854e-05	16.6508	cis	0.0034141
ADIPOQ	rs4632532	T	C	0.454303	0.17094	0.0326122	1.77196e-07	27.445	cis	single variant
ADPRHL2	rs2236387	A	G	0.255478	1.06605	0.0288427	1e-200	1364.64	cis	1
ADPRHL2	rs183240136	C	G	0.0526456	-0.52403	0.0734385	1.37256e-12	50.8628	cis	0.0260406
ADSSL1	rs74089211	A	G	0.0326029	-1.01126	0.0897696	1.58522e-28	126.766	cis	1
ADSSL1	rs10146459	A	G	0.302512	0.225189	0.0350101	1.59414e-10	41.3279	cis	0.0147033
ADSSL1	rs111887340	T	C	0.025922	-0.487463	0.10247	2.11412e-06	22.6061	cis	0.00168931
ADSSL1	rs146926204	A	C	0.0112239	-0.68328	0.155157	1.12386e-05	19.3727	cis	0.000137157
AFM	rs41265665	A	G	0.0646713	-0.912634	0.0617202	7.14412e-47	218.411	cis	1
AFM	rs61747695	T	A	0.0585249	-0.708425	0.067781	6.88445e-25	109.121	cis	0.0026564
AFM	rs7790	G	C	0.159808	0.340954	0.0441326	1.80197e-14	59.6222	cis	0.0137832
AFM	rs76149782	G	A	0.0256547	0.535256	0.103981	2.91492e-07	26.4698	cis	0.00578785
AFM	rs7675336	G	A	0.13148	-0.155875	0.0479099	0.00116024	10.574	cis	0.010025
AGFG1	rs7592613	C	T	0.48263	-0.438501	0.0308537	1.3187e-43	201.773	cis	single variant
AGRN	rs4503294	T	C	0.24372	0.170671	0.0382479	8.59428e-06	19.8902	cis	single variant
AGRP	rs34123523	T	C	0.244789	0.446586	0.0361762	1.03041e-33	152.23	cis	single variant
AGT	rs11568032	T	C	0.0176376	1.28604	0.121653	2.07619e-25	111.635	cis	1
AGT	rs116531562	A	C	0.010155	1.20776	0.161384	1.10578e-13	55.9469	cis	0.000583377
AGT	rs2478516	C	T	0.211652	0.195866	0.040249	1.23211e-06	23.6561	cis	0.00427868
AGT	rs3827747	G	A	0.497328	0.132323	0.0321422	4.00928e-05	16.9299	cis	0.00188451
AHSG	rs10937254	C	G	0.319348	-0.554499	0.0332145	1.97895e-58	278.408	cis	1
AHSG	rs1900618	C	T	0.331908	-0.470999	0.0330303	7.16024e-44	203.119	cis	0.263809
AHSG	rs9854792	C	T	0.467664	0.19016	0.0324518	5.46551e-09	34.3002	cis	0.0871844
AHSG	rs113129424	C	G	0.0128274	-0.596866	0.145473	4.25489e-05	16.8161	cis	0.0254112
AHSG	rs41505849	T	C	0.0163014	-0.418013	0.129729	0.00129398	10.3715	cis	0.00766686
AIDA	rs35626308	A	T	0.247996	-0.247597	0.0381883	1.14316e-10	41.9919	cis	single variant
AIF1	rs2736182	A	G	0.18573	-0.336381	0.0402284	1.19088e-16	69.8446	cis	single variant
AIF1L	rs11244283	C	G	0.0836451	-0.611225	0.0568874	3.59327e-26	115.32	cis	1
AIF1L	rs7874631	A	G	0.345003	0.211244	0.0345069	1.12482e-09	37.4363	cis	0.0274452
AIF1L	rs11244297	T	C	0.13442	0.287321	0.0479722	2.52091e-09	35.8336	cis	0.0143367
AIP	rs641081	C	A	0.5	-0.366786	0.0310132	3.56072e-31	139.723	cis	single variant
AK1	rs192056547	A	G	0.0456975	1.13205	0.0741812	1.21035e-49	232.637	cis	1
AK1	rs73606483	T	C	0.202031	0.361438	0.0398439	2.89513e-19	82.2014	cis	0.0488525
AK1	rs183463287	T	G	0.0154997	0.951016	0.12913	2.64706e-13	54.1822	cis	0.000770146
AK1	rs35902264	T	C	0.019241	-0.848568	0.118491	1.14273e-12	51.2316	cis	0.00323364
AK1	rs10739699	C	G	0.196686	-0.291361	0.0409265	1.54231e-12	50.6278	cis	0.0173512
AKR1A1	rs2229540	G	A	0.00935329	-1.86154	0.164993	1.31548e-28	127.16	cis	1
AKR1A1	rs192382577	T	C	0.0138963	-0.669597	0.131978	4.29201e-07	25.7134	cis	0
AKR1A1	rs781226	C	T	0.415019	-0.158769	0.0329607	1.57532e-06	23.1779	cis	0.003
AKR1B1	rs813012	C	T	0.396579	0.453741	0.0317524	4.83413e-44	203.985	cis	1
AKR1B1	rs6943280	A	G	0.0831106	0.244135	0.0597443	4.56784e-05	16.6803	cis	0.074386
AKR1C4	rs74112670	G	A	0.0921967	-0.915108	0.0517566	8.25702e-65	312.283	cis	1
AKR1C4	rs79717793	A	G	0.0382149	-0.818963	0.0835486	3.72647e-22	95.9811	cis	0.00766996
AKR7A2	rs116348652	A	G	0.0419562	-1.62894	0.0730471	7.19756e-98	496.752	cis	1
AKR7A2	rs149737312	T	C	0.0208445	1.26343	0.111831	1.11977e-28	127.501	cis	0.00321567
AKR7A2	rs1043657	T	C	0.035008	-0.623968	0.0858318	5.2727e-13	52.7915	cis	0.00613813
AKR7A2	rs2473808	T	C	0.194281	-0.209299	0.041121	3.94377e-07	25.8787	cis	0.0133953
AKR7A2	rs41264065	T	C	0.102352	-0.265651	0.0527117	5.11277e-07	25.3714	cis	0.00547063
AKR7A2	rs859210	T	C	0.046232	-0.337033	0.076474	1.10676e-05	19.4023	cis	0.00315931
AKR7A2	rs2268812	G	A	0.270978	-0.123229	0.0366138	0.000779153	11.3154	cis	0.00359284
AKR7A2	rs77511997	A	G	0.0221807	-0.368261	0.111883	0.00101523	10.8223	cis	0.000124534
AKR7A3	rs79253438	C	G	0.0382149	-1.01772	0.0830333	2.82157e-33	150.068	cis	1
AKR7A3	rs78758832	A	C	0.0502405	-0.882263	0.0727086	1.13677e-32	147.082	cis	0.00887684
AKR7A3	rs145115818	T	G	0.0213789	-1.15155	0.111046	1.54897e-24	107.423	cis	0.0014589
AKR7A3	rs2231198	T	C	0.365313	-0.328568	0.0321648	7.09868e-24	104.238	cis	0.0347856
AKR7A3	rs114032559	G	A	0.0277926	-0.870632	0.0977707	1.23682e-18	79.2113	cis	0.000703427
AKR7A3	rs116003415	C	T	0.0352753	-0.782085	0.0883886	2.01451e-18	78.208	cis	0.00211468
AKR7A3	rs61764885	T	C	0.0983431	-0.454154	0.0543744	1.28616e-16	69.6872	cis	0.00634196
AKR7A3	rs4911983	C	G	0.059861	0.474664	0.0688955	7.61797e-12	47.4162	cis	0.00164126
AKR7A3	rs12091991	T	C	0.398985	-0.205991	0.0337093	1.20337e-09	37.302	cis	0.0425535
AKR7A3	rs541267260	T	C	0.0136291	-0.794862	0.137884	9.54801e-09	33.1964	cis	0.00044947
AKR7A3	rs114831001	A	G	0.0285943	0.376909	0.0971893	0.000108922	15.0235	cis	8.75499e-05
ALAD	rs1800435	G	C	0.0125601	-0.968835	0.142764	1.53972e-11	46.0042	cis	1
ALAD	rs80163663	T	G	0.250401	0.20181	0.0372191	6.65085e-08	29.369	cis	0.001
ALAD	rs1805312	G	C	0.02031	-0.559404	0.114732	1.17562e-06	23.7475	cis	0
ALAD	rs73655861	G	C	0.019241	0.535631	0.113038	2.31536e-06	22.4294	cis	0
ALAD	rs6478004	A	G	0.319348	0.137398	0.0352381	9.99488e-05	15.187	cis	0.002
ALCAM	rs114021678	G	T	0.0336718	-0.704757	0.0856021	3.38809e-16	67.7089	cis	single variant
ALDH1A1	rs139374917	T	A	0.014698	-1.94566	0.129158	1.73384e-48	226.687	cis	single variant
ALDH3A1	rs78584109	A	G	0.0464992	0.447428	0.0759842	4.6116e-09	34.6366	cis	1
ALDH3A1	rs2072330	T	A	0.124532	0.207023	0.0485301	2.09079e-05	18.1782	cis	0.00618568
ALDH3A1	rs73310749	A	C	0.0285943	0.409038	0.0971198	2.65526e-05	17.7193	cis	0.000229938
ALDOC	rs114660544	G	C	0.0301978	1.40166	0.0895155	5.07947e-52	244.92	cis	single variant
ALKBH3	rs6485475	T	C	0.450828	-0.173323	0.0320725	7.34806e-08	29.1731	cis	single variant
ALPP	rs1009934	G	C	0.0753608	-0.481524	0.0615192	8.28491e-15	61.1998	cis	1
ALPP	rs58457058	A	C	0.0534474	-0.445126	0.0712638	5.19471e-10	38.973	cis	0.00862517
ALPP	rs73104991	T	C	0.0601283	0.402961	0.0683367	4.39076e-09	34.7339	cis	3.72039e-05
ALPPL2	rs56080708	A	C	0.0745591	-0.399679	0.0623454	1.82907e-10	41.0534	cis	1
ALPPL2	rs58457058	A	C	0.0534474	-0.326107	0.0716075	5.60101e-06	20.7176	cis	0.00862517
ALPPL2	rs73001992	A	C	0.0652058	-0.278075	0.0652674	2.14069e-05	18.1329	cis	0.00108363
AMIGO2	rs832731	C	T	0.432122	0.179891	0.0326556	4.11522e-08	30.3137	cis	1
AMIGO2	rs78132511	T	C	0.0328701	0.45915	0.0910236	4.99309e-07	25.4177	cis	0.00106933
AMY1A	rs1005852553	T	C	0.190005	0.25537	0.0409709	5.6425e-10	38.8083	cis	#N/A
AMY1A	rs190720187	T	G	0.0114912	-0.870582	0.152857	1.42661e-08	32.4029	cis	1
AMY1A	rs17542451	G	T	0.142704	0.166086	0.0461535	0.000328309	12.9358	cis	0.000149196
AMY2A	rs1184797796	C	T	0.0833779	0.712816	0.0565333	4.8296e-35	158.811	cis	#N/A
AMY2A	rs115186091	G	C	0.0368787	-0.975881	0.0840609	3.8935e-30	134.63	cis	1
AMY2A	rs34756037	A	G	0.0542491	-0.367766	0.0721956	3.85874e-07	25.9213	cis	0.00132854
AMY2B	rs12075086	T	C	0.0839123	0.459707	0.0582001	4.76615e-15	62.3233	cis	1
AMY2B	rs114004613	A	G	0.0483699	-0.515635	0.0744875	6.08055e-12	47.8689	cis	0.0040416
AMY2B	rs609532	T	C	0.241582	0.207987	0.0384459	7.11892e-08	29.2353	cis	0.00910011
ANG	rs12100929	G	C	0.425441	0.472475	0.0308297	5.00046e-50	234.614	cis	1
ANG	rs2067689	C	T	0.169428	-0.490137	0.0417675	9.82453e-31	137.56	cis	0.0244575
ANG	rs4982326	A	G	0.181988	0.400174	0.0413916	1.30917e-21	93.3703	cis	0.210031
ANG	rs1888562	C	T	0.266702	-0.334452	0.035719	2.14104e-20	87.5799	cis	0.214096
ANG	rs17560	G	A	0.010155	-1.16686	0.161544	7.36094e-13	52.1184	cis	0.000732503
ANGPT1	rs17368715	T	C	0.256815	0.237074	0.0363897	9.3286e-11	42.3981	cis	single variant
ANGPTL1	rs10913635	C	T	0.450561	-0.275956	0.0316717	6.39436e-18	75.8355	cis	1
ANGPTL1	rs10798615	G	T	0.187867	-0.337543	0.0414683	7.15057e-16	66.1853	cis	0.0114518
ANGPTL1	rs77587040	G	A	0.0595938	-0.401846	0.0672903	2.80131e-09	35.6246	cis	0.0443578
ANGPTL1	rs72703170	T	C	0.0122929	0.854843	0.147872	8.6838e-09	33.3838	cis	0.003
ANGPTL1	rs563566664	G	C	0.0272582	0.5275	0.0979787	8.21199e-08	28.9546	cis	0.0256294
ANGPTL3	rs35529421	A	T	0.399252	-0.30033	0.032446	5.61246e-20	85.5876	cis	single variant
ANTXR2	rs61741646	A	G	0.0352753	-0.922609	0.0869127	1.33275e-25	112.565	cis	1
ANTXR2	rs11561687	A	C	0.277926	0.291711	0.0361131	1.17115e-15	65.1796	cis	0.0147552
ANTXR2	rs7442469	G	C	0.0510422	-0.410401	0.073982	3.31481e-08	30.7397	cis	0.00101204
ANXA1	rs62541550	G	A	0.173437	0.364682	0.0434448	9.13645e-17	70.3864	cis	1
ANXA1	rs7043576	G	A	0.0534474	-0.41099	0.0733353	2.40264e-08	31.3741	cis	0.00138889
ANXA11	rs2788296	G	A	0.177445	-0.711733	0.0407801	2.59868e-63	304.28	cis	1
ANXA11	rs12570993	C	T	0.345804	0.410785	0.032953	2.55056e-34	155.23	cis	0.0713034
ANXA11	rs74145425	G	A	0.141101	-0.424401	0.0453934	2.42967e-20	87.3178	cis	0.027907
ANXA11	rs61862387	C	T	0.0355425	0.497505	0.0877344	1.64546e-08	32.1211	cis	0.000388019
ANXA2	rs4438244	G	A	0.334848	0.196924	0.0340569	8.62144e-09	33.3982	cis	1
ANXA2	rs7173884	T	C	0.0253875	0.54511	0.103321	1.47449e-07	27.8052	cis	0.0162432
ANXA4	rs13429773	A	G	0.107964	1.09404	0.0473233	3.29196e-104	533.89	cis	1
ANXA4	rs6546547	T	A	0.254944	0.438345	0.036795	1.36312e-31	141.772	cis	7.31275e-06
ANXA4	rs2228203	T	C	0.311865	-0.309148	0.0340901	2.96775e-19	82.1508	cis	0.0021286
ANXA4	rs12470908	C	A	0.163282	-0.255085	0.0446895	1.32718e-08	32.5458	cis	0.00903013
AOC1	rs35092045	C	T	0.252806	0.820482	0.0330453	7.51964e-118	615.821	cis	1
AOC1	rs115797601	T	C	0.0382149	1.30451	0.0795135	1.28955e-56	268.874	cis	0.173112
AOC1	rs2071515	C	G	0.480759	0.411282	0.0315953	3.82236e-37	169.266	cis	0.0258628
AOC1	rs75927951	G	A	0.0285943	0.773818	0.0968839	2.3926e-15	63.725	cis	0.0612662
AOC1	rs10231216	C	T	0.403528	-0.197832	0.0334264	3.8572e-09	34.9904	cis	0.00148514
AOC1	rs7794796	C	T	0.341796	0.186145	0.0342789	6.36055e-08	29.4567	cis	0.0367136
AOC1	rs1049742	T	C	0.095938	-0.23471	0.0554148	2.39111e-05	17.9204	cis	6.21267e-05
AP1G2	rs115840637	A	G	0.178514	0.33056	0.0404424	5.45713e-16	66.7363	cis	1
AP1G2	rs10152092	C	G	0.059861	-0.523293	0.067693	1.73857e-14	59.695	cis	0.00496427
AP1G2	rs34015250	G	A	0.0355425	-0.602191	0.0860096	3.51959e-12	48.9678	cis	0.0164322
APLP2	rs59295796	T	G	0.291555	0.373702	0.0351833	1.25188e-25	112.697	cis	1
APLP2	rs11822318	G	A	0.0136291	-0.843516	0.140533	2.33141e-09	35.9886	cis	0.00465666
APOA1BP	rs4661202	T	C	0.119455	-1.1645	0.0425178	3.87435e-139	749.33	cis	1
APOA1BP	rs140628282	C	T	0.0334046	1.06039	0.0884039	5.46944e-32	143.722	cis	0.00466684
APOA1BP	rs141587052	G	T	0.0344735	0.90645	0.087219	1.23586e-24	107.895	cis	0.00389198
APOA4	rs3016797	C	G	0.0387493	-0.401551	0.0846333	2.2477e-06	22.4871	cis	single variant
APOA5	rs3135506	C	G	0.0593266	1.27285	0.0631586	6.78533e-82	405.719	cis	1
APOA5	rs10750097	G	A	0.429717	0.32028	0.0322133	9.8651e-23	98.7472	cis	0.0882785
APOB	rs12720765	A	G	0.0272582	1.22933	0.0955733	2.42028e-36	165.272	cis	1
APOB	rs116284098	T	C	0.0165687	0.576661	0.126268	5.27108e-06	20.8348	cis	0.00349285
APOBEC3G	rs3891126	C	G	0.487173	0.349934	0.0319598	4.37088e-27	119.757	cis	1
APOBEC3G	rs111515119	G	C	0.112507	0.23005	0.0515198	8.47401e-06	19.9174	cis	0.00029669
APOC1	rs12721054	G	A	0.121325	-1.13643	0.0423583	2.10462e-134	719.025	cis	1
APOC1	rs5112	C	G	0.464725	-0.163427	0.032645	6.07428e-07	25.0351	cis	0.0252451
APOC1	rs429358	C	T	0.218867	0.175751	0.0397178	1.02002e-05	19.5596	cis	0.000189941
APOE	rs769455	T	C	0.02031	-0.904645	0.113547	2.79695e-15	63.4075	cis	1
APOE	rs429358	C	T	0.218867	0.282533	0.0393868	1.05071e-12	51.4011	cis	0.00541266
APOE	rs445925	A	G	0.277392	0.245092	0.035897	1.16297e-11	46.5669	cis	0.0140876
APOF	rs78243013	A	G	0.0673437	0.598847	0.0624498	2.71684e-21	91.8555	cis	1
APOF	rs2020854	T	C	0.470604	0.22905	0.0322397	1.7089e-12	50.4213	cis	0.00968266
APOF	rs11575216	C	G	0.0141635	-0.88182	0.137752	1.94076e-10	40.9355	cis	0.00239726
APOF	rs141360050	C	T	0.0438268	0.38914	0.0801222	1.29213e-06	23.5636	cis	0.000185395
APOH	rs78505239	A	G	0.0122929	0.683829	0.145111	2.62806e-06	22.1835	cis	1
APOH	rs2013785	A	G	0.392304	-0.137973	0.0332285	3.4403e-05	17.2227	cis	0.0119329
APOL1	rs2239785	A	G	0.352485	0.609098	0.0306598	7.76663e-80	394.25	cis	1
APOL1	rs6000222	T	C	0.154997	-0.60894	0.0422167	8.45683e-45	207.834	cis	0.0509775
APOL3	rs132642	A	T	0.0269909	-1.25952	0.0968957	4.77121e-37	168.786	cis	1
APOL3	rs116147257	A	G	0.0443613	-0.551606	0.0786577	3.25343e-12	49.126	cis	0
APOL3	rs132618	T	A	0.121058	0.318661	0.048841	8.76286e-11	42.523	cis	0.001
APOM	rs805258	T	C	0.124532	-0.921514	0.0442518	8.7914e-87	433.189	cis	single variant
APP	rs8131895	A	C	0.283004	-0.245788	0.0347908	2.26184e-12	49.8572	cis	single variant
APRT	rs8191470	A	C	0.0732229	-1.0839	0.0566943	1.46626e-74	365.12	cis	1
APRT	rs112609821	T	C	0.0256547	-0.701676	0.0990777	2.00266e-12	50.1022	cis	0.00275238
ARFIP1	rs61472685	T	C	0.0342063	-1.1032	0.0870953	2.45324e-35	160.271	cis	1
ARFIP1	rs4619875	T	C	0.182255	0.469277	0.0406781	8.59855e-30	132.945	cis	0.0101017
ARFIP1	rs73865255	T	C	0.0753608	-0.324459	0.060183	7.88673e-08	29.034	cis	0.00567994
ARHGAP25	rs6757505	G	T	0.12186	-0.423071	0.0485669	6.49872e-18	75.8021	cis	1
ARHGAP25	rs17035954	C	T	0.157135	0.242528	0.044739	6.69705e-08	29.3553	cis	0.00194267
ARHGDIB	rs2445432	G	A	0.227418	0.181558	0.039034	3.53003e-06	21.6113	cis	1
ARHGDIB	rs11056370	G	A	0.374666	0.153149	0.0330582	3.8581e-06	21.439	cis	0.00310123
ARHGEF25	rs10437954	G	A	0.433725	0.287258	0.0319966	6.5674e-19	80.5141	cis	single variant
ARL3	rs8354	T	C	0.0587921	-0.651937	0.0672689	1.0518e-21	93.8249	cis	1
ARL3	rs116250606	T	C	0.0692143	0.25599	0.0651789	8.8953e-05	15.4088	cis	0.00337243
ARL3	rs9645569	A	G	0.0267237	0.360827	0.101304	0.000377496	12.673	cis	0
ARRB1	rs112699618	G	A	0.0200428	1.24888	0.114179	4.91618e-27	119.51	cis	1
ARRB1	rs2510894	T	G	0.301443	-0.354337	0.0350215	1.83108e-23	102.258	cis	0.00685437
ARRB1	rs562946	C	A	0.142437	0.428738	0.0464233	6.76417e-20	85.2015	cis	0.00842269
ARRB1	rs35273882	C	A	0.0104222	-1.08011	0.159773	1.83439e-11	45.6525	cis	0.000761898
ARRB1	rs114740619	C	T	0.014698	-0.65023	0.128805	4.89457e-07	25.4568	cis	0
ARRB1	rs373692760	C	G	0.0187066	0.524313	0.121136	1.582e-05	18.7142	cis	0.000971089
ARSB	rs25413	C	T	0.487173	-0.200006	0.0316056	3.09705e-10	40.0031	cis	1
ARSB	rs595479	C	G	0.457509	-0.192111	0.0320223	2.374e-09	35.953	cis	0.00694364
ARSK	rs147594338	G	C	0.035008	0.826862	0.086294	2.90731e-21	91.715	cis	1
ARSK	rs139336625	T	A	0.0165687	-0.876829	0.127468	8.20159e-12	47.2675	cis	0.000924908
ART3	rs9990658	G	T	0.493319	-0.43418	0.0307087	3.39997e-43	199.688	cis	1
ART3	rs150689436	A	G	0.313736	0.442021	0.0329003	2.36781e-39	180.311	cis	0.180851
ART3	rs145193020	A	G	0.0141635	-0.598492	0.135924	1.12721e-05	19.3669	cis	0.00950147
ART4	rs11056199	C	A	0.2814	0.967063	0.0281529	1e-200	1178.69	cis	1
ART4	rs28362797	A	C	0.0505077	-0.900028	0.0706877	1.13056e-35	161.942	cis	0.0185638
AS3MT	rs11191446	G	A	0.122662	-0.256192	0.0489721	1.87125e-07	27.3382	cis	single variant
ASAH2	rs11004802	C	G	0.313469	-0.787138	0.0300334	3.31036e-129	686.165	cis	1
ASAH2	rs73320289	A	G	0.199893	0.626725	0.038393	4.20186e-56	266.186	cis	0.159188
ASAH2	rs530626694	A	G	0.405131	0.314959	0.0328188	2.53199e-21	92.0022	cis	#N/A
ASAH2	rs4532987	T	C	0.279262	0.23245	0.0365595	2.56024e-10	40.3826	cis	0.00162653
ASAH2	rs17777471	C	G	0.234634	0.214568	0.0375532	1.28375e-08	32.6116	cis	0.034093
ASAH2	rs1037296698	T	C	0.0983431	0.234498	0.0544423	1.73846e-05	18.5328	cis	#N/A
ASAH2	rs1028143296	A	G	0.327632	-0.147704	0.0343383	1.78444e-05	18.4826	cis	#N/A
ASAH2	rs145073174	C	T	0.0491716	-0.312807	0.076324	4.3381e-05	16.779	cis	0.0299716
ASGR1	rs114099474	T	C	0.0518439	0.767613	0.0711137	2.16197e-26	116.389	cis	1
ASGR1	rs73242183	T	C	0.233565	0.252671	0.0382287	5.01643e-11	43.6382	cis	0.0313056
ASGR1	rs62061426	A	G	0.14511	-0.213171	0.0461594	4.13594e-06	21.3045	cis	0.0262268
ASIP	rs62211989	C	G	0.0179049	0.944071	0.122401	1.98515e-14	59.4258	cis	single variant
ASPH	rs79931704	T	C	0.0176376	-1.32958	0.119419	6.35668e-28	123.828	cis	1
ASPH	rs6994836	C	T	0.475147	0.201243	0.0323946	6.42241e-10	38.5507	cis	0.0150744
ASPN	rs10992273	A	G	0.349813	0.322251	0.0334317	1.71311e-21	92.8126	cis	1
ASPN	rs113535725	A	G	0.0315339	-0.57496	0.0916023	4.28811e-10	39.3548	cis	0.0132045
ASPN	rs7851169	T	G	0.103955	-0.322508	0.0519819	6.75047e-10	38.4514	cis	#N/A
ASPN	rs72754487	A	G	0.0334046	0.425014	0.0904472	2.80482e-06	22.0573	cis	4.20131e-07
ASPN	rs117629410	C	A	0.0296633	-0.351177	0.0974592	0.000322393	12.9701	cis	0.0379502
ASRGL1	rs1406384	C	T	0.29209	0.173236	0.0353167	1.01406e-06	24.0354	cis	single variant
ATOX1	rs78369615	T	C	0.0334046	0.440079	0.091177	1.50129e-06	23.2716	cis	single variant
ATP1B2	rs1641514	T	C	0.304383	0.403768	0.0342682	5.80451e-31	138.681	cis	1
ATP1B2	rs1642762	T	C	0.112507	-0.511879	0.05028	9.94546e-24	103.533	cis	0.0218815
ATRN	rs7265421	A	G	0.12186	0.614361	0.047977	4.7795e-36	163.801	cis	1
ATRN	rs709016	T	C	0.180652	-0.513025	0.0405371	2.78748e-35	159.995	cis	0.0132574
ATRN	rs115549166	A	G	0.0208445	0.98208	0.111786	3.45268e-18	77.1	cis	0.00540453
ATRN	rs151511	G	A	0.482897	0.19995	0.032624	1.07634e-09	37.5235	cis	0.00939422
ATRN	rs73893047	G	C	0.030465	-0.574538	0.094767	1.61602e-09	36.7163	cis	0.00648998
ATRN	rs199629108	T	C	0.125067	-0.236056	0.0476053	7.7427e-07	24.5615	cis	0.014
ATRN	rs140253651	C	T	0.0163014	-0.55649	0.125232	9.36213e-06	19.7251	cis	0.00437467
ATXN3	rs58339937	C	T	0.280866	-0.526168	0.034282	3.65371e-50	235.316	cis	1
ATXN3	rs58597245	A	G	0.274185	0.446382	0.0351681	1.80296e-35	160.935	cis	0.000103569
ATXN3	rs2295174	C	A	0.1248	-0.385033	0.0487623	4.86404e-15	62.2821	cis	0.0366684
ATXN3	rs978219	A	T	0.171299	-0.259803	0.0435206	2.83789e-09	35.5987	cis	0.0864189
AZGP1	rs2525550	T	C	0.219401	-0.404026	0.0388736	1.22948e-24	107.906	cis	1
AZGP1	rs138186085	A	G	0.0130946	-0.883347	0.140247	3.73762e-10	39.6288	cis	0.0470421
AZGP1	rs78106062	T	A	0.0309995	-0.531946	0.0924502	1.01707e-08	33.0716	cis	0.0116772
B3GALTL	rs877103	T	C	0.422501	0.378095	0.0316346	8.83849e-32	142.696	cis	single variant
B3GAT3	rs597259	T	A	0.356494	-0.255474	0.0335831	4.41015e-14	57.8079	cis	single variant
B3GNT2	rs6724169	G	C	0.495724	-0.187444	0.0324126	8.57959e-09	33.408	cis	single variant
B3GNT8	rs2569754	A	G	0.169428	-0.86867	0.0388902	3.77344e-98	498.385	cis	1
B3GNT8	rs182807550	A	T	0.0128274	-0.711152	0.145198	1.05254e-06	23.9629	cis	0.00083354
B3GNT8	rs284661	T	C	0.444415	0.13047	0.0325089	6.22207e-05	16.0899	cis	0.0922392
B4GALT1	rs7019909	T	C	0.159808	0.602161	0.0409889	2.54629e-46	215.59	cis	single variant
B4GALT2	rs2231280	C	T	0.0515767	-0.933533	0.0706265	3.38292e-38	174.526	cis	1
B4GALT2	rs145001393	T	C	0.0128274	1.34836	0.14276	1.02064e-20	89.1116	cis	0.00132409
B4GALT2	rs16831120	C	T	0.0526456	-0.546394	0.0713387	2.98336e-14	58.5999	cis	0.0243017
B4GALT6	rs117750096	G	T	0.0184393	-1.42517	0.116196	2.5626e-33	150.275	cis	1
B4GALT6	rs60019368	C	T	0.0275254	0.555718	0.100475	3.63484e-08	30.5582	cis	0.00126324
B4GALT6	rs115634101	T	G	0.029396	0.429748	0.0977084	1.15258e-05	19.3241	cis	0.000242711
BAG1	rs1071545	C	G	0.0585249	-0.67816	0.0676004	4.19056e-23	100.531	cis	1
BAG1	rs143488080	C	A	0.0342063	0.391083	0.0888362	1.13162e-05	19.3595	cis	0.00409524
BCAN	rs2365715	G	A	0.15767	-0.432967	0.0425795	1.11903e-23	103.287	cis	1
BCAN	rs2277873	A	G	0.236772	0.218644	0.0373105	5.45401e-09	34.3043	cis	0.00566904
BCAN	rs113184515	C	G	0.0855158	0.298936	0.0573511	2.07039e-07	27.1399	cis	0.00304746
BCAN	rs11589226	G	A	0.113843	0.179793	0.0499816	0.00033004	12.9259	cis	1.29455e-05
BCHE	rs9823473	A	G	0.0956708	0.413194	0.0538805	2.77549e-14	58.7463	cis	1
BCHE	rs697357	A	G	0.221807	0.235739	0.0388827	1.61438e-09	36.7186	cis	0.0318184
BCHE	rs149309252	T	G	0.0692143	0.223875	0.0641439	0.000493847	12.1685	cis	0.00713947
BDH2	rs76142480	G	T	0.0328701	-1.07294	0.0882166	8.25049e-33	147.77	cis	1
BDH2	rs17215785	C	T	0.201497	0.28787	0.0402453	1.21453e-12	51.1091	cis	0.0130186
BDNF	rs76822677	C	T	0.0804383	0.490286	0.0575168	3.12081e-17	72.5847	cis	single variant
BLVRA	rs10232453	C	T	0.13442	-0.280289	0.0486979	1.00642e-08	33.0923	cis	1
BLVRA	rs3807517	C	T	0.108765	0.270288	0.052559	2.99419e-07	26.4177	cis	0.0128253
BLVRA	rs180993983	C	T	0.0136291	-0.639642	0.138315	4.01205e-06	21.3634	cis	6.18397e-05
BMP1	rs79886950	T	C	0.0534474	-0.346184	0.07311	2.35422e-06	22.3973	cis	single variant
BMP10	rs2231345	T	G	0.0489043	-1.0249	0.0712521	1.42321e-44	206.682	cis	1
BMP10	rs77313485	G	T	0.0323356	-0.484536	0.0908521	1.08187e-07	28.413	cis	0.00157167
BMPER	rs76370515	G	A	0.0686799	-0.735888	0.0619844	2.15153e-31	140.797	cis	1
BMPER	rs10243058	G	A	0.439337	0.306221	0.0320404	3.64714e-21	91.2451	cis	0.0530897
BMPER	rs1451020	T	C	0.41395	0.155117	0.0332183	3.23232e-06	21.7821	cis	7.63219e-05
BOC	rs4682483	A	G	0.0954035	0.352224	0.054669	1.48773e-10	41.4659	cis	single variant
BOLA1	rs115671497	A	C	0.0176376	-1.50876	0.120276	1.02717e-34	157.187	cis	1
BOLA1	rs112327375	T	C	0.0104222	1.20821	0.159281	5.19325e-14	57.4768	cis	0
BOLA1	rs141511794	T	C	0.0120257	-0.689024	0.146611	2.79609e-06	22.0633	cis	0.00104449
BPI	rs5741798	G	C	0.183057	-0.300824	0.0408995	2.83911e-13	54.0411	cis	1
BPI	rs3746476	G	A	0.122929	-0.354691	0.0488564	5.65764e-13	52.6493	cis	0.0351045
BPI	rs6127552	A	G	0.413415	-0.207989	0.0324517	1.84731e-10	41.0338	cis	0.000547569
BPIFA2	rs6059135	C	T	0.0916622	-0.717608	0.0548472	1.71555e-37	171.002	cis	1
BPIFA2	rs73904623	T	C	0.193479	-0.149789	0.039479	0.000152868	14.3801	cis	0.0320231
BPIFB1	rs2424955	T	A	0.453501	0.259043	0.0317978	6.77339e-16	66.2957	cis	1
BPIFB1	rs6120155	C	T	0.273918	0.258817	0.0357644	6.67994e-13	52.3142	cis	0.027998
BPIFB1	rs184540405	G	A	0.014698	0.7678	0.135616	1.73286e-08	32.0192	cis	0.0183537
BPNT1	rs904327	T	G	0.119989	-0.32358	0.0491985	6.21035e-11	43.2111	cis	1
BPNT1	rs34080032	C	T	0.0168359	-0.514264	0.125462	4.32776e-05	16.7835	cis	0
BST1	rs4263397	T	G	0.452432	0.662103	0.0289887	4.88159e-102	521.11	cis	1
BST1	rs73224659	A	C	0.123998	-0.89608	0.0466723	3.98597e-75	368.223	cis	0.00281075
BST1	rs2302464	A	G	0.0382149	-1.45504	0.0794729	5.29393e-69	334.848	cis	0.00233019
BST1	rs28694678	T	C	0.0986104	0.670741	0.053286	6.18866e-35	158.277	cis	0.168324
BST1	rs6840615	G	A	0.0943346	0.400738	0.0559588	1.1442e-12	51.2295	cis	0.0888433
BST1	rs6850488	C	A	0.0323356	-0.446407	0.0909566	1.00043e-06	24.0619	cis	0.0221301
BTC	rs28549760	C	A	0.490112	-0.167034	0.0330438	4.72626e-07	25.525	cis	single variant
BTD	rs73145546	T	C	0.0892571	0.784257	0.0551403	1.14959e-43	202.076	cis	1
BTD	rs9310479	T	C	0.231427	-0.448654	0.0375756	1.01e-31	142.412	cis	0.0347155
BTD	rs35256542	T	A	0.0133618	-0.953782	0.135927	3.16055e-12	49.1838	cis	0
BTD	rs13096588	A	T	0.0339391	-0.595376	0.0892784	3.38641e-11	44.4248	cis	0.00249796
BTN3A3	rs9379851	C	A	0.0368787	-1.29333	0.0817362	5.07962e-53	250.107	cis	1
BTN3A3	rs1796518	T	C	0.244789	0.419481	0.0360223	2.6335e-30	135.462	cis	0.0721105
BTN3A3	rs1985732	G	A	0.336184	0.386733	0.0332535	3.10891e-30	135.109	cis	0.0589402
BTN3A3	rs12194095	T	C	0.0510422	-0.809695	0.0726317	5.47296e-28	124.144	cis	7.56456e-05
BTN3A3	rs112917608	C	G	0.0272582	-0.861091	0.0977042	2.72066e-18	77.5902	cis	0.00284251
BTN3A3	rs12200782	G	C	0.0256547	0.556803	0.10392	9.45584e-08	28.6774	cis	5.37062e-05
BTN3A3	rs77237223	C	T	0.0189738	0.478528	0.120407	7.32815e-05	15.7778	cis	0.000938393
BTNL8	rs4566751	T	C	0.266168	-0.402909	0.0349866	1.07134e-29	132.479	cis	single variant
C10orf54	rs10762476	A	C	0.0577231	0.557755	0.0711362	7.46856e-15	61.4103	cis	1
C10orf54	rs1015193	C	T	0.302779	0.220031	0.0352132	5.11833e-10	39.0025	cis	0.0110906
C10orf54	rs114863613	A	C	0.0227151	0.467951	0.109063	1.87261e-05	18.39	cis	0.000260261
C10orf54	rs9415053	C	G	0.298771	0.142327	0.0357235	7.03263e-05	15.8563	cis	0.0177082
C11orf68	rs367891155	A	G	0.0189738	-0.506314	0.116937	1.57157e-05	18.7271	cis	single variant
C1QC	rs6700590	C	G	0.14698	-0.556179	0.0438442	1.96822e-35	160.746	cis	1
C1QC	rs294188	C	T	0.156066	-0.50507	0.0436207	5.42939e-30	133.922	cis	0.00270112
C1QC	rs294177	C	T	0.282202	-0.382384	0.0351049	7.85105e-27	118.522	cis	0.000232718
C1QC	rs142905213	G	A	0.0213789	0.977827	0.110441	1.92035e-18	78.3067	cis	0.000171736
C1QC	rs15940	T	C	0.345003	-0.288195	0.0334142	1.34482e-17	74.3098	cis	0.044224
C1QC	rs150510143	G	A	0.0318012	-0.706271	0.0915674	1.98235e-14	59.4287	cis	0.0760794
C1QC	rs72877194	G	A	0.22341	0.277593	0.0388377	1.26191e-12	51.0323	cis	0.020919
C1QC	rs79253736	T	C	0.0924639	0.220553	0.0551106	6.52597e-05	15.9989	cis	0.00239817
C1QC	rs581452	G	A	0.192945	0.159893	0.0407877	9.16942e-05	15.351	cis	0.00011117
C1QL1	rs9914422	G	C	0.198824	0.30181	0.0399171	6.23543e-14	57.1064	cis	1
C1QL1	rs116645750	A	G	0.0603955	-0.47951	0.0666578	9.09228e-13	51.6927	cis	0.00706881
C1QL1	rs3024301	T	C	0.163282	0.238373	0.0439292	6.50344e-08	29.4133	cis	0.0522424
C1QTNF5	rs3814757	G	T	0.455104	0.19956	0.0321108	6.32405e-10	38.5816	cis	1
C1QTNF5	rs2509656	A	G	0.219401	0.229526	0.0387523	3.75632e-09	35.0432	cis	0.00541734
C1QTNF9	rs7337073	T	C	0.185462	-0.271582	0.0406388	3.08328e-11	44.6124	cis	1
C1QTNF9	rs4769342	T	G	0.091395	0.331567	0.0561005	4.05057e-09	34.8935	cis	0.0252184
C1QTNF9	rs58867384	T	C	0.0994121	-0.22915	0.0539332	2.25523e-05	18.0328	cis	0.0215121
C2	rs4151648	T	C	0.015767	-1.50458	0.1252	4.24517e-32	144.264	cis	1
C2	rs613165	A	G	0.317745	0.169081	0.0354432	1.98032e-06	22.7331	cis	0.01
C2	rs3115674	G	T	0.0799038	0.272509	0.0599071	5.73999e-06	20.67	cis	0.001
C4BPA	rs8942	C	T	0.210048	-0.546238	0.0374983	1.30291e-45	211.971	cis	single variant
C5	rs41308008	A	G	0.0972742	0.67497	0.0514717	1.19942e-37	171.778	cis	1
C5	rs76781222	G	A	0.0267237	-0.657676	0.101582	1.21384e-10	31.8483	cis	0.00372878
C5	rs76781222	G	A	0.0267237	-0.575091	0.10185	1.88948e-08	31.8483	cis	0.00372878
C5	rs74547529	A	G	0.0130946	-0.69875	0.140803	7.58707e-07	24.6011	cis	0.000761539
C5	rs114265322	G	A	0.0459647	0.381189	0.0774895	9.44926e-07	24.173	cis	0.00213273
C5	rs7035199	T	C	0.350882	-0.160431	0.0332992	1.56791e-06	23.187	cis	0.074565
C5	rs2110236	A	G	0.205505	0.160684	0.040871	8.75009e-05	15.4401	cis	0.00587879
C6	rs187865253	G	C	0.00935329	-1.79466	0.165389	1.2041e-26	117.621	cis	1
C6	rs28811695	C	A	0.0176376	-1.27588	0.12171	5.03825e-25	109.775	cis	0.00015675
C6	rs10070736	T	C	0.118386	0.436029	0.0491876	1.7503e-18	78.4974	cis	0.00107854
C6	rs144345091	T	C	0.0122929	-1.0977	0.147011	1.25393e-13	55.6933	cis	0.000506849
C6	rs145214576	A	G	0.0165687	0.608977	0.124172	1.01887e-06	24.0265	cis	0.001262
C6	rs115171505	T	C	0.0328701	-0.383309	0.0912112	2.76509e-05	17.6416	cis	0.00101568
C7	rs3828510	A	G	0.150989	-0.379171	0.0457412	2.14499e-16	68.6421	cis	1
C7	rs412685	G	A	0.417424	0.261106	0.032797	2.9281e-15	63.3142	cis	0.00393553
C7	rs115369597	C	A	0.0112239	-0.810492	0.154829	1.83787e-07	27.3734	cis	0.00701683
C7	rs323561	T	G	0.240513	-0.147821	0.0387163	0.000138896	14.562	cis	0.000220436
C8G	rs7862602	G	T	0.369856	0.52954	0.0314177	1.89443e-59	283.782	cis	single variant
C9	rs696763	A	C	0.0312667	-1.61927	0.0850277	4.81681e-74	362.287	cis	1
C9	rs16868619	G	C	0.0999466	-0.670997	0.0531941	4.53607e-35	158.946	cis	0.00185135
C9	rs266912	C	T	0.444415	-0.133436	0.0324327	4.05318e-05	16.9089	cis	0.0541619
C9	rs700234	T	A	0.257883	-0.120543	0.0371567	0.00119868	10.5134	cis	0.0127613
CA1	rs6984424	T	C	0.0962052	-0.851899	0.0520199	1.97782e-56	267.9	cis	1
CA1	rs79563756	G	C	0.0742918	-0.282946	0.0620291	5.40842e-06	20.7851	cis	0.00873171
CA10	rs16950591	C	T	0.148851	0.273908	0.0455996	2.26845e-09	36.0432	cis	single variant
CA11	rs76696627	A	G	0.0432924	0.953858	0.0774536	1.44578e-33	151.502	cis	1
CA11	rs8102492	A	C	0.267771	0.172245	0.0367362	2.94841e-06	21.9604	cis	0.0251013
CA13	rs4740047	G	A	0.370657	-0.593865	0.0309112	3.25562e-75	368.705	cis	1
CA13	rs73688688	C	T	0.0416889	-1.08083	0.0768271	8.36938e-43	197.707	cis	0.11421
CA13	rs74508891	A	C	0.08124	0.657441	0.0581301	9.84023e-29	127.775	cis	0.0709807
CA13	rs57166860	G	A	0.0943346	-0.247691	0.05536	8.132e-06	19.997	cis	0.061389
CA3	rs20571	A	G	0.334046	0.241625	0.0346019	4.00043e-12	48.7101	cis	1
CA3	rs77091966	T	G	0.0879209	0.321342	0.0572981	2.3488e-08	31.4188	cis	0.0679337
CA6	rs58800854	T	C	0.157402	-0.754923	0.0417523	1.80348e-67	326.573	cis	1
CA6	rs79721666	A	G	0.154196	-0.599418	0.0437027	7.24834e-41	187.922	cis	0.04114
CA6	rs12033389	A	G	0.155799	0.428786	0.0441681	9.01433e-22	94.1454	cis	0.0145934
CA6	rs3765963	A	G	0.358632	-0.305697	0.033551	2.03461e-19	82.9291	cis	0.000161529
CA6	rs1832262	T	C	0.121058	-0.223666	0.0496149	6.9487e-06	20.3007	cis	0.0122144
CAB39	rs11691634	T	G	0.382416	-0.187476	0.0339095	3.6797e-08	30.534	cis	single variant
CACNA2D3	rs7610185	T	C	0.338856	0.252972	0.0337191	9.6387e-14	56.2249	cis	1
CACNA2D3	rs78258914	C	G	0.0125601	0.751046	0.146607	3.31978e-07	26.2156	cis	0.008
CACNA2D3	rs72876027	C	G	0.0269909	0.470831	0.0985682	1.92076e-06	22.7925	cis	0.002
CACNA2D3	rs73082000	A	G	0.0240513	0.462108	0.107436	1.78623e-05	18.4809	cis	0.001
CACYBP	rs12087589	C	T	0.0833779	-0.759818	0.0553647	6.55266e-41	188.143	cis	single variant
CADM1	rs17118342	C	T	0.0884554	-0.292148	0.0570639	3.3755e-07	26.1829	cis	single variant
CADM2	rs11926317	C	T	0.191074	-0.199538	0.0400723	6.96332e-07	24.7684	cis	1
CADM2	rs188017908	C	G	0.0229824	-0.42755	0.107276	6.99186e-05	15.8673	cis	0.000860407
CALCOCO2	rs488223	T	A	0.420363	-0.171464	0.0333277	2.95924e-07	26.4406	cis	single variant
CAMP	rs75971764	A	G	0.0686799	0.560525	0.0635077	2.43703e-18	75.0952	cis	single variant
CAMP	rs75971764	A	G	0.0686799	0.551022	0.0635522	9.17082e-18	75.0952	cis	single variant
CAPG	rs192366914	T	C	0.0136291	-1.50988	0.134649	2.73837e-28	125.607	cis	1
CAPG	rs2229669	T	C	0.076697	-0.638052	0.0600731	1.2558e-25	112.691	cis	0.063
CAPG	rs9677267	T	C	0.367451	-0.152479	0.0341249	8.35817e-06	19.944	cis	0.001
CAPN2	rs2230082	C	A	0.0750935	-0.979924	0.0583577	4.78104e-59	281.659	cis	1
CAPN2	rs111319940	C	T	0.173704	-0.579257	0.0411091	6.28452e-43	198.336	cis	0.37303
CAPN2	rs6704537	C	T	0.148584	-0.350968	0.0451388	1.23409e-14	60.3908	cis	0.0129882
CAPN3	rs61752494	A	G	0.0900588	-0.371134	0.0570247	9.73436e-11	42.3127	cis	single variant
CAPZA1	rs41310100	C	A	0.489578	0.14611	0.0321401	5.81693e-06	20.6443	cis	1
CAPZA1	rs11102422	T	G	0.10155	-0.228806	0.0540316	2.39998e-05	17.9133	cis	0.00540735
CARD9	rs557267107	G	A	0.030465	-0.432739	0.094299	4.74968e-06	21.0365	cis	single variant
CARS	rs190684233	G	A	0.0232496	-1.21655	0.104706	3.50771e-30	134.85	cis	single variant
CASC4	rs141792737	G	C	0.035008	-0.445665	0.0864242	2.77941e-07	26.5633	cis	single variant
CASP3	rs72689254	T	C	0.172368	-0.607779	0.0419288	3.32785e-45	209.895	cis	1
CASP3	rs4647600	C	T	0.164885	0.591333	0.0416548	1.62543e-43	201.312	cis	0.0323496
CAT	rs2420388	A	G	0.192143	-0.251025	0.0412793	1.44334e-09	36.9407	cis	single variant
CBL	rs12786104	G	T	0.21085	-0.35438	0.0392786	4.45573e-19	81.3134	cis	1
CBL	rs115559688	A	T	0.0301978	0.545228	0.0943671	8.84977e-09	33.3465	cis	0.0130295
CBLN1	rs12597905	G	T	0.393907	-0.871196	0.0268818	3.1851e-183	1049.18	cis	1
CBLN1	rs75547844	G	A	0.0125601	1.471	0.143658	5.58996e-24	104.737	cis	0.00543661
CBLN1	rs8063808	A	G	0.450027	-0.248995	0.0319361	1.04773e-14	60.723	cis	0.0295668
CBLN1	rs75783420	A	G	0.0601283	-0.510721	0.0676191	6.6193e-14	56.9855	cis	0.00416839
CBLN4	rs6024560	G	C	0.230893	0.514168	0.0377007	1.91359e-40	185.8	cis	1
CBLN4	rs143924333	G	C	0.0935329	-0.356397	0.0553828	1.56322e-10	41.367	cis	0.00411009
CBLN4	rs7265061	G	A	0.289685	-0.225642	0.0358725	3.94028e-10	39.5232	cis	9.40733e-05
CBLN4	rs6014495	G	A	0.30171	0.197238	0.0346041	1.39064e-08	32.4535	cis	0.00518242
CBLN4	rs6069387	A	G	0.0825762	0.307029	0.0593008	2.49107e-07	26.7777	cis	0.000445619
CBLN4	rs6014496	A	G	0.019241	-0.493506	0.117856	2.95313e-05	17.5153	cis	0.00586148
CBR1	rs16993864	A	C	0.0970069	-0.818006	0.0514275	1.58996e-53	252.731	cis	single variant
CBR3	rs60409141	T	G	0.479423	-0.709363	0.0284913	2.08807e-118	619.224	cis	1
CBR3	rs16993929	T	C	0.143773	-0.622514	0.0441381	5.31748e-43	198.704	cis	0.176905
CBR3	rs4290733	T	G	0.0601283	0.732117	0.0668581	4.32124e-27	119.781	cis	0.0586279
CBR3	rs114470409	G	C	0.0171032	0.88928	0.123398	8.28701e-13	51.8796	cis	0.0119067
CBR3	rs45510501	C	T	0.0962052	-0.311776	0.0548131	1.48894e-08	32.3186	cis	0.142938
CCDC126	rs17148243	T	C	0.137627	0.660321	0.0459905	2.00649e-44	205.925	cis	1
CCDC126	rs227937	C	T	0.423303	-0.351819	0.0319079	1.96413e-27	121.444	cis	0.128363
CCDC126	rs149143119	A	G	0.0267237	-0.619093	0.099587	6.24967e-10	38.6049	cis	0.00351133
CCDC126	rs35386247	G	T	0.0932656	0.331437	0.0538209	8.98683e-10	37.8822	cis	0.0156938
CCDC134	rs738247	G	A	0.223143	0.301968	0.0390576	1.72583e-14	59.7099	cis	single variant
CCL11	rs10491110	C	T	0.25334	0.235978	0.0379412	6.13444e-10	38.6417	cis	1
CCL11	rs112637506	C	T	0.0280599	-0.487325	0.0987424	8.71245e-07	24.3313	cis	0.0130951
CCL11	rs9895643	A	C	0.0403528	0.403832	0.0843027	1.79688e-06	22.9221	cis	0.00132806
CCL14	rs16971802	C	T	0.137627	-1.02826	0.0405881	5.68756e-122	641.127	cis	1
CCL14	rs9903158	C	T	0.0619989	-0.876697	0.0637366	4.43517e-41	188.998	cis	0.0229041
CCL14	rs116951728	A	G	0.0448958	0.438266	0.0776345	1.90241e-08	31.8348	cis	0.00842922
CCL15	rs2293788	A	G	0.276056	-0.782307	0.0319509	4.60376e-115	598.858	cis	1
CCL15	rs41389847	T	C	0.090326	0.89714	0.0535341	7.79424e-59	280.54	cis	0.0499625
CCL15	rs712048	C	A	0.2186	-0.420117	0.0381494	2.26523e-27	121.144	cis	0.0745487
CCL15	rs116343273	G	A	0.0152325	0.921589	0.130327	2.1593e-12	49.9507	cis	0.0169687
CCL15	rs116720726	T	C	0.0363442	-0.484053	0.0875764	3.71101e-08	30.5174	cis	0.0181196
CCL15	rs76870803	G	A	0.0400855	-0.377862	0.0822489	4.63581e-06	21.0835	cis	0.0317973
CCL16	rs116518274	T	C	0.0780331	1.3504	0.0513516	6.05684e-130	690.8	cis	1
CCL16	rs114853983	T	C	0.0601283	-0.907754	0.0650151	3.23704e-42	194.735	cis	0.0159929
CCL16	rs570553790	A	G	0.0114912	0.904771	0.149173	1.5905e-09	36.7479	cis	0.001
CCL17	rs223896	A	G	0.274185	-0.408608	0.0355154	1.20664e-29	132.226	cis	1
CCL17	rs62037108	A	G	0.142704	0.502386	0.0452478	8.78276e-28	123.145	cis	0.0799232
CCL18	rs2015086	G	A	0.380011	0.479574	0.0316623	5.6991e-49	229.172	cis	1
CCL18	rs1634517	A	C	0.229289	0.298553	0.0380275	6.89767e-15	61.5719	cis	0.00157931
CCL18	rs72831780	T	C	0.0125601	0.866057	0.143117	1.73079e-09	36.5802	cis	0.009
CCL21	rs28524729	G	A	0.376804	0.177971	0.0332168	9.46301e-08	28.676	cis	single variant
CCL22	rs72784855	A	G	0.142437	0.33727	0.0468253	8.51873e-13	51.8239	cis	1
CCL22	rs73557184	T	G	0.045163	-0.540862	0.0780731	5.86654e-12	47.9408	cis	0.0109332
CCL22	rs223821	A	G	0.0473009	-0.406692	0.0764646	1.17056e-07	28.2583	cis	0.00780021
CCL23	rs712048	C	A	0.2186	0.80664	0.0346651	2.16049e-105	540.891	cis	1
CCL23	rs9892586	G	A	0.0574559	0.976243	0.0665335	3.2245e-46	215.065	cis	0.00736022
CCL23	rs7222922	T	C	0.328434	-0.386669	0.034051	6.03378e-29	128.811	cis	0.0577792
CCL23	rs2293788	A	G	0.276056	-0.356448	0.0357817	8.20697e-23	99.1302	cis	0.0745487
CCL23	rs10491119	C	T	0.0430251	-0.67663	0.0797637	4.39613e-17	71.8832	cis	0.00568246
CCL23	rs9895622	C	G	0.0411545	0.639517	0.0804299	3.16698e-15	63.1545	cis	0.0156828
CCL23	rs76141508	C	T	0.0133618	-0.717674	0.139412	2.91193e-07	19.9476	cis	0.001
CCL23	rs76141508	C	T	0.0133618	-0.624062	0.139653	8.34248e-06	19.9476	cis	0.001
CCL23	rs59697752	C	A	0.369588	0.12404	0.0343868	0.000317654	12.998	cis	0.00668133
CCL25	rs3136648	T	C	0.0328701	-0.842911	0.0880037	3.01064e-21	91.6425	cis	1
CCL25	rs12980552	G	A	0.250401	-0.32567	0.036639	1.42296e-18	78.923	cis	0.0289126
CCL25	rs74959615	A	G	0.014698	-1.02023	0.134723	5.70648e-14	57.286	cis	0.000532571
CCL25	rs113412891	C	T	0.0109567	0.777888	0.156778	7.62068e-07	24.5923	cis	0.0040535
CCL27	rs10116787	G	A	0.135222	-0.230174	0.0478317	1.61293e-06	23.1322	cis	single variant
CCL3	rs2015086	G	A	0.380011	0.325548	0.0326933	8.53748e-23	99.0485	cis	single variant
CCL3L1	rs2015086	G	A	0.380011	0.219258	0.0331638	4.95376e-11	43.6634	cis	1
CCL3L1	rs9900984	A	G	0.0392838	0.509897	0.0831923	1.07501e-09	37.5262	cis	0.00174122
CCL5	rs4251788	G	C	0.222074	-0.628453	0.0366664	2.81634e-61	293.457	cis	1
CCL5	rs28914818	T	C	0.230625	-0.429449	0.0373391	1.25699e-29	132.139	cis	0.0101869
CCL7	rs11654149	C	T	0.0948691	-0.68263	0.0536186	1.14705e-35	161.911	cis	single variant
CCL8	rs3138037	C	T	0.0587921	-1.25139	0.062567	8.4624e-81	399.604	cis	1
CCL8	rs34918489	T	C	0.024853	-0.720399	0.103789	5.34989e-12	48.1259	cis	0.00501185
CCT8	rs57161423	T	C	0.075628	0.784485	0.059739	9.59666e-38	172.262	cis	single variant
CD109	rs9442950	T	C	0.154196	-0.612058	0.0428163	4.53118e-44	204.128	cis	1
CD109	rs9765872	A	C	0.264832	0.472709	0.0360385	1.15177e-37	171.866	cis	0.00440078
CD109	rs146402037	G	A	0.0130946	-1.59066	0.139911	5.21887e-29	129.118	cis	0.00715613
CD109	rs77238980	G	A	0.0753608	-0.406917	0.0606041	2.49782e-11	45.0343	cis	0.00727665
CD109	rs731782	T	C	0.164083	0.193593	0.042992	7.11342e-06	20.2553	cis	0.00234549
CD109	rs3012546	T	C	0.249332	-0.153497	0.0375026	4.44021e-05	16.7345	cis	0.00656555
CD14	rs5744451	C	A	0.0809727	-0.902499	0.0559616	6.97902e-55	259.806	cis	1
CD14	rs5744451	C	A	0.0809727	-0.805782	0.0567459	1.54839e-43	259.806	cis	1
CD14	rs146544652	A	C	0.025922	0.516208	0.101307	3.82981e-07	25.9362	cis	0.00104855
CD14	rs143336897	A	G	0.0229824	-0.453631	0.104787	1.57649e-05	18.7209	cis	0.00310265
CD14	rs148831975	T	C	0.0590593	-0.296924	0.0698199	2.21618e-05	18.0662	cis	0.0120701
CD177	rs79338083	T	C	0.0189738	1.02988	0.118545	7.9197e-18	75.395	cis	1
CD177	rs144699564	T	C	0.0232496	0.852589	0.106612	2.21158e-15	63.8856	cis	0.00302675
CD177	rs111771916	A	T	0.27953	0.271028	0.0348785	1.279e-14	60.3182	cis	0.0172699
CD177	rs146092852	T	C	0.0235168	0.799204	0.106251	8.34007e-14	56.5177	cis	0.00242175
CD177	rs8099964	C	G	0.219669	-0.277329	0.039013	1.66098e-12	50.4786	cis	0.0395624
CD177	rs189065509	G	C	0.0149653	0.902588	0.133968	2.14095e-11	45.3432	cis	0.000210961
CD177	rs45571738	A	G	0.019241	-0.708429	0.117268	1.84225e-09	36.456	cis	0
CD177	rs75290194	C	T	0.115981	-0.295376	0.0499229	3.89852e-09	34.9692	cis	0.000334992
CD177	rs114770739	T	C	0.0173704	0.69913	0.125121	2.64035e-08	31.1882	cis	0.000537451
CD177	rs868866198	T	C	0.0176376	0.677067	0.122317	3.54518e-08	30.6073	cis	#N/A
CD177	rs7246785	A	G	0.271245	0.176645	0.0363499	1.27457e-06	23.5902	cis	0.00164684
CD177	rs192724966	A	G	0.0114912	0.641237	0.153463	3.07024e-05	17.4408	cis	0.00132021
CD200	rs72954446	T	C	0.059861	-0.357826	0.0685971	2.02743e-07	27.1811	cis	single variant
CD209	rs11465383	T	C	0.115446	-0.66973	0.0482925	1.06573e-41	192.121	cis	1
CD209	rs7359874	A	T	0.306521	0.394033	0.0350887	2.30815e-28	125.97	cis	0.0692584
CD209	rs11465380	C	G	0.0371459	-0.882131	0.0843255	6.27189e-25	109.316	cis	0.00679098
CD209	rs4804774	C	G	0.374399	-0.120263	0.0335735	0.000349594	12.8176	cis	0.00874732
CD244	rs34846692	C	T	0.113308	-0.503215	0.0510755	2.32146e-22	96.9655	cis	single variant
CD248	rs199630152	T	C	0.0160342	-1.89992	0.123549	2.43265e-50	236.226	cis	1
CD248	rs75789995	C	T	0.0283271	-0.37783	0.0966713	9.6222e-05	15.2593	cis	0.00180034
CD274	rs7041009	G	A	0.464725	0.248665	0.0323199	2.29433e-14	59.1323	cis	single variant
CD300A	rs2272111	G	A	0.363442	0.78535	0.0279782	5.82415e-145	787.087	cis	1
CD300A	rs7215318	A	C	0.233565	0.542952	0.0366998	6.44355e-47	218.641	cis	0.0281438
CD300A	rs1532800	A	C	0.128541	0.478024	0.047651	4.19515e-23	100.529	cis	0.0651163
CD300A	rs62087200	A	G	0.148049	0.18823	0.0451225	3.16422e-05	17.3831	cis	0.404176
CD300C	rs62087200	A	G	0.148049	-0.611052	0.0430723	1.83434e-43	201.046	cis	1
CD300C	rs2293188	A	G	0.127205	0.300653	0.0484464	6.68136e-10	38.4719	cis	5.74562e-05
CD300C	rs8077785	C	T	0.399519	-0.14201	0.0339891	3.07488e-05	17.4379	cis	0.0274495
CD33	rs12459419	T	C	0.0844468	-0.989158	0.0535351	3.82476e-70	341.028	cis	1
CD33	rs61736469	C	T	0.0240513	-1.51113	0.100842	5.0331e-48	224.314	cis	0.00480763
CD33	rs115684563	C	G	0.0315339	-0.930142	0.0917029	1.43307e-23	102.77	cis	3.8045e-05
CD33	rs57033225	G	C	0.204169	0.309655	0.0398215	1.22656e-14	60.4027	cis	0.00631933
CD33	rs1803254	C	G	0.281133	0.265198	0.0363595	4.43097e-13	53.1423	cis	0.00636716
CD36	rs3211938	G	T	0.0879209	-1.18554	0.0504209	2.6244e-107	552.264	cis	1
CD36	rs144571718	G	A	0.0264564	-0.910849	0.0988497	8.15379e-20	84.816	cis	0.00838466
CD36	rs41478146	T	A	0.0144308	-0.711585	0.134435	1.34369e-07	27.9875	cis	2.67944e-05
CD36	rs73369030	T	C	0.25628	0.185003	0.0371676	7.0309e-07	24.7494	cis	0.000172197
CD36	rs183822050	T	A	0.0122929	-0.682525	0.14835	4.49205e-06	21.1445	cis	5.44384e-05
CD36	rs111813625	C	T	0.0176376	0.434733	0.122905	0.000414332	12.498	cis	0.000210552
CD36	rs3211883	T	A	0.437734	-0.104043	0.0324364	0.00136117	10.2777	cis	0.0121696
CD46	rs2466572	A	C	0.206574	0.596764	0.0381177	5.25076e-52	244.843	cis	1
CD46	rs116010642	T	A	0.0104222	1.41764	0.158355	8.19879e-19	80.0578	cis	0.00114236
CD46	rs41266395	T	C	0.0122929	0.847761	0.147893	1.15311e-08	32.8237	cis	0.00227022
CD48	rs1980606	A	G	0.283271	-0.373547	0.0349742	6.88056e-26	113.954	cis	1
CD48	rs1503849	G	A	0.161411	0.413539	0.0427228	1.17541e-21	93.5942	cis	0.0653907
CD48	rs352684	A	G	0.288081	-0.306625	0.0351916	6.39306e-18	75.8355	cis	0.0214998
CD48	rs77982954	G	A	0.0408872	-0.545219	0.0810333	2.27437e-11	45.2221	cis	0.0612409
CD55	rs2802235	A	G	0.402459	-0.483062	0.0308467	4.9512e-52	244.976	cis	1
CD55	rs6683677	C	G	0.306788	-0.343927	0.0332248	1.85972e-24	107.039	cis	0.159536
CD55	rs148877538	G	C	0.0112239	1.0348	0.154112	2.4934e-11	45.0376	cis	0.00143053
CD55	rs11120748	C	T	0.196419	-0.13958	0.0407287	0.000623363	11.7322	cis	0.0624065
CD58	rs35768283	G	A	0.186264	0.571768	0.0393552	2.16302e-45	210.849	cis	single variant
CD59	rs3794200	A	G	0.372795	-0.311011	0.0328145	7.56344e-21	89.7337	cis	1
CD59	rs150683504	T	C	0.02031	-0.443827	0.110621	6.25392e-05	16.0801	cis	0.00340884
CD5L	rs7542548	T	C	0.392304	-0.189021	0.0336719	2.2783e-08	31.479	cis	1
CD5L	rs2765501	A	G	0.0646713	0.271867	0.0649268	2.95441e-05	17.5146	cis	0.00662004
CD68	rs11654859	T	C	0.16542	0.44481	0.0429398	1.72829e-24	107.193	cis	single variant
CD86	rs73858127	C	G	0.0753608	1.08821	0.0564392	1.06922e-75	371.364	cis	1
CD86	rs148969848	A	C	0.0181721	0.436139	0.121189	0.000327977	12.9378	cis	6.87886e-05
CD8A	rs4319929	G	A	0.0774987	-0.462007	0.0609204	5.25688e-14	57.4523	cis	1
CD8A	rs3020726	G	A	0.0788348	0.378827	0.0617801	1.05713e-09	37.5595	cis	0.00720568
CD93	rs34513402	C	T	0.0168359	1.58776	0.122699	9.59717e-37	167.272	cis	single variant
CD97	rs61733714	T	C	0.0347408	0.77083	0.0875979	3.05687e-18	77.3509	cis	single variant
CDCP1	rs58868809	G	A	0.220738	-0.306414	0.0390077	6.6758e-15	61.6385	cis	1
CDCP1	rs1879240	C	T	0.228755	0.192591	0.0383967	5.78126e-07	25.1316	cis	0.000951581
CDH17	rs2446862	A	G	0.240513	0.312789	0.037042	6.05552e-17	71.2278	cis	1
CDH17	rs1051624	G	T	0.308658	-0.271061	0.0346813	9.04702e-15	61.0209	cis	0.00844828
CDH17	rs11786049	C	G	0.302512	-0.269162	0.0348887	1.95656e-14	59.4557	cis	0.00381524
CDHR5	rs2740379	C	G	0.0646713	0.453977	0.0661365	9.06255e-12	47.0675	cis	1
CDHR5	rs936468	A	G	0.176109	0.168441	0.0432785	0.000102903	15.1317	cis	0.0287465
CDKN2D	rs181662138	T	A	0.0136291	0.602048	0.138406	1.43551e-05	18.9011	cis	1
CDKN2D	rs149938792	G	A	0.00962052	0.707551	0.162789	1.45815e-05	18.8713	cis	0
CDNF	rs11816698	G	A	0.135489	0.642382	0.0439689	7.40963e-46	213.222	cis	1
CDNF	rs17155992	A	G	0.105559	0.592408	0.0510373	3.97353e-30	134.587	cis	0.0751977
CDON	rs78161553	C	T	0.11117	-0.95405	0.0473839	9.26716e-82	404.964	cis	1
CDON	rs35665264	C	G	0.0571887	-0.826794	0.0681134	1.0834e-32	147.186	cis	0.00343055
CECR1	rs2231495	T	C	0.460182	0.805938	0.0273152	2.09951e-157	869.621	cis	1
CECR1	rs191714514	G	A	0.015767	-1.48956	0.127633	1.99054e-30	136.058	cis	1.4857e-05
CECR1	rs5748952	A	C	0.330839	0.185826	0.0349618	1.19362e-07	28.2203	cis	0.0042328
CEL	rs642440	G	A	0.039551	0.542466	0.0834319	1.01488e-10	42.2295	cis	1
CEL	rs147546738	A	C	0.0122929	0.737135	0.14821	7.17476e-07	24.7101	cis	0.00329476
CELA2A	rs504468	C	T	0.050775	-0.405708	0.0741632	5.09272e-08	29.8941	cis	1
CELA2A	rs12092262	C	A	0.0831106	0.320212	0.0591202	6.87208e-08	29.3048	cis	0.00161022
CELA2A	rs111535988	G	C	0.0387493	-0.372948	0.0828982	7.2518e-06	20.2182	cis	0.00663221
CFB	rs641153	A	G	0.188669	0.716223	0.037827	2.78262e-73	358.12	cis	1
CFB	rs9332741	A	G	0.0122929	-1.37302	0.145768	1.2912e-20	88.6268	cis	0.001
CFB	rs205000	C	G	0.0585249	0.359474	0.0675859	1.17011e-07	28.2591	cis	0.000325157
CFB	rs9332704	T	G	0.0251203	-0.378038	0.103101	0.000252588	13.4301	cis	0.044698
CFD	rs71335276	T	G	0.237039	-0.306138	0.03687	1.91965e-16	68.869	cis	1
CFD	rs115260417	A	G	0.0521112	-0.400853	0.0725511	3.75463e-08	30.4942	cis	0.0309573
CFD	rs115236462	C	T	0.0141635	0.564206	0.138642	4.907e-05	16.5433	cis	0.00278608
CFH	rs2300429	A	G	0.356761	0.448872	0.0327416	7.84108e-41	187.75	cis	1
CFH	rs529541	G	A	0.308124	-0.420698	0.0334592	7.2963e-35	157.923	cis	0.2929
CFH	rs114804602	G	A	0.0638696	0.339807	0.0671515	4.59682e-07	25.5793	cis	0.0161608
CFH	rs1329424	T	G	0.316676	-0.114366	0.0359047	0.00147008	10.1351	cis	0.272564
CFHR1	rs7542235	G	A	0.35302	-0.737658	0.0282194	1.23589e-128	682.575	cis	1
CFHR1	rs12120616	C	T	0.335115	0.53744	0.0317382	5.95307e-60	286.438	cis	0.331627
CFHR1	rs192415443	T	G	0.0211117	-0.953509	0.112747	5.44584e-17	71.4455	cis	0.00101164
CFHR1	rs142532716	C	T	0.0171032	-0.742117	0.123917	2.52896e-09	35.8277	cis	0.0144295
CFHR1	rs35331736	G	A	0.0467664	-0.436602	0.0772268	1.81468e-08	31.9279	cis	0.0474381
CFHR1	rs147174011	T	C	0.0342063	-0.45664	0.090903	5.56094e-07	25.2073	cis	0.00967268
CFHR2	rs4085749	T	C	0.0603955	-0.920704	0.0651271	3.47099e-43	199.642	cis	1
CFHR2	rs506317	C	T	0.190005	0.519883	0.0399092	3.41074e-37	169.512	cis	0.00183614
CFHR2	rs113158301	G	C	0.0264564	-1.13334	0.0998184	6.13714e-29	128.776	cis	0.00335059
CFHR2	rs34388368	T	G	0.140032	-0.459997	0.0460399	6.18919e-23	99.7187	cis	0.0872972
CFHR2	rs115847082	G	C	0.0734901	-0.543437	0.0608608	1.00188e-18	79.645	cis	0.000996968
CFHR2	rs576137622	A	G	0.0315339	0.590844	0.0907554	9.60954e-11	42.3386	cis	0.00423714
CFHR2	rs1365360796	G	A	0.0165687	0.728735	0.125846	8.20578e-09	33.4962	cis	#N/A
CFHR2	rs138302787	T	A	0.0211117	0.544085	0.112695	1.4917e-06	23.2841	cis	0.0042812
CFHR2	rs9427640	A	G	0.0219134	-0.496993	0.108163	4.62036e-06	21.0901	cis	0.000220181
CFHR2	rs138881853	T	C	0.0112239	-0.707764	0.155098	5.36231e-06	20.8018	cis	0
CFHR2	rs138266577	C	G	0.0181721	0.521731	0.121008	1.70563e-05	18.5695	cis	8.54295e-05
CFHR2	rs35207123	C	A	0.0382149	-0.34797	0.0852903	4.69631e-05	16.6272	cis	0.0218803
CFHR4	rs183266075	A	G	0.0935329	-0.816753	0.0519758	2.3341e-52	246.669	cis	1
CFHR4	rs4428917	G	T	0.200962	0.470804	0.0387039	8.08863e-33	147.811	cis	0.0207565
CFHR4	rs10922147	G	C	0.0657402	-0.658833	0.0621802	1.6277e-25	112.146	cis	1.60989e-05
CFHR4	rs75075646	T	A	0.0216462	-1.07363	0.110771	1.04366e-21	93.841	cis	0.00694014
CFHR4	rs76029964	G	A	0.113843	0.398984	0.0491699	8.75286e-16	65.773	cis	0.0163127
CFHR4	rs12724106	G	A	0.0197755	-0.930059	0.116568	2.55571e-15	63.5913	cis	0.001
CFHR4	rs79329440	T	C	0.130144	-0.321734	0.0463988	5.61128e-12	48.0304	cis	0.0467511
CFHR4	rs74217733	A	G	0.103153	-0.336316	0.0522127	1.50277e-10	41.4456	cis	0.0150899
CFHR4	rs140248383	C	T	0.0112239	-0.846533	0.154726	5.07275e-08	29.9018	cis	0.00311464
CFHR4	rs10429911	C	A	0.404329	0.165621	0.0327685	4.74195e-07	25.5184	cis	0.0193079
CFHR4	rs12037359	G	T	0.0283271	0.463616	0.0946789	1.05834e-06	23.9522	cis	1.87887e-06
CFHR4	rs373563078	C	A	0.0106895	-0.676074	0.158956	2.21145e-05	18.0705	cis	0.001
CFHR5	rs148777801	G	C	0.0328701	-1.40119	0.0865522	2.89237e-55	261.802	cis	1
CFHR5	rs6694672	G	T	0.44201	0.385382	0.0312829	1.37993e-33	151.602	cis	0.02219
CFI	rs6821803	T	C	0.0529129	-1.06662	0.06796	3.05163e-52	246.064	cis	1
CFI	rs61733901	G	T	0.0117584	-1.74559	0.147013	2.11457e-31	140.834	cis	0.00228864
CFI	rs13117504	G	C	0.170764	0.373556	0.0420152	1.39411e-18	78.9649	cis	0.00121176
CFI	rs138223394	A	G	0.245323	-0.271523	0.0369855	3.13998e-13	53.8376	cis	0.0125274
CFI	rs10033900	T	C	0.394441	-0.168438	0.0329413	3.49045e-07	26.1177	cis	0.0293714
CFI	rs11946491	G	T	0.340994	-0.124858	0.034446	0.000296986	13.1247	cis	0.000163983
CHAD	rs35417848	T	G	0.0641368	-0.993301	0.0625006	1.91768e-53	252.307	cis	1
CHAD	rs2231510	A	G	0.0828434	0.404991	0.0582775	5.05042e-12	48.2419	cis	0.011629
CHAD	rs112866059	T	C	0.0251203	0.635446	0.103561	1.03057e-09	37.6097	cis	0.00206527
CHI3L1	rs7515776	T	A	0.429717	0.699682	0.0285335	2.32702e-115	600.657	cis	1
CHI3L1	rs114288224	A	G	0.0371459	1.65025	0.0764836	2.23182e-92	465.049	cis	0.0476003
CHI3L1	rs880633	C	T	0.225548	-0.694399	0.0352579	1.29176e-78	387.472	cis	0.124299
CHI3L1	rs10399931	T	C	0.296366	-0.388767	0.0342215	5.73392e-29	128.919	cis	0.259527
CHIT1	rs2486068	G	T	0.0996793	-0.823288	0.0510282	6.32973e-55	260.027	cis	1
CHIT1	rs2297948	T	G	0.152592	-0.659258	0.0427509	1.34885e-50	237.55	cis	0.101244
CHIT1	rs73068228	G	T	0.138161	0.647299	0.0455644	1.42496e-43	201.602	cis	0.0955342
CHIT1	rs74136959	G	A	0.195617	-0.39323	0.0404264	7.54753e-22	94.5145	cis	0.0144709
CHIT1	rs12726219	G	A	0.216462	0.273373	0.0381055	1.04454e-12	51.4128	cis	0.00889915
CHKB	rs79914559	T	C	0.0980759	0.60706	0.0531017	2.65544e-29	130.552	cis	single variant
CHL1	rs990284	A	G	0.359968	0.345308	0.0328605	3.91033e-25	110.306	cis	1
CHL1	rs73817633	T	C	0.010155	-1.59093	0.159596	7.69651e-23	99.2644	cis	0.00248505
CHL1	rs17006405	G	A	0.119188	0.364205	0.0496559	3.29821e-13	53.7385	cis	0.0121601
CHL1	rs144939027	A	G	0.0219134	-0.650531	0.110425	4.53738e-09	34.6686	cis	0.00184702
CHL1	rs9860339	T	G	0.0678781	-0.337908	0.0640963	1.50675e-07	27.763	cis	0.00135361
CHMP2B	rs9822911	C	T	0.284874	0.512475	0.0344944	2.80746e-47	220.487	cis	1
CHMP2B	rs1060238	C	G	0.0670764	-0.460885	0.0642652	1.06331e-12	51.377	cis	0.0198768
CHRD	rs34095724	T	C	0.0804383	-0.272165	0.059114	4.42224e-06	21.1748	cis	single variant
CHST11	rs2665741	A	G	0.201497	-0.592535	0.0379241	8.14235e-52	243.856	cis	1
CHST11	rs1704898	C	A	0.498397	-0.178714	0.0317197	2.02657e-08	31.7099	cis	0.00086956
CHST11	rs7488439	T	C	0.198824	0.228652	0.0412232	3.32664e-08	30.7328	cis	5.94617e-07
CHST12	rs73279322	G	C	0.0275254	-0.730925	0.0988334	2.11559e-13	54.6353	cis	1
CHST12	rs72569139	A	G	0.112507	-0.293792	0.0510676	1.02219e-08	33.0617	cis	0.000478481
CHST4	rs183179858	A	C	0.0104222	-0.799745	0.160653	7.01147e-07	24.7549	cis	1
CHST4	rs73579085	T	C	0.316943	-0.155058	0.0353231	1.19846e-05	19.2489	cis	0.00327246
CHST9	rs16943364	A	G	0.278193	0.260442	0.0357985	5.06558e-13	52.8723	cis	1
CHST9	rs2171103	G	T	0.143506	-0.336164	0.0465223	7.22059e-13	52.1574	cis	0.0392932
CILP2	rs8113006	G	C	0.0740246	0.315436	0.061307	2.95314e-07	26.4447	cis	single variant
CKMT1A	rs74831743	C	G	0.29209	-0.384668	0.0343191	2.88453e-28	125.498	cis	single variant
CLEC11A	rs115707451	A	G	0.0109567	1.68495	0.149	9.98745e-29	122.379	cis	1
CLEC11A	rs115707451	A	G	0.0109567	1.65142	0.149201	1.26183e-27	122.379	cis	1
CLEC11A	rs1975032	G	A	0.328434	0.279386	0.0343441	7.43415e-16	66.1059	cis	0.00252977
CLEC11A	rs1975032	G	A	0.328434	0.263552	0.034411	2.988e-14	66.1059	cis	0.00252977
CLEC12A	rs545677	C	T	0.266702	0.993891	0.0300483	2.88633e-189	1092.88	cis	1
CLEC12A	rs79770692	G	A	0.0515767	0.643891	0.0723364	1.27475e-18	79.1492	cis	0.0247068
CLEC12A	rs12230638	C	T	0.333779	-0.299619	0.0337926	1.72338e-18	78.5292	cis	0.0990342
CLEC1B	rs544605	C	T	0.413683	0.388634	0.0319366	7.67145e-33	147.924	cis	1
CLEC1B	rs545677	C	T	0.266702	-0.396497	0.0367057	1.99414e-26	116.56	cis	0.0469589
CLEC1B	rs12230249	A	G	0.0489043	0.404461	0.0762766	1.27735e-07	28.0871	cis	0.0252282
CLEC1B	rs74928872	T	C	0.0318012	0.435678	0.0924658	2.63697e-06	22.1771	cis	0.0179231
CLEC3B	rs56158151	T	G	0.0737573	0.389396	0.0609254	2.07075e-10	40.8058	cis	1
CLEC3B	rs10514712	C	T	0.0622662	-0.420637	0.0663633	2.90268e-10	40.1323	cis	0.0045557
CLEC3B	rs74935069	A	G	0.0518439	0.447488	0.0737867	1.5967e-09	36.7403	cis	0.000580039
CLEC4G	rs4804790	T	G	0.0138963	0.664782	0.136988	1.31796e-06	23.525	cis	single variant
CLIC4	rs12031273	C	G	0.0301978	0.655977	0.0931255	2.61528e-12	49.565	cis	1
CLIC4	rs57063413	A	C	0.0390166	-0.492734	0.0835016	4.28257e-09	34.7833	cis	0.00134554
CLIC4	rs78195946	A	G	0.0261892	-0.589721	0.10169	7.80532e-09	33.5948	cis	0.00370875
CLIC5	rs9472630	C	T	0.345537	-0.164383	0.0344478	1.96608e-06	22.7471	cis	single variant
CLMP	rs58383961	G	C	0.0978087	-0.560443	0.0529202	1.71569e-25	112.035	cis	1
CLMP	rs878296	C	T	0.191342	0.267102	0.0409601	8.96011e-11	42.4784	cis	0.00174809
CLMP	rs117854606	A	G	0.0275254	-0.503389	0.0985894	3.62692e-07	26.0425	cis	0.000913865
CLMP	rs115716852	A	C	0.0331374	-0.441703	0.0899774	9.9473e-07	24.073	cis	0.00110246
CLMP	rs7109159	G	A	0.108231	0.235458	0.053189	1.01155e-05	19.5758	cis	0.000790796
CLN5	rs1800209	G	A	0.425174	-0.379498	0.031866	1.42501e-31	141.677	cis	single variant
CLPS	rs9470102	A	G	0.221272	-0.320274	0.0380205	7.16556e-17	70.8832	cis	1
CLPS	rs9470085	G	A	0.184928	-0.267371	0.0409569	8.55643e-11	42.5706	cis	0.00872272
CLPS	rs2478467	C	T	0.14698	-0.250117	0.0456166	4.74943e-08	30.0314	cis	0.00189971
CLPS	rs537967952	G	A	0.0171032	-0.508347	0.126564	6.13985e-05	16.1152	cis	0.003
CLSTN1	rs78126506	C	T	0.0163014	-0.72947	0.12899	1.79659e-08	31.9476	cis	single variant
CLSTN2	rs970929	A	G	0.441208	-0.344476	0.0314963	4.95911e-27	119.491	cis	1
CLSTN2	rs1374827	C	T	0.255746	0.346081	0.0373193	4.81089e-20	85.9061	cis	0.0216334
CLSTN2	rs145065006	T	C	0.015767	0.739224	0.131092	1.97167e-08	31.764	cis	0.0181042
CLSTN2	rs78772897	C	A	0.0692143	-0.253705	0.0630384	5.93449e-05	16.1802	cis	0.0102506
CLSTN2	rs35969901	A	G	0.230893	-0.148695	0.0386574	0.000123842	14.7796	cis	1.10439e-05
CLU	rs9331936	G	T	0.211919	0.632544	0.0368627	2.10066e-61	294.132	cis	1
CLU	rs9331938	T	C	0.0366114	0.904322	0.0861846	4.56479e-25	109.982	cis	0.00789159
CLU	rs482530	T	C	0.382149	0.204665	0.0333326	1.00488e-09	37.6603	cis	0.00104456
CMPK1	rs74077238	G	C	0.283805	-0.224662	0.0362866	7.3165e-10	38.2915	cis	1
CMPK1	rs1440491	A	C	0.186531	0.184199	0.0418778	1.15146e-05	19.326	cis	0.000527382
CNDP1	rs78491213	T	C	0.0296633	-1.03034	0.0920682	3.47343e-28	125.106	cis	1
CNDP1	rs141331842	G	A	0.0328701	0.612571	0.091329	2.61871e-11	44.9398	cis	5.86451e-05
CNDP1	rs17089382	T	C	0.200695	-0.248174	0.0402698	8.73289e-10	37.9393	cis	0.000825907
CNDP1	rs150779486	A	G	0.0112239	-0.939173	0.154439	1.44297e-09	36.9413	cis	0.001
CNDP1	rs11873690	T	C	0.282469	-0.174711	0.0354639	9.11145e-07	24.2439	cis	0.00149915
CNN1	rs6511736	A	T	0.349813	0.263878	0.0333024	3.92595e-15	62.7178	cis	single variant
CNP	rs12602950	A	G	0.463656	0.392967	0.0310492	2.7699e-35	160.01	cis	1
CNP	rs34353668	G	A	0.0197755	-0.876838	0.115131	4.12809e-14	57.9415	cis	0.00977486
CNPY3	rs9471969	T	G	0.31721	-0.225189	0.0342528	6.32167e-11	43.1755	cis	single variant
CNRIP1	rs7604812	A	G	0.486905	-0.673674	0.0285943	1.11834e-107	554.468	cis	1
CNRIP1	rs56266714	C	G	0.385355	0.384931	0.0325962	4.33214e-31	139.305	cis	0.034388
CNRIP1	rs59003389	T	C	0.0932656	0.246727	0.0559349	1.08771e-05	19.4358	cis	0.00229273
CNTFR	rs10972159	A	G	0.0593266	-0.822584	0.067036	2.40431e-33	150.411	cis	1
CNTFR	rs77798131	C	G	0.0980759	-0.377357	0.0530881	1.66696e-12	50.4715	cis	0.00415921
CNTN1	rs12231964	T	C	0.0809727	-0.469837	0.0591701	3.4454e-15	62.9833	cis	1
CNTN1	rs67467631	A	C	0.331374	0.21824	0.0339807	1.69605e-10	41.204	cis	0.0287289
CNTN1	rs11564146	C	T	0.280064	0.224765	0.0360937	5.8477e-10	38.7374	cis	0.0141234
CNTN1	rs11177830	A	C	0.0432924	-0.4621	0.0792998	6.62095e-09	33.9206	cis	0.00860548
CNTN1	rs75874415	C	A	0.164083	-0.231494	0.043389	1.06974e-07	28.4352	cis	#N/A
CNTN2	rs2275697	A	G	0.140834	0.792879	0.0425829	4.05566e-71	346.321	cis	1
CNTN2	rs80296066	T	C	0.142972	0.515835	0.0450391	2.11743e-29	131.032	cis	0.172028
CNTN2	rs10900444	C	A	0.0213789	1.21783	0.110667	2.4616e-27	120.969	cis	0.002
CNTN2	rs72753439	T	C	0.201229	-0.27176	0.0405899	2.838e-11	44.7786	cis	0.00449562
CNTN2	rs115379577	A	C	0.0464992	-0.308684	0.077276	6.7326e-05	15.9395	cis	2.58193e-06
CNTN2	rs2229866	T	C	0.323356	0.136977	0.0343449	6.91216e-05	15.8894	cis	0.316406
CNTN4	rs1499126	G	A	0.259754	-0.630853	0.034013	1.26418e-70	343.639	cis	1
CNTN4	rs13071423	A	C	0.0804383	0.512162	0.0586898	5.69767e-18	76.072	cis	0.00242369
CNTN4	rs163352	G	C	0.397648	0.269279	0.0330559	6.79506e-16	66.2892	cis	0.00765888
CNTN4	rs542233886	G	C	0.0154997	-0.804315	0.131996	1.33818e-09	37.0908	cis	0.00213505
CNTN4	rs9834820	G	A	0.0994121	-0.306813	0.0537264	1.30636e-08	32.5767	cis	0.00235227
CNTN4	rs59862732	G	A	0.0847141	0.315586	0.0573013	4.14409e-08	30.3	cis	0.00133465
CNTN4	rs13082490	C	T	0.355425	-0.169118	0.0337607	5.97655e-07	25.0664	cis	1.0773e-05
CNTN5	rs4316475	G	A	0.0432924	0.745683	0.0776153	2.297e-21	92.2039	cis	1
CNTN5	rs61894112	A	C	0.184126	0.315257	0.04147	4.58457e-14	57.7294	cis	0.0117855
CNTN5	rs7115147	C	T	0.408605	0.190663	0.0323387	4.41355e-09	34.7235	cis	0.0129507
CNTNAP2	rs6979892	G	C	0.292357	0.404697	0.0340614	1.94162e-31	141.017	cis	1
CNTNAP2	rs6951419	A	C	0.436665	0.168978	0.0324825	2.18655e-07	27.0332	cis	0.0279187
CNTNAP2	rs75798141	G	A	0.0823089	0.224221	0.0602261	0.000202706	13.8458	cis	0.000949533
COCH	rs10872845	A	C	0.354623	-0.280889	0.0334147	8.27969e-17	70.5878	cis	1
COCH	rs1124180	T	C	0.0539818	-0.595666	0.0731596	7.02503e-16	66.2214	cis	0.0136979
COCH	rs28400019	A	G	0.0301978	0.686999	0.0956721	9.96318e-13	51.5083	cis	0.00712142
COCH	rs17097468	G	A	0.015767	-0.876241	0.128357	1.17147e-11	46.5526	cis	0.000906841
COCH	rs8011187	T	C	0.415553	0.187031	0.0324004	9.12423e-09	33.286	cis	0.00263999
COCH	rs9322864	C	G	0.363442	0.183404	0.0339839	7.64884e-08	29.0942	cis	0.00126827
COCH	rs58678418	T	C	0.0355425	-0.384618	0.0866748	9.63227e-06	19.6702	cis	0.00397138
COCH	rs78336294	A	G	0.0296633	0.42231	0.09638	1.24278e-05	19.1789	cis	0.00322237
COL11A2	rs2855437	G	A	0.208177	-0.331321	0.0397744	1.5433e-16	69.3148	cis	1
COL11A2	rs2071025	G	A	0.381614	0.167261	0.0328986	4.06236e-07	25.8208	cis	0.00810083
COL15A1	rs58467009	G	T	0.0569214	-0.593024	0.0710436	1.34005e-16	69.6033	cis	1
COL15A1	rs7870461	A	G	0.419562	-0.209043	0.0329099	2.66297e-10	40.3045	cis	0.000492472
COL15A1	rs16918163	G	A	0.0678781	0.363391	0.0651371	2.77437e-08	31.0905	cis	0.00311522
COL15A1	rs2075663	A	G	0.246392	-0.165394	0.0384274	1.76365e-05	18.5052	cis	0.0135034
COL15A1	rs73500079	A	G	0.0617317	-0.239976	0.0683313	0.000455396	12.3206	cis	2.45724e-05
COL18A1	rs115241414	T	C	0.0141635	-1.47557	0.135007	5.35614e-27	119.328	cis	1
COL18A1	rs148775994	A	G	0.0109567	-1.46004	0.154151	8.01244e-21	89.6133	cis	0.0507015
COL18A1	rs77326997	A	G	0.0232496	-0.856866	0.106594	1.59542e-15	64.5499	cis	4.74407e-05
COL18A1	rs116453398	A	C	0.0796366	-0.264788	0.059781	1.00011e-05	19.5977	cis	0.00116488
COL18A1	rs115364093	G	A	0.0363442	-0.33958	0.0859335	8.04978e-05	15.5989	cis	0.000593639
COL2A1	rs2056448	G	A	0.488509	-0.418232	0.0316831	4.17792e-38	174.066	cis	1
COL2A1	rs719008	G	T	0.212453	0.436234	0.0391421	5.65246e-28	124.076	cis	0.193601
COL3A1	rs6720453	G	A	0.0136291	-0.701393	0.138155	4.21892e-07	25.7469	cis	single variant
COL6A1	rs1053312	A	G	0.415019	-1.07396	0.022698	1e-200	2236.33	cis	single variant
COL6A2	rs35548026	A	G	0.0716195	-0.633324	0.0628743	2.82493e-23	101.354	cis	1
COL6A2	rs2839108	T	C	0.389631	-0.144992	0.0330705	1.2281e-05	19.2018	cis	0.0392872
COL6A3	rs28709058	G	A	0.191342	0.256193	0.0420417	1.33583e-09	37.0945	cis	single variant
COLEC11	rs73910596	G	C	0.0994121	0.441329	0.0543947	8.81869e-16	65.7578	cis	1
COLEC11	rs2312928	T	C	0.331106	0.270986	0.0338946	2.24911e-15	63.8511	cis	0.000228902
COLEC11	rs7561319	A	G	0.321219	0.251308	0.0348547	8.07966e-13	51.9309	cis	0.00830583
COLEC11	rs6542680	C	T	0.0630679	0.461881	0.0674344	1.0033e-11	46.8633	cis	0.0017262
COLEC12	rs113814041	C	G	0.109834	-0.364729	0.051212	1.51213e-12	50.6679	cis	single variant
COLGALT1	rs11666267	A	G	0.362908	-0.192959	0.0336571	1.14744e-08	32.8331	cis	single variant
COMP	rs115338183	T	C	0.0515767	-1.34584	0.0692848	1.04854e-76	376.918	cis	1
COMP	rs28709923	T	C	0.22822	-0.418224	0.0374892	5.0357e-28	124.32	cis	0.067237
COMP	rs78298312	G	A	0.116782	0.363242	0.0499708	5.29427e-13	52.7831	cis	0.0109148
CPA4	rs34587586	T	G	0.349278	-0.964179	0.0259758	1e-200	1376.3	cis	single variant
CPB1	rs1059502	A	G	0.299038	0.391638	0.0342939	3.02142e-29	130.278	cis	1
CPB1	rs73010115	T	C	0.200962	-0.323451	0.0389209	1.80917e-16	68.9901	cis	0.00131842
CPB2	rs1087	T	A	0.313201	0.596527	0.032104	7.44595e-71	344.887	cis	1
CPB2	rs2840241	T	G	0.123463	-0.459146	0.0493488	3.6548e-20	86.4737	cis	0.0190079
CPB2	rs7326538	A	G	0.0537146	-0.418346	0.0719645	7.18987e-09	33.7575	cis	0.000127554
CPM	rs139934759	T	C	0.0200428	-0.580529	0.115396	5.35335e-07	25.2814	cis	1
CPM	rs6581846	A	G	0.26884	0.18184	0.0364173	6.48956e-07	24.9057	cis	0.0026455
CPN2	rs3732477	T	C	0.418493	-0.481713	0.0317652	4.44796e-49	229.725	cis	1
CPN2	rs11711157	T	C	0.184928	-0.480955	0.0398993	2.80554e-32	145.149	cis	0.225906
CPN2	rs61656396	G	A	0.18573	-0.333314	0.0408146	5.77522e-16	66.6211	cis	0.00136426
CPN2	rs74947362	A	T	0.165954	-0.26274	0.0428615	1.06957e-09	37.5364	cis	0.00395554
CPN2	rs73081771	C	T	0.0523784	-0.31752	0.072228	1.16415e-05	19.3049	cis	0.0317937
CPNE1	rs1118233	A	T	0.0999466	-1.32978	0.0465039	1.74556e-149	816.801	cis	1
CPNE1	rs114166030	C	A	0.0168359	-1.29858	0.120376	2.3086e-26	116.25	cis	0.00863554
CPNE1	rs6058372	A	G	0.163014	0.380224	0.043949	1.07561e-17	74.7681	cis	0.0183678
CPNE1	rs2425068	C	T	0.00962052	-0.786479	0.167193	2.73803e-06	22.1041	cis	0
CPOX	rs58961652	A	G	0.126403	-0.584407	0.0468858	2.58937e-34	155.197	cis	1
CPOX	rs147527861	C	A	0.0582576	0.525823	0.0677791	1.40967e-14	60.1206	cis	0.0158687
CPOX	rs1841541	C	T	0.260289	0.253024	0.0367027	7.39884e-12	47.4748	cis	0.0267974
CPQ	rs34088584	A	G	0.0865847	-1.33239	0.0494789	3.04357e-135	724.366	cis	1
CPQ	rs73268709	C	T	0.458311	0.316187	0.0321433	2.68952e-22	96.6591	cis	0.000437115
CPQ	rs12548034	A	G	0.324693	-0.278163	0.0346959	1.88889e-15	64.2063	cis	0.106748
CPQ	rs151291710	T	A	0.0109567	-1.23262	0.15521	3.41354e-15	63.002	cis	0.001
CPQ	rs149981793	G	T	0.0109567	-0.962143	0.15623	8.96704e-10	37.8866	cis	0.00442374
CPQ	rs2651449	G	A	0.209514	-0.219701	0.0392521	2.50105e-08	31.2949	cis	0.00185381
CPQ	rs4735447	A	C	0.133084	0.247243	0.0467893	1.4103e-07	27.8927	cis	0.000926441
CPXM1	rs28701772	C	A	0.123463	0.678974	0.047308	2.15664e-44	205.766	cis	#N/A
CPXM1	rs215545	T	C	0.283004	-0.497103	0.0347445	3.85808e-44	204.483	cis	1
CPXM1	rs742707	T	G	0.130946	0.465033	0.046653	7.73781e-23	99.2531	cis	0.0027654
CPXM1	rs79737296	A	G	0.0905933	0.217822	0.0563893	0.000115908	14.9055	cis	0.0100968
CR1	rs61034679	T	C	0.0296633	-1.54413	0.0881409	9.6266e-64	306.583	cis	1
CR1	rs114372207	A	G	0.0521112	0.897541	0.0705446	1.26349e-35	161.702	cis	0.00485321
CR1	rs115554854	A	C	0.0154997	1.29158	0.129909	9.89176e-23	98.7415	cis	1.21683e-05
CR1	rs77869629	C	T	0.23597	0.365867	0.0371393	2.34695e-22	96.9426	cis	0.000145646
CR1	rs6661489	T	C	0.0542491	0.459168	0.0707753	1.11305e-10	42.0451	cis	0.00177025
CR1	rs17047564	C	A	0.113576	-0.319047	0.0511121	5.32888e-10	38.9222	cis	0.00857454
CR1	rs188894255	T	G	0.0120257	0.704556	0.149912	2.79448e-06	22.0645	cis	0.00102231
CR1	rs111338276	C	T	0.0219134	0.438603	0.108299	5.3323e-05	16.3844	cis	0.00340438
CRABP2	rs3806412	T	G	0.36264	0.355279	0.0322661	2.30083e-27	121.11	cis	1
CRABP2	rs59477757	C	T	0.126136	-0.271897	0.0492615	3.87542e-08	30.4319	cis	0.0101262
CRABP2	rs559788349	A	G	0.0104222	-0.812498	0.160619	4.63849e-07	25.5615	cis	0.003
CRABP2	rs74118740	T	G	0.0702833	0.229764	0.0632303	0.000286859	13.1901	cis	0.0403861
CRAT	rs6478861	C	T	0.133084	-0.257744	0.0490252	1.62861e-07	27.6105	cis	single variant
CREB3L4	rs4845360	T	G	0.414484	-0.219821	0.0317943	6.4507e-12	47.7502	cis	single variant
CRELD1	rs73118372	C	T	0.212988	-1.08826	0.0305428	1e-200	1268.19	cis	1
CRELD1	rs6786636	T	C	0.254677	0.817223	0.031281	1.64464e-128	681.798	cis	0.00909443
CRELD1	rs2270894	G	C	0.0774987	1.03186	0.0560542	1.11687e-69	338.502	cis	0.023933
CRELD1	rs56176124	C	G	0.0285943	-0.495377	0.0950824	2.09717e-07	27.1148	cis	0.0137466
CRHBP	rs1700657	C	T	0.172635	0.48397	0.0413185	1.24725e-30	137.051	cis	1
CRHBP	rs59271908	C	T	0.0697488	-0.58416	0.0614089	5.50014e-21	90.3934	cis	0.00623443
CRHBP	rs182734166	C	T	0.0379476	-0.673042	0.0838762	1.78678e-15	64.3195	cis	0.00361766
CRHBP	rs60498981	A	G	0.173169	-0.300601	0.0417459	8.64196e-13	51.7951	cis	0.0106362
CRHBP	rs149327648	G	C	0.283805	0.133186	0.0360419	0.000225953	13.6407	cis	0.0635347
CRIM1	rs72866823	A	T	0.115714	0.248809	0.0504852	9.02454e-07	24.2627	cis	single variant
CRISP2	rs687777	A	G	0.32015	0.477339	0.0333562	3.7117e-44	204.567	cis	1
CRISP2	rs699957	T	G	0.213789	-0.503253	0.0385467	2.40575e-37	170.268	cis	#N/A
CRISP2	rs545487	T	G	0.245323	0.167898	0.0385985	1.43578e-05	18.901	cis	0.297009
CRK	rs61762269	T	C	0.0379476	0.69772	0.0850625	4.33047e-16	67.2081	cis	1
CRK	rs11078444	C	A	0.354356	-0.220741	0.0329501	2.76317e-11	44.832	cis	0.0339624
CROT	rs31659	C	T	0.121058	-0.40688	0.0486125	1.11474e-16	69.9797	cis	1
CROT	rs112900959	G	A	0.0138963	-0.595106	0.139873	2.19757e-05	18.0824	cis	0.003
CROT	rs78439478	G	A	0.0307322	-0.380442	0.0940454	5.43829e-05	16.347	cis	0.004
CRP	rs3093062	T	C	0.17023	0.564312	0.0417406	8.35745e-40	182.581	cis	1
CRP	rs34260214	T	C	0.025922	-0.53863	0.101245	1.16193e-07	28.2728	cis	0.00754516
CRTAC1	rs588061	T	C	0.2186	-0.231767	0.0391248	3.73621e-09	35.0537	cis	1
CRTAC1	rs180959010	T	C	0.00988776	-0.74988	0.165028	5.87388e-06	20.6255	cis	0.001
CRTAM	rs34397316	A	C	0.1093	-1.18227	0.0445391	5.17722e-132	703.86	cis	1
CRTAM	rs2370794	G	A	0.457777	0.406257	0.0314915	1.54277e-36	166.246	cis	0.0147827
CRTAM	rs10892919	T	C	0.136024	0.253507	0.0464016	5.29869e-08	29.816	cis	0.00758258
CRTAM	rs141284110	G	A	0.0299305	-0.299983	0.0944713	0.00152075	10.0723	cis	0.0379556
CRYZ	rs3819946	C	T	0.465794	0.595144	0.030027	1.65435e-79	392.424	cis	1
CRYZ	rs150147184	G	A	0.0694816	-0.906106	0.0604627	4.95839e-48	224.346	cis	0.0542149
CRYZ	rs28796389	A	G	0.15179	-0.411901	0.0445307	5.94729e-20	85.4677	cis	0.0902113
CRYZ	rs140730124	G	A	0.0195083	0.943821	0.117299	1.50127e-15	64.6735	cis	0.0100569
CRYZ	rs72973628	G	A	0.113308	0.166455	0.0515362	0.00126	10.4209	cis	0.0969338
CSF1R	rs11949972	T	C	0.323089	0.263765	0.0344523	3.05591e-14	58.5509	cis	1
CSF1R	rs6874087	A	G	0.496793	0.228986	0.0321977	1.62362e-12	50.5247	cis	0.0163715
CSF1R	rs1009424	C	T	0.274185	0.231178	0.0357239	1.23833e-10	41.8322	cis	0.00575199
CSF2RB	rs2239749	G	A	0.244789	-0.694575	0.0338433	1.40998e-84	420.754	cis	single variant
CSK	rs1378938	T	C	0.460983	0.195654	0.0323031	1.67431e-09	36.6458	cis	single variant
CST1	rs113896553	C	G	0.297167	0.349854	0.0349704	5.46257e-23	99.9788	cis	1
CST1	rs6076122	A	G	0.0697488	0.361175	0.0620707	6.95948e-09	33.8219	cis	0.0100511
CST2	rs6049050	T	A	0.135222	0.541638	0.0452416	7.05354e-32	143.179	cis	1
CST2	rs112232806	G	C	0.024853	-1.01689	0.101278	3.85449e-23	100.706	cis	#N/A
CST2	rs113896553	C	G	0.297167	0.289069	0.0352662	4.53215e-16	67.1153	cis	0.00368813
CST2	rs8120766	A	G	0.0865847	-0.456756	0.0563433	9.3084e-16	65.6477	cis	0.00943641
CST3	rs911119	C	T	0.361571	-0.341965	0.0329322	1.35002e-24	107.71	cis	1
CST3	rs11905347	T	C	0.0171032	-1.2245	0.123913	1.75364e-22	97.5482	cis	0.0191692
CST3	rs73104304	C	T	0.0889898	0.371753	0.056692	7.06379e-11	42.9537	cis	0.000524941
CST3	rs192681888	G	T	0.00855158	0.677043	0.172068	8.63318e-05	15.4656	cis	0.0220968
CST4	rs35957367	C	T	0.378942	-0.390031	0.0329573	3.27048e-31	139.904	cis	1
CST4	rs149497753	A	G	0.0799038	-0.50446	0.0582231	9.65804e-18	74.9891	cis	0.125417
CST4	rs113325852	A	G	0.0256547	-0.564115	0.0995468	1.68124e-08	32.0787	cis	0.039328
CST4	rs6076124	G	A	0.169695	-0.177938	0.0416732	2.05423e-05	18.2121	cis	0.00334953
CST5	rs6049197	T	C	0.466595	-0.340778	0.032089	1.2749e-25	112.659	cis	1
CST5	rs66754062	G	A	0.135489	0.473213	0.0461666	5.04257e-24	104.953	cis	0.137055
CST5	rs77528383	A	G	0.0542491	-0.261652	0.0716827	0.000269291	13.3093	cis	0.0385612
CST6	rs72930964	C	T	0.108498	0.42812	0.0521899	4.30695e-16	67.2192	cis	single variant
CST7	rs61298216	C	T	0.0291288	1.59003	0.0904991	4.47358e-64	308.36	cis	1
CST7	rs78855471	G	C	0.126136	-0.727585	0.0453422	2.18861e-54	257.216	cis	0.0100186
CST7	rs6707	T	C	0.211919	-0.344375	0.0389802	2.26519e-18	77.967	cis	0.00699068
CST7	rs76897221	A	G	0.0133618	0.860412	0.138979	7.33336e-10	38.2869	cis	0
CST7	rs112690256	G	A	0.0197755	0.440607	0.118098	0.000196526	13.9044	cis	0.0007786
CTRB1	rs9928842	T	C	0.035008	-0.642078	0.0850977	7.0115e-14	56.869	cis	1
CTRB1	rs76289586	T	C	0.272849	0.2105	0.0356862	4.34057e-09	34.7567	cis	0.000210241
CTRB2	rs9928842	T	C	0.035008	1.12385	0.0823797	1.81588e-40	185.914	cis	1
CTRB2	rs72802365	C	G	0.0224479	-1.28873	0.106095	9.85109e-33	147.391	cis	0
CTRB2	rs75020757	T	C	0.121325	-0.409982	0.0494547	2.13531e-16	68.6515	cis	0.00157363
CTRB2	rs8047117	G	A	0.296366	0.232138	0.0357137	1.02773e-10	42.2045	cis	0.00249938
CTRB2	rs74318110	C	G	0.0347408	-0.5059	0.0879118	1.01253e-08	33.0804	cis	5.49649e-06
CTRB2	rs57068217	T	C	0.0948691	0.286431	0.0551522	2.28908e-07	26.9432	cis	0.00419185
CTRB2	rs375234628	A	G	0.00988776	-0.762239	0.164998	4.10547e-06	21.3187	cis	0
CTRB2	rs147889368	T	C	0.0387493	0.374632	0.0859695	1.3855e-05	18.9695	cis	0.0020446
CTSB	rs1736081	G	T	0.119455	0.744998	0.0464921	3.00247e-54	256.5	cis	1
CTSB	rs75250731	A	G	0.0587921	-0.465035	0.0684286	1.44229e-11	46.1351	cis	0.00103447
CTSB	rs1736078	A	C	0.0833779	0.385209	0.0586287	6.49152e-11	43.1229	cis	0.00969221
CTSE	rs41302235	G	A	0.365045	-0.261017	0.0326338	2.1895e-15	63.9054	cis	1
CTSE	rs28616647	C	T	0.323089	0.246863	0.0342612	8.36371e-13	51.8612	cis	0.0281995
CTSE	rs142007706	C	T	0.0181721	0.789469	0.118447	3.46839e-11	44.377	cis	0.00109095
CTSF	rs76386940	T	G	0.0603955	-0.534335	0.0680611	6.90664e-15	61.5694	cis	1
CTSF	rs11227528	C	T	0.0205772	-0.553925	0.115594	1.78177e-06	22.9386	cis	0.00041532
CTSF	rs11110	T	C	0.231694	0.180339	0.0384033	2.84713e-06	22.0281	cis	0.0253931
CTSH	rs62013198	A	T	0.167023	0.622668	0.0410262	3.75278e-49	230.105	cis	1
CTSH	rs2289702	T	C	0.0277926	-1.30289	0.0951653	9.91739e-41	187.238	cis	1.55541e-06
CTSH	rs2869815	G	A	0.339925	0.279194	0.0334747	1.41731e-16	69.4887	cis	8.33158e-07
CTSH	rs1036938	G	C	0.252272	0.209796	0.0368806	1.48427e-08	32.3247	cis	0.0511787
CTSO	rs114862424	T	C	0.0256547	-0.668483	0.102423	8.63653e-11	42.5521	cis	single variant
CTSS	rs2275235	G	A	0.286478	0.412262	0.0344924	8.81227e-32	142.704	cis	1
CTSS	rs41271951	G	A	0.0144308	-1.16422	0.132734	3.90331e-18	76.8495	cis	0
CTSV	rs28513814	C	T	0.152859	0.311936	0.0449842	5.60169e-12	48.0338	cis	1
CTSV	rs184224166	C	G	0.0152325	-0.689452	0.133478	2.65673e-07	26.6517	cis	0.00462309
CTSV	rs111323070	G	A	0.226884	0.188118	0.039394	1.93407e-06	22.7791	cis	0.00350657
CTSV	rs16911240	G	T	0.0825762	-0.264726	0.0594098	8.84778e-06	19.8341	cis	0.000357388
CTSZ	rs181477683	T	C	0.0128274	-1.12449	0.143793	8.74297e-15	61.0902	cis	1
CTSZ	rs62639970	C	G	0.050775	-0.577862	0.0748581	1.88954e-14	59.5259	cis	0.001
CTSZ	rs140390369	G	C	0.0133618	1.07081	0.141095	5.04469e-14	57.5357	cis	0
CXCL1	rs3117604	T	C	0.198557	-0.531354	0.0390472	2.7863e-40	184.98	cis	1
CXCL1	rs74544699	G	A	0.109567	0.499299	0.0516778	1.38741e-21	93.25	cis	0.0155217
CXCL1	rs111543602	A	C	0.0630679	0.53924	0.0655597	3.6067e-16	67.5812	cis	0.0105473
CXCL1	rs2071425	G	A	0.488242	0.223394	0.0320259	4.2163e-12	48.6044	cis	0.131003
CXCL1	rs112154727	C	T	0.0692143	-0.358236	0.0635494	1.99278e-08	31.7432	cis	0.0117822
CXCL1	rs28681485	A	C	0.0526456	-0.268696	0.0750149	0.000349835	12.8163	cis	0.00255232
CXCL11	rs113056627	T	C	0.210048	0.606386	0.0374722	3.18323e-55	261.587	cis	single variant
CXCL12	rs169097	A	G	0.163282	-0.304508	0.0430219	2.06093e-12	50.0442	cis	single variant
CXCL16	rs8071286	A	G	0.266168	0.227289	0.036771	7.79109e-10	38.1664	cis	1
CXCL16	rs1051007	G	A	0.101817	0.29846	0.0542914	4.38492e-08	30.1888	cis	0.0181341
CXCL16	rs6502821	A	G	0.184661	0.22213	0.0419231	1.30547e-07	28.0442	cis	0.00649705
CXCL16	rs77928114	A	G	0.0133618	0.546934	0.139826	9.49917e-05	15.2837	cis	0.00503629
CXCL6	rs16850073	T	C	0.150989	0.597627	0.0439541	3.20987e-40	184.67	cis	1
CXCL6	rs2227519	G	A	0.0117584	-0.881932	0.151086	6.24172e-09	34.0375	cis	0.00311948
CXCL6	rs9991272	G	A	0.480492	-0.146547	0.0330241	9.62816e-06	19.671	cis	0.000408234
CYB5D2	rs28714181	A	G	0.128541	-0.291075	0.0476432	1.21325e-09	37.2858	cis	1
CYB5D2	rs8079619	T	C	0.207376	0.215112	0.0393074	5.03422e-08	29.9169	cis	0.00902705
CYB5R2	rs61733056	T	C	0.194014	-1.01783	0.0344185	5.42409e-158	873.579	cis	1
CYB5R2	rs35045958	A	G	0.193747	0.624186	0.0390526	5.35771e-54	255.19	cis	0.0741342
CYB5R2	rs141082489	G	A	0.0261892	0.55114	0.100732	5.06855e-08	29.9037	cis	0.00197855
CYB5R2	rs185918001	G	C	0.0120257	-0.72751	0.146511	7.4737e-07	24.6305	cis	#N/A
DAPP1	rs4699765	T	G	0.408338	0.396781	0.0319808	5.03939e-34	153.765	cis	1
DAPP1	rs139586587	C	G	0.0384821	0.886536	0.0810377	4.81895e-27	119.551	cis	0.0959451
DAPP1	rs10019880	G	A	0.128274	-0.460629	0.0485093	6.42385e-21	90.0716	cis	0.00205022
DAPP1	rs60584294	G	A	0.0954035	0.368784	0.0541041	1.25708e-11	46.4108	cis	0.0170167
DARS	rs16832274	T	C	0.0657402	1.10488	0.0611024	1.76267e-67	326.625	cis	1
DARS	rs499483	A	G	0.195617	0.191929	0.0408448	2.80539e-06	22.0568	cis	0.0237995
DARS2	rs55829688	C	T	0.133886	-0.248448	0.0478002	2.23892e-07	26.9865	cis	single variant
DBI	rs11896956	G	A	0.127472	-0.69191	0.0463462	1.06606e-47	222.642	cis	1
DBI	rs7560517	A	G	0.157937	0.446064	0.0431963	2.38187e-24	106.521	cis	0.0278319
DBI	rs10200633	A	G	0.262694	0.241505	0.0370711	9.34088e-11	42.3952	cis	0.000989442
DBI	rs56352241	A	G	0.0149653	-0.774959	0.134395	9.46095e-09	33.2144	cis	0.00430703
DCLK1	rs7982300	C	T	0.318813	0.256052	0.0341711	1.03111e-13	56.0885	cis	1
DCLK1	rs148250162	A	G	0.02031	-0.506794	0.114863	1.08168e-05	19.4464	cis	1.58801e-05
DCN	rs12313614	T	C	0.0641368	-0.469712	0.0656976	1.24319e-12	51.0622	cis	1
DCN	rs73360037	G	T	0.019241	0.67319	0.115736	7.04914e-09	33.7967	cis	0.00406988
DCTPP1	rs548285173	T	C	0.0120257	-1.33793	0.147585	3.04839e-19	82.0952	cis	single variant
DCXR	rs12936536	A	G	0.487173	-0.228963	0.0332148	7.42325e-12	47.4682	cis	1
DCXR	rs45555535	T	C	0.140567	-0.284038	0.0470701	1.91952e-09	36.3746	cis	0.0520844
DCXR	rs113957896	G	T	0.130679	0.281929	0.0479078	4.71194e-09	34.5941	cis	0.00129847
DDC	rs6975312	A	T	0.258151	-0.212055	0.0372018	1.38832e-08	32.4567	cis	single variant
DDX19A	rs79724048	C	A	0.309995	-0.240434	0.035562	1.82608e-11	45.662	cis	single variant
DDX19B	rs11075766	G	A	0.0657402	0.358081	0.0660072	6.554e-08	29.3978	cis	single variant
DECR2	rs3743890	G	T	0.223143	-0.210178	0.0388228	6.96798e-08	29.2777	cis	single variant
DEF6	rs112730352	A	G	0.288081	-0.309623	0.0354162	4.98155e-18	76.3481	cis	1
DEF6	rs7755718	G	A	0.265633	-0.153792	0.0366654	2.86315e-05	17.5748	cis	0.0547565
DEFB1	rs116507821	T	C	0.0408872	-1.13434	0.0788871	1.51819e-44	206.543	cis	1
DEFB1	rs76296115	A	C	0.13736	-0.463805	0.0463732	5.60724e-23	99.9246	cis	0.247623
DEFB1	rs146350332	A	G	0.0152325	-1.23476	0.131358	1.53751e-20	88.2648	cis	0.00250293
DEFB1	rs79698843	G	C	0.0320684	0.740065	0.0902684	4.46977e-16	67.1435	cis	0.00101094
DEFB1	rs5743409	A	C	0.302512	-0.116174	0.0349856	0.000915415	11.0148	cis	0.0112536
DKK1	rs10824760	T	C	0.452165	-0.387406	0.0315224	1.93292e-33	150.879	cis	1
DKK1	rs139732431	C	T	0.0641368	-0.476711	0.0662783	9.16029e-13	51.6777	cis	0.0050485
DKK1	rs1159798	A	C	0.451897	-0.197859	0.0319151	6.95205e-10	38.3932	cis	4.19289e-05
DKK1	rs1569198	G	A	0.312934	0.135233	0.0351904	0.00012565	14.7521	cis	0.000135974
DKK3	rs114873269	C	T	0.0486371	1.19053	0.0714553	3.21718e-58	277.298	cis	1
DKK3	rs72859311	A	G	0.0382149	-0.477846	0.0855952	2.71598e-08	31.1324	cis	0.00143524
DKK3	rs77775330	C	G	0.0195083	-0.628103	0.116747	8.38433e-08	28.9138	cis	0.00250313
DKK3	rs11022114	A	G	0.0644041	0.308908	0.0660953	3.17017e-06	21.8199	cis	0.00355663
DLK1	rs12881545	C	G	0.112774	0.369889	0.0510436	6.22642e-13	52.4561	cis	1
DLK1	rs7144375	C	T	0.347141	-0.226025	0.0338933	3.38722e-11	44.4243	cis	0.0187907
DLK1	rs7144375	C	T	0.347141	-0.217657	0.0339226	1.7648e-10	44.4243	cis	0.0187907
DLK1	rs78920803	T	C	0.0122929	-0.90889	0.144448	3.89009e-10	32.2388	cis	1.04575e-05
DLK1	rs78920803	T	C	0.0122929	-0.822182	0.144726	1.55025e-08	32.2388	cis	1.04575e-05
DLK2	rs1214748	A	G	0.493586	-0.341128	0.0315947	2.09981e-26	116.451	cis	1
DLK2	rs9472228	G	A	0.415019	-0.13824	0.0325431	2.26368e-05	18.0254	cis	2.52029e-05
DLL1	rs2344744	T	G	0.45163	-0.261483	0.0316214	2.52863e-16	68.3062	cis	single variant
DNAJA4	rs4887027	C	G	0.484233	0.174356	0.032324	7.76634e-08	29.0642	cis	single variant
DNAJB11	rs6444146	C	T	0.15179	-0.495047	0.044471	6.47928e-28	123.787	cis	single variant
DNAJB12	rs1977683	G	A	0.411545	-0.173991	0.0328738	1.34718e-07	27.9827	cis	single variant
DNAJC10	rs288354	G	A	0.277659	-0.224782	0.0358258	4.35337e-10	39.3248	cis	1
DNAJC10	rs6758918	C	G	0.0940673	0.297104	0.0554593	9.4998e-08	28.6684	cis	0.0394793
DNAJC10	rs16823706	A	G	0.0312667	0.361974	0.0950512	0.000144502	14.4869	cis	#N/A
DNAJC30	rs61751896	A	G	0.0392838	0.713207	0.0817893	6.02298e-18	75.958	cis	single variant
DNASE2B	rs12145123	C	T	0.0368787	0.386376	0.0859226	7.32221e-06	20.1995	cis	single variant
DNER	rs35565740	C	G	0.0529129	-0.356418	0.0729986	1.13638e-06	23.8136	cis	1
DNER	rs115861660	C	G	0.0521112	-0.323319	0.0723671	8.37738e-06	19.9396	cis	0.000406522
DNER	rs34602370	C	T	0.323356	-0.138634	0.0348474	7.20552e-05	15.8101	cis	0.000459245
DOK2	rs192238659	A	C	0.00935329	-1.09733	0.16862	9.77075e-11	42.305	cis	1
DOK2	rs4626596	A	G	0.270711	0.194813	0.036296	8.98599e-08	28.7776	cis	0.003
DPEP1	rs62068713	T	C	0.229824	-0.446755	0.0381677	1.36371e-30	136.862	cis	1
DPEP1	rs11645355	G	A	0.44682	0.365637	0.0315892	5.66818e-30	133.832	cis	0.10258
DPEP1	rs1126464	C	G	0.11892	-0.542711	0.049485	3.62655e-27	120.151	cis	0.0214412
DPEP1	rs35731090	G	A	0.0440941	-0.531777	0.0794644	2.90032e-11	44.7352	cis	0.00592624
DPEP1	rs116750359	T	C	0.0312667	0.576362	0.0936165	9.07244e-10	37.8636	cis	0.010005
DPEP1	rs12598543	G	A	0.0892571	-0.247751	0.0569924	1.4538e-05	18.877	cis	0.00558362
DPEP2	rs10500542	G	A	0.191342	1.18392	0.0316554	1e-200	1397.28	cis	1
DPEP2	rs2008173	A	G	0.456975	-0.506658	0.0304305	3.79949e-58	276.915	cis	0.156799
DPEP2	rs8052287	A	G	0.160342	-0.65757	0.0422342	1.73565e-51	242.154	cis	0.0802776
DPEP2	rs146093637	A	G	0.0414217	0.719276	0.0798361	4.98317e-19	81.0827	cis	0.193181
DPEP2	rs7199763	G	T	0.0368787	-0.668453	0.0849911	6.19091e-15	61.7917	cis	#N/A
DPP7	rs9886799	T	C	0.103153	-0.938815	0.0479546	8.81993e-78	382.856	cis	1
DPP7	rs10118245	T	C	0.364778	0.32745	0.0332822	2.64448e-22	96.6944	cis	0.0910295
DPP7	rs144381768	A	G	0.0165687	-0.455318	0.126533	0.000328486	12.9347	cis	0.00471263
DPP7	rs4880086	T	C	0.0483699	-0.265961	0.0760627	0.000482237	12.2132	cis	0.00267069
DPT	rs13328712	T	G	0.0539818	0.78601	0.0709438	1.12544e-27	122.62	cis	1
DPT	rs189715222	T	C	0.0130946	1.47323	0.13757	5.16269e-26	114.559	cis	0.000231929
DPT	rs149196596	T	G	0.0267237	1.01224	0.0968157	6.63772e-25	109.197	cis	0.00438849
DPT	rs628718	C	T	0.142704	-0.387934	0.0461615	8.43826e-17	70.5491	cis	0.0126612
DPT	rs34474628	A	G	0.473009	-0.217041	0.0326796	4.05874e-11	44.0621	cis	0.0350903
DPT	rs78139202	C	T	0.0614645	0.382434	0.0668336	1.22222e-08	32.7084	cis	0.00104305
DPY30	rs35178826	T	C	0.281133	0.17678	0.0361024	1.05881e-06	23.9513	cis	1
DPY30	rs6758719	T	C	0.0521112	-0.293005	0.0724361	5.4448e-05	16.3446	cis	0.00924128
DSC2	rs1789065	A	T	0.268306	0.265855	0.0367513	6.8169e-13	52.2733	cis	1
DSC2	rs116563508	C	T	0.0440941	-0.424827	0.0792886	9.45696e-08	28.6773	cis	0.000484198
DSG2	rs9945420	A	C	0.483699	0.170506	0.0322677	1.41093e-07	27.8919	cis	#N/A
DSG2	rs1039858719	A	G	0.0358097	0.362768	0.0877899	3.75135e-05	17.0571	cis	#N/A
DTD1	rs6035082	G	C	0.331641	-0.595049	0.032165	2.66324e-70	341.88	cis	1
DTD1	rs73270367	G	A	0.157937	-0.360817	0.0440734	4.912e-16	66.9509	cis	0.0279873
DTD2	rs2182255	T	C	0.0363442	1.51741	0.0802697	4.50849e-73	356.975	cis	1
DTD2	rs10147284	T	G	0.364244	-0.426497	0.032169	2.07545e-38	175.587	cis	0.0363894
DTD2	rs116280132	G	T	0.0269909	-0.59529	0.0992082	2.35794e-09	35.9664	cis	0.00162005
DTD2	rs6571421	C	G	0.132015	0.179635	0.0481496	0.000196596	13.9038	cis	0.226075
DTYMK	rs3209928	T	C	0.42651	-0.270954	0.0319407	4.39182e-17	71.8849	cis	1
DTYMK	rs62191340	G	A	0.477552	-0.159433	0.0328807	1.34459e-06	23.486	cis	0.174189
DTYMK	rs7574248	A	G	0.269375	0.130161	0.0366388	0.00039096	12.6071	cis	0.158243
DUSP13	rs6480771	T	C	0.254409	0.305434	0.0370603	3.16101e-16	67.8504	cis	1
DUSP13	rs16931996	C	G	0.108231	-0.353117	0.0522305	1.82909e-11	45.6588	cis	0.0291692
DUSP28	rs114887011	A	G	0.0900588	-1.12111	0.0508712	7.18688e-96	485.163	cis	1
DUSP28	rs113293453	A	G	0.0114912	-0.683767	0.153364	8.74568e-06	19.8566	cis	0
DUSP3	rs7225685	C	T	0.330572	0.222957	0.0345759	1.43601e-10	41.5366	cis	single variant
DUT	rs10851465	C	T	0.423036	0.184611	0.0323193	1.29564e-08	32.5932	cis	single variant
DYNLL2	rs2585846	A	C	0.242117	-0.3934	0.0365674	3.12312e-26	115.615	cis	1
DYNLL2	rs73995445	C	T	0.111972	-0.524011	0.0500085	5.27116e-25	109.68	cis	0.0431705
EBI3	rs4740	G	A	0.407002	1.02855	0.0234934	1e-200	1914.67	cis	single variant
ECI2	rs584585	A	G	0.248797	-0.351142	0.0369499	5.99731e-21	90.2141	cis	1
ECI2	rs77525298	A	G	0.0558525	-0.30029	0.0714748	2.77842e-05	17.6324	cis	0.00559471
ECM1	rs7513205	G	A	0.130412	-0.707924	0.0449286	1.28903e-52	248.006	cis	1
ECM1	rs11803617	A	G	0.105559	0.615977	0.0515119	8.26544e-32	142.84	cis	0.0225018
EDAR	rs13419228	T	C	0.0414217	-0.603557	0.0809042	1.31649e-13	55.5943	cis	1
EDAR	rs380080	G	A	0.144041	-0.287619	0.0460284	5.11187e-10	39.0049	cis	0.00102073
EDIL3	rs305650	T	A	0.0411545	0.591589	0.081187	4.66205e-13	53.0399	cis	single variant
EFEMP1	rs4146921	G	C	0.0619989	0.369582	0.0678993	5.92706e-08	29.5956	cis	single variant
EFNA5	rs9686509	A	C	0.294495	0.285317	0.0351459	8.50091e-16	65.8327	cis	1
EFNA5	rs148958077	G	A	0.0109567	-0.894727	0.156444	1.24387e-08	32.6737	cis	0.002
EGF	rs11568956	C	T	0.0545163	-0.657417	0.069787	1.27769e-20	88.6479	cis	1
EGF	rs4444903	A	G	0.294228	-0.249898	0.0353789	2.28226e-12	49.8394	cis	0.00219687
EGFR	rs73414795	T	C	0.227151	-0.301916	0.0374016	1.2227e-15	65.092	cis	1
EGFR	rs2538068	A	G	0.478087	-0.241909	0.0327551	2.27814e-13	54.4856	cis	0.0325828
EGFR	rs116021710	T	C	0.0288616	0.54069	0.09456	1.25249e-08	32.6601	cis	0.00472666
EGFR	rs6964705	A	C	0.244789	-0.165221	0.0372678	9.81648e-06	19.6335	cis	6.41843e-05
EHMT2	rs114989909	C	G	0.0662747	-0.298369	0.0642541	3.66301e-06	21.5398	cis	single variant
EIF1AD	rs72928879	G	T	0.0791021	0.610795	0.0604453	2.07223e-23	102	cis	1
EIF1AD	rs75483027	C	T	0.0128274	-0.781992	0.139081	2.1651e-08	31.5794	cis	0.00391438
EIF2B1	rs7306906	A	G	0.196954	-0.400895	0.0400582	5.28144e-23	100.049	cis	single variant
EIF4H	rs80346015	T	G	0.15473	-0.185781	0.0446729	3.34547e-05	17.2763	cis	single variant
EIF5A	rs9906690	T	C	0.0796366	0.702166	0.0576329	6.50693e-33	148.277	cis	single variant
ELANE	rs10409474	G	C	0.20016	0.385694	0.0388289	1.07804e-22	98.5624	cis	1
ELANE	rs2007647	A	G	0.111972	-0.404849	0.0501858	1.2747e-15	65.007	cis	0.0431638
EMILIN3	rs7268622	T	C	0.179049	-0.723484	0.0394391	3.03345e-69	336.155	cis	1
EMILIN3	rs6093485	T	C	0.365847	-0.348188	0.0327239	1.03721e-25	113.092	cis	0.0378734
EMILIN3	rs116666507	C	T	0.0106895	1.64966	0.155099	1.07954e-25	113.007	cis	0.00407965
EMILIN3	rs78886984	T	C	0.0638696	0.572463	0.0666183	1.75531e-17	73.7638	cis	0.0197237
ENG	rs11794565	T	C	0.21272	0.198605	0.039442	5.22846e-07	25.3278	cis	1
ENG	rs536262	T	C	0.300107	0.16529	0.0350144	2.52609e-06	22.2605	cis	0.00257174
ENGASE	rs12939800	G	A	0.0579904	-1.04967	0.0663923	6.10235e-53	249.693	cis	1
ENGASE	rs72853344	A	G	0.252272	0.426052	0.0358693	2.01831e-31	140.934	cis	0.00393009
ENGASE	rs61729126	A	G	0.0905933	-0.263275	0.0562855	3.11234e-06	21.8555	cis	0.00463302
ENO2	rs138820615	A	G	0.0240513	1.39176	0.101757	1.17468e-40	186.868	cis	1
ENO2	rs190229761	G	A	0.035008	1.14809	0.085788	4.50868e-39	178.91	cis	0.001
ENO2	rs2239163	C	G	0.466328	-0.172743	0.0322181	9.26848e-08	28.7168	cis	0.03
ENO3	rs2243102	T	C	0.272582	-0.200435	0.0367992	5.80927e-08	29.6351	cis	single variant
ENPEP	rs143212590	T	A	0.0307322	1.45075	0.0892087	1.01358e-55	264.184	cis	1
ENPEP	rs6823156	A	G	0.372528	0.448934	0.0327636	8.59378e-41	187.55	cis	0.0768759
ENPEP	rs1879057	T	C	0.457509	0.302041	0.0319172	8.63914e-21	89.4577	cis	0.021399
ENPEP	rs35812243	A	C	0.0309995	0.716968	0.094356	4.70659e-14	57.6761	cis	0.00196411
ENPEP	rs643655	C	A	0.265901	0.120182	0.0371425	0.00123466	10.4586	cis	0.0810575
ENPP2	rs12678907	T	C	0.18279	0.263404	0.0420977	4.85401e-10	39.1078	cis	single variant
ENPP5	rs7762549	G	A	0.406734	-0.528838	0.030788	1.6247e-61	294.726	cis	1
ENPP5	rs76412942	T	C	0.010155	-1.76494	0.158614	6.80301e-28	123.684	cis	0.001
ENPP5	rs12110974	G	C	0.102886	0.351025	0.0529679	4.46365e-11	43.8719	cis	0.00585274
ENPP7	rs8074728	T	C	0.336451	-0.67303	0.030228	1.32929e-97	495.206	cis	1
ENPP7	rs34231971	A	G	0.331908	0.553674	0.0321569	8.79543e-62	296.139	cis	0.175434
ENPP7	rs8065343	T	C	0.0633351	-0.347238	0.0658425	1.49156e-07	27.7829	cis	0.0395851
ENTPD1	rs114801769	T	G	0.050775	-0.492488	0.0738815	3.45103e-11	44.387	cis	1
ENTPD1	rs3901451	A	C	0.312133	-0.169961	0.0358249	2.25179e-06	22.4835	cis	0.0400989
ENTPD5	rs73301477	T	C	0.0649385	-1.07168	0.0602258	1.46817e-65	316.301	cis	1
ENTPD5	rs114427096	T	C	0.0243185	-1.09801	0.104356	3.41841e-25	110.589	cis	0.00594776
ENTPD5	rs2079632	C	G	0.1721	0.353263	0.04287	3.19207e-16	67.8305	cis	0.0195072
ENTPD5	rs140248930	T	C	0.0112239	-0.941422	0.154432	1.31757e-09	37.1218	cis	4.37358e-06
ENTPD6	rs74665934	C	T	0.110903	-0.312516	0.0508238	9.50958e-10	37.7699	cis	single variant
EPHA1	rs4725617	A	G	0.133351	-1.2545	0.0387644	8.32713e-183	1046.19	cis	1
EPHA1	rs2961141	T	G	0.351416	0.135318	0.0342397	8.03579e-05	15.6022	cis	0.00155025
EPHA1	rs12703524	A	C	0.389364	0.13022	0.033093	8.62556e-05	15.4674	cis	0.105882
EPHA10	rs900678	T	C	0.154463	0.220873	0.045257	1.14852e-06	23.793	cis	single variant
EPHA2	rs1497406	G	A	0.212453	-0.335602	0.0392708	2.60712e-17	72.9533	cis	1
EPHA2	rs35676629	A	C	0.0668092	0.408493	0.0645572	3.10837e-10	39.9959	cis	0.00795771
EPHA2	rs114498261	C	T	0.019241	0.737849	0.118886	6.66315e-10	38.4777	cis	0.00291151
EPHA2	rs149987369	A	G	0.055318	0.288661	0.0721717	6.59079e-05	15.98	cis	0.00182761
EPHA4	rs2392936	C	T	0.271513	-0.214886	0.0367981	6.15713e-09	34.0644	cis	single variant
EPHA5	rs1597611	A	G	0.181988	-0.265773	0.0421213	3.48214e-10	39.7698	cis	1
EPHA5	rs5027823	G	A	0.115446	-0.241704	0.0502764	1.65041e-06	23.0874	cis	0.00753059
EPHB1	rs9856814	A	G	0.232229	-0.289763	0.0388857	1.40125e-13	55.4679	cis	1
EPHB1	rs78950984	A	G	0.0245858	0.460363	0.105108	1.25307e-05	19.1631	cis	0.00111366
EPHB2	rs28455953	G	A	0.0253875	-0.753321	0.103782	5.70708e-13	52.6322	cis	1
EPHB2	rs4655132	T	A	0.0245858	0.475147	0.10168	3.18115e-06	21.8133	cis	0.00197814
EPHB4	rs314322	G	A	0.39364	0.180912	0.0327644	3.82975e-08	30.4555	cis	1
EPHB4	rs4727495	G	A	0.467397	-0.142407	0.0316858	7.40613e-06	20.1776	cis	0.00227415
EPHB6	rs73460471	G	A	0.35783	-0.261803	0.0333996	7.5938e-15	61.3765	cis	1
EPHB6	rs8177118	A	G	0.133084	-0.342246	0.0471193	5.51559e-13	52.7005	cis	0.159123
EPHB6	rs8177105	C	T	0.0929984	-0.282853	0.0546817	2.55444e-07	26.7284	cis	0.0174319
ERAP1	rs30186	G	C	0.382416	0.860073	0.0269375	6.6558e-179	1018.34	cis	1
ERAP1	rs17482078	T	C	0.080171	-1.10745	0.0539603	1.40455e-84	420.761	cis	0.0239664
ERAP1	rs12517853	A	G	0.183859	0.358215	0.041293	8.8235e-18	75.1744	cis	5.68293e-06
ERAP1	rs150182342	T	C	0.0211117	-0.367117	0.111641	0.00102635	10.8018	cis	0.00794763
ERAP2	rs2927608	A	G	0.415553	0.936469	0.0253882	1e-200	1359.12	cis	1
ERAP2	rs73150394	T	C	0.015767	-1.42089	0.125723	1.07165e-28	127.593	cis	0.0181694
ERAP2	rs77123401	G	A	0.010155	-1.3459	0.160798	1.11238e-16	69.9842	cis	0.001
ERAP2	rs73144480	C	T	0.120524	-0.332563	0.0505285	6.0234e-11	43.2724	cis	0.0352745
ERN1	rs79103511	G	A	0.0499733	-0.552334	0.0750496	2.74976e-13	54.1056	cis	single variant
ESAM	rs115462945	T	C	0.0189738	0.832244	0.117617	2.09192e-12	50.0146	cis	1
ESAM	rs12541	T	C	0.270711	0.230674	0.0363831	2.87055e-10	40.1544	cis	0.00677192
ESD	rs9778	T	C	0.0726884	-0.983681	0.0586344	5.97116e-59	281.151	cis	single variant
EVL	rs145437217	G	A	0.110102	0.275005	0.0524854	1.79058e-07	27.4246	cis	1
EVL	rs7158754	A	G	0.0908605	0.19931	0.0556546	0.000350769	12.8113	cis	0.0146555
F10	rs488703	A	G	0.187867	0.344097	0.0397776	1.08439e-17	74.7515	cis	1
F10	rs115180823	G	A	0.0657402	0.462725	0.0642121	8.31125e-13	51.8738	cis	0.140181
F10	rs6041	A	G	0.123731	0.323742	0.0476959	1.52565e-11	46.0226	cis	0.551339
F10	rs148901012	A	G	0.0125601	-0.802745	0.14646	4.80422e-08	27.6806	cis	0.003
F10	rs148901012	A	G	0.0125601	-0.771447	0.14655	1.57145e-07	27.6806	cis	0.003
F10	rs3024719	A	G	0.0328701	-0.450121	0.0888049	4.40229e-07	25.6638	cis	0.000970179
F10	rs7335409	T	C	0.379743	-0.136689	0.0337762	5.40116e-05	16.3599	cis	0.000666698
F11	rs5967	T	G	0.0171032	1.93423	0.116827	1.4728e-57	273.82	cis	1
F11	rs4253814	A	G	0.0427579	-0.590262	0.0777354	4.89791e-14	57.5954	cis	0.00613888
F11	rs4253410	C	T	0.144842	0.334477	0.0444308	7.96481e-14	56.6109	cis	0.114727
F11	rs3756011	A	C	0.269375	0.215016	0.0367292	5.65201e-09	34.2337	cis	0.00925338
F11	rs144918963	T	A	0.0130946	-0.683684	0.143801	2.14276e-06	22.5799	cis	0
F11	rs182268875	A	T	0.0154997	0.460928	0.132873	0.000534382	12.0207	cis	0.00200037
F13B	rs1332667	T	G	0.290754	-0.492542	0.0332745	5.7933e-47	218.876	cis	1
F13B	rs139855488	C	T	0.0285943	-1.01431	0.0956891	1.55524e-25	112.241	cis	0.0145786
F13B	rs12026252	T	G	0.0734901	-0.425088	0.0616074	7.09673e-12	47.5584	cis	0.0351214
F13B	rs11585296	T	C	0.123196	0.181491	0.0484989	0.000187957	13.9888	cis	0.000176313
F5	rs916439	C	T	0.0299305	-0.490535	0.0923738	1.22482e-07	28.1694	cis	1
F5	rs857644	A	T	0.0331374	0.385289	0.0908725	2.34554e-05	17.9574	cis	0.00562863
F7	rs6046	A	G	0.119989	-1.16764	0.0412173	3.46761e-147	801.668	cis	1
F7	rs3212997	G	A	0.0630679	-0.341039	0.0662678	2.93466e-07	26.4569	cis	0.00892963
F7	rs10482844	T	C	0.0358097	0.332775	0.0865059	0.000123661	14.7824	cis	0.00293707
FABP1	rs1545223	G	A	0.171299	-0.267202	0.043326	8.49489e-10	37.9942	cis	single variant
FABP2	rs57842733	T	G	0.219669	-0.840539	0.0341441	3.90196e-116	605.369	cis	single variant
FAH	rs34749737	G	A	0.0173704	-0.994005	0.124049	1.95181e-15	64.1396	cis	single variant
FAHD1	rs73490123	T	C	0.149385	0.417833	0.0440988	7.76733e-21	89.6783	cis	1
FAHD1	rs8046750	C	G	0.0264564	-0.663403	0.0988681	2.57208e-11	44.9757	cis	0.002
FAIM	rs13043	T	C	0.466061	0.772841	0.0274976	2.87769e-145	789.089	cis	1
FAIM	rs641320	G	A	0.317477	0.610904	0.0323423	5.73709e-73	356.402	cis	0.24244
FAM151A	rs12407085	C	T	0.168092	0.488484	0.0430766	7.13536e-29	128.456	cis	1
FAM151A	rs76310819	T	C	0.0227151	-0.650685	0.109916	3.82484e-09	35.007	cis	0.000134096
FAM151A	rs12410550	G	A	0.217531	-0.141515	0.0395575	0.000355795	12.7845	cis	0.00536874
FAM177A1	rs799473	G	T	0.421967	0.725398	0.0274972	1.21225e-130	695.202	cis	1
FAM177A1	rs17456067	C	G	0.176376	0.448674	0.041603	2.38268e-26	116.184	cis	0.0952278
FAM19A5	rs73889183	A	G	0.0430251	-0.442121	0.0806388	4.7573e-08	30.0282	cis	single variant
FAM20A	rs9893752	A	G	0.0865847	0.440813	0.0573937	2.5388e-14	58.9272	cis	1
FAM20A	rs373832799	A	G	0.0117584	-0.739292	0.148044	6.47317e-07	24.9107	cis	0.001
FAM20A	rs12449539	A	G	0.138161	-0.216527	0.0468342	4.03613e-06	21.3517	cis	5.35334e-07
FAM20B	rs2209453	T	C	0.462854	0.283118	0.0324982	6.45964e-18	75.8144	cis	1
FAM20B	rs7520012	T	C	0.132015	0.156212	0.0478568	0.00111772	10.6433	cis	0.00782726
FAM3B	rs57529409	T	C	0.366649	-0.779103	0.0288768	1.11351e-135	264.452	cis	1
FAM3B	rs114508070	A	G	0.0569214	1.35482	0.0605654	2.10429e-98	400.681	cis	#N/A
FAM3B	rs114508070	A	G	0.0569214	1.23923	0.0618757	5.42083e-81	400.681	cis	#N/A
FAM3B	rs57529409	T	C	0.366649	-0.51834	0.0318573	9.0096e-56	264.452	cis	1
FAM3B	rs2838013	G	A	0.066542	0.459029	0.065345	2.9929e-12	49.2937	cis	0.0388043
FAM3B	rs2838012	A	G	0.123998	-0.161298	0.0497686	0.00121228	10.4926	cis	0.125033
FAM3D	rs11918707	C	G	0.417424	-0.38223	0.0321937	2.13604e-31	140.813	cis	1
FAM3D	rs113990097	A	G	0.0168359	0.771732	0.126828	1.41074e-09	36.9861	cis	0.00691033
FAP	rs11891916	T	C	0.367718	0.336636	0.0326957	3.21363e-24	105.895	cis	1
FAP	rs116103726	A	G	0.0136291	-0.640599	0.141105	5.98726e-06	20.5884	cis	0.0459712
FAS	rs28362322	G	A	0.00988776	-2.05433	0.158988	1.20401e-36	166.781	cis	1
FAS	rs28362322	G	A	0.00988776	-2.05234	0.159001	1.41672e-36	166.781	cis	1
FAS	rs2031612	C	T	0.358632	0.339094	0.0328516	2.48848e-24	106.43	cis	0.000919023
FAS	rs2031612	C	T	0.358632	0.29208	0.0330924	2.43494e-18	106.43	cis	0.000919023
FASN	rs62078747	C	G	0.473009	0.21959	0.0331952	4.83284e-11	43.7129	cis	single variant
FBLN1	rs116115005	A	G	0.0980759	-0.265959	0.0545813	1.19355e-06	23.7179	cis	1
FBLN1	rs9614470	A	T	0.129075	-0.235412	0.0485559	1.34846e-06	23.4806	cis	0.00146544
FBP1	rs148942437	T	C	0.0211117	-1.23792	0.109721	1.31664e-28	127.157	cis	1
FBP1	rs16910860	C	T	0.351149	0.227217	0.0335259	1.63529e-11	45.8835	cis	0.00198941
FBP1	rs115707417	T	C	0.0676109	-0.312372	0.0614584	4.09373e-07	25.8058	cis	0.00218315
FCER2	rs12980031	T	G	0.499466	-0.299564	0.0318849	1.60572e-20	88.1748	cis	1
FCER2	rs11260012	T	C	0.293159	0.313496	0.0354727	2.20647e-18	78.0209	cis	9.76475e-10
FCER2	rs2228137	A	G	0.300641	-0.286518	0.0352902	8.44353e-16	65.8463	cis	0.00559196
FCGR2A	rs1801274	A	G	0.437467	-0.940266	0.0245408	1e-200	1466.42	cis	single variant
FCGR2B	rs1801274	A	G	0.437467	-0.686115	0.0286951	1.83971e-110	571.102	cis	1
FCGR2B	rs112142198	T	A	0.0419562	1.01668	0.0744498	1.53343e-40	186.285	cis	7.92039e-07
FCGR3A	rs396991	C	A	0.333779	0.971558	0.0253224	1e-200	1470.49	cis	#N/A
FCGR3A	rs10917876	C	T	0.367183	0.181495	0.0336392	7.7098e-08	29.0786	cis	#N/A
FCGR3B	rs396991	C	A	0.333779	0.585078	0.031034	1.01515e-72	355.048	cis	single variant
FCN1	rs7037264	G	A	0.373864	-0.305738	0.0331554	7.66746e-20	84.9427	cis	1
FCN1	rs57464688	A	C	0.0828434	-0.331231	0.0583197	1.56264e-08	32.2231	cis	0.00632566
FCN1	rs11103602	A	G	0.13148	0.246282	0.0481602	3.48042e-07	26.1231	cis	0.000729448
FCN1	rs55895215	T	C	0.0171032	-0.644811	0.12623	3.58387e-07	26.0661	cis	0.0043162
FCN1	rs552263480	T	C	0.0112239	-0.734148	0.155032	2.35027e-06	22.4006	cis	0.00808964
FCN2	rs7851696	T	G	0.186264	-0.875384	0.0366609	3.35112e-110	569.543	cis	1
FCN2	rs57136797	T	A	0.153394	-0.558644	0.0427868	2.38352e-37	170.289	cis	0.0112326
FCN2	rs7851696	T	G	0.186264	-0.523207	0.0400944	2.59561e-37	569.543	cis	1
FCN2	rs10858287	G	C	0.386157	0.360583	0.0326977	1.92974e-27	121.482	cis	0.0436593
FCN2	rs10858287	G	C	0.386157	0.358001	0.0327129	4.62608e-27	121.482	cis	0.0436593
FCN2	rs114805111	A	G	0.0168359	-1.31908	0.124391	1.48998e-25	101.343	cis	0.0156403
FCN2	rs114805111	A	G	0.0168359	-1.25639	0.124737	2.83921e-23	101.343	cis	0.0156403
FCN2	rs57464688	A	C	0.0828434	-0.572232	0.0573122	6.6039e-23	99.5831	cis	0.000687562
FCN2	rs7048435	C	T	0.0435596	-0.41798	0.079218	1.47116e-07	27.8099	cis	0.000619771
FCN2	rs7048435	C	T	0.0435596	-0.378443	0.0793243	1.9769e-06	27.8099	cis	0.000619771
FCN2	rs7871721	T	C	0.0652058	-0.310558	0.0657647	2.50616e-06	22.2759	cis	0.0188466
FCN3	rs72882747	A	C	0.0820417	-0.845017	0.0563613	4.5347e-48	224.546	cis	1
FCN3	rs734725	T	G	0.0702833	-0.697663	0.0621748	2.52964e-28	125.776	cis	0.00226906
FCN3	rs149475505	A	G	0.039551	-0.775366	0.0830639	2.77761e-20	87.0411	cis	0.00181755
FCN3	rs145257593	C	T	0.00935329	-0.706319	0.169735	3.30789e-05	17.2979	cis	5.35385e-05
FCRL1	rs721231	G	C	0.16729	0.291233	0.0420539	5.96375e-12	47.9076	cis	1
FCRL1	rs2765493	A	G	0.123196	-0.334085	0.0482986	6.30941e-12	47.7948	cis	0.0209986
FCRL1	rs12035302	T	C	0.0764297	0.390568	0.05922	5.51121e-11	43.4502	cis	0.00713991
FCRL1	rs74545701	A	T	0.0780331	-0.386621	0.0603356	1.86317e-10	41.0165	cis	0.00882377
FCRL3	rs7522061	T	C	0.357028	-0.495795	0.0324297	8.28986e-50	233.482	cis	1
FCRL3	rs115730533	T	C	0.00962052	-0.76428	0.167248	5.2029e-06	20.8602	cis	0.004
FCRL4	rs73003407	G	A	0.231962	0.468002	0.0370791	4.15093e-35	159.138	cis	1
FCRL4	rs11582663	T	C	0.0245858	-1.02262	0.102964	1.09189e-22	98.5356	cis	0.002
FCRL4	rs2758634	A	G	0.423036	-0.2155	0.0325013	4.36505e-11	43.9166	cis	0.02837
FCRL4	rs59424684	A	G	0.122662	0.260268	0.0490821	1.27625e-07	28.0886	cis	0.0473002
FCRL6	rs6659704	G	A	0.434527	-0.186562	0.0322914	8.86528e-09	33.3433	cis	single variant
FCRLB	rs2089084	A	G	0.318012	-0.351304	0.0340899	2.9357e-24	106.084	cis	1
FCRLB	rs140645223	T	C	0.0392838	-0.355208	0.0854711	3.38657e-05	17.2529	cis	0.0141867
FER	rs79536589	A	G	0.0630679	0.338641	0.0662744	3.55647e-07	26.0809	cis	single variant
FETUB	rs6785067	A	G	0.148851	-1.15941	0.0372999	2.40266e-171	965.149	cis	1
FETUB	rs77346508	G	A	0.0619989	1.18174	0.062048	4.69656e-74	362.346	cis	0.027692
FETUB	rs143617617	A	G	0.0277926	-0.922857	0.095533	1.4093e-21	93.2175	cis	#N/A
FETUB	rs41268617	T	G	0.412079	0.108516	0.0334194	0.00118649	10.5324	cis	0.0955793
FGF7	rs12442475	T	C	0.312667	-0.190043	0.034442	3.91265e-08	30.4132	cis	single variant
FGFBP3	rs1107947	A	T	0.132282	-0.582684	0.0456924	8.94374e-36	162.448	cis	1
FGFBP3	rs7086031	G	T	0.056387	0.591978	0.0698322	4.61143e-17	71.7852	cis	0.0186648
FGFR1	rs328303	C	T	0.205772	-0.234175	0.0401943	6.6668e-09	33.9069	cis	single variant
FGG	rs72681206	G	A	0.105024	0.241557	0.0524862	4.45944e-06	21.1585	cis	single variant
FGL1	rs34807569	C	G	0.297969	0.411921	0.0351607	1.21746e-30	137.103	cis	1
FGL1	rs2073568	A	G	0.337787	-0.339268	0.0339589	6.2315e-23	99.7043	cis	0.0285269
FGL1	rs145579515	A	C	0.0104222	-1.12951	0.15959	2.06668e-12	50.0385	cis	0.023324
FGL1	rs141394046	C	G	0.0144308	0.910102	0.136382	3.28797e-11	44.4838	cis	0.023447
FHIT	rs113706103	C	T	0.0320684	-0.56571	0.0917353	8.52044e-10	37.9883	cis	1
FHIT	rs13070475	A	G	0.433725	0.185186	0.0328652	2.0202e-08	31.7161	cis	0.000524566
FHIT	rs6805904	A	G	0.356227	-0.136783	0.0335134	4.66386e-05	16.6404	cis	0.00981118
FIS1	rs79067051	A	G	0.0905933	-0.596257	0.0541728	2.40702e-27	121.015	cis	1
FIS1	rs60629436	T	C	0.0542491	-0.340054	0.0715064	2.13028e-06	22.5913	cis	0.00451739
FJX1	rs12286850	A	G	0.245858	-0.365838	0.036766	9.14395e-23	98.9055	cis	1
FJX1	rs10768174	G	A	0.330572	0.264947	0.0339903	1.06291e-14	60.6937	cis	0.0055448
FJX1	rs138590624	G	T	0.025922	-0.735998	0.100578	3.7274e-13	53.4913	cis	0.00042715
FKBP1B	rs72781692	G	T	0.0657402	-0.707381	0.0635861	6.98498e-28	123.628	cis	1
FKBP1B	rs3731620	A	G	0.071085	0.529793	0.0619799	2.56418e-17	72.9871	cis	0.00908211
FKBP1B	rs13035774	T	C	0.311064	-0.134147	0.0351984	0.000142792	14.5095	cis	0.0284786
FKBP7	rs3731754	C	G	0.488509	-0.667761	0.029061	4.12886e-103	527.42	cis	1
FKBP7	rs10173183	T	C	0.23891	0.393486	0.0368024	6.14182e-26	114.194	cis	0.155037
FLRT2	rs17796783	C	T	0.161945	-0.366021	0.0431826	4.65097e-17	71.7679	cis	1
FLRT2	rs56105610	C	A	0.191074	0.226855	0.0424534	1.02254e-07	28.5238	cis	0.0110011
FLRT2	rs9972156	G	C	0.187066	0.198575	0.0412358	1.58583e-06	23.1652	cis	0.00558005
FLRT2	rs2273151	T	C	0.30171	-0.163224	0.0356341	4.94358e-06	20.9591	cis	0.000111043
FLRT3	rs1932951	T	C	0.300909	-0.831746	0.0303785	4.62686e-139	748.832	cis	1
FLRT3	rs11908351	T	A	0.148049	0.697971	0.0427638	4.34938e-56	266.108	cis	0.0502683
FLRT3	rs6135138	G	T	0.13442	-0.415668	0.0473507	3.66213e-18	76.9796	cis	0.0231225
FMOD	rs4971252	C	G	0.429717	0.420034	0.0316699	1.95671e-38	175.716	cis	single variant
FN1	rs73987828	G	A	0.158739	-0.377949	0.0446025	4.7446e-17	71.7271	cis	single variant
FOLR2	rs79926594	G	A	0.101283	0.347539	0.0539031	1.4437e-10	41.5255	cis	1
FOLR2	rs74853303	A	G	0.0122929	-0.834006	0.147935	1.98686e-08	31.7491	cis	0.000946381
FOLR3	rs76848014	A	G	0.175842	0.750199	0.0390631	3.65531e-75	368.43	cis	1
FOLR3	rs77313897	C	G	0.0224479	1.05772	0.107453	2.52424e-22	96.7921	cis	0.00422692
FOLR3	rs139255655	T	G	0.0125601	1.03691	0.145671	1.55288e-12	50.6141	cis	0.0046051
FOLR3	rs77416959	A	G	0.010155	0.891718	0.16248	4.61525e-08	30.0878	cis	0.00172983
FOLR3	rs144154583	A	C	0.0376804	0.411771	0.0844175	1.16372e-06	23.7674	cis	0.00761033
FOLR3	rs433837	C	G	0.367183	-0.147121	0.0333814	1.10616e-05	19.4033	cis	0.000908836
FRZB	rs73042128	T	C	0.234901	-0.514139	0.0376677	1.664e-40	186.105	cis	1
FRZB	rs13385317	T	C	0.265366	0.46561	0.0352264	3.39319e-38	174.519	cis	0.0712276
FRZB	rs12693328	G	A	0.239979	0.375346	0.0378872	1.38376e-22	98.0424	cis	0.12558
FRZB	rs288326	A	G	0.030465	0.883066	0.0934889	1.01434e-20	89.1255	cis	0.003
FRZB	rs73040084	T	C	0.12961	-0.255131	0.048213	1.35401e-07	27.9727	cis	0.0510326
FRZB	rs7775	C	G	0.298236	0.168312	0.0352428	1.92954e-06	22.7837	cis	0.010451
FSTL1	rs2700261	A	G	0.367718	-0.26131	0.0332179	6.11509e-15	61.8163	cis	1
FSTL1	rs1733302	T	C	0.286211	0.248667	0.0357434	4.7897e-12	48.3482	cis	0.0676577
FUT10	rs1474035	C	A	0.11411	0.770025	0.0482476	7.44892e-54	254.445	cis	1
FUT10	rs2732317	A	C	0.478888	0.466449	0.0300149	2.59255e-51	241.252	cis	0.00442909
FUT10	rs77311707	C	G	0.0435596	1.0417	0.0750329	8.80859e-42	192.538	cis	0.166898
FUT10	rs16880886	A	G	0.0569214	-0.868014	0.0665363	2.7122e-37	170.009	cis	0.00847392
FUT10	rs114752763	T	C	0.0774987	-0.666558	0.0584779	3.81028e-29	129.786	cis	0.00350109
FUT10	rs28670556	A	G	0.0106895	-1.30803	0.156832	1.41864e-16	69.4867	cis	0.001
FUT10	rs7004653	A	G	0.217263	0.233688	0.0388916	2.24258e-09	36.0659	cis	0.0149987
FUT10	rs77765668	A	G	0.0106895	-0.526955	0.155316	0.000706271	11.4987	cis	0.000743135
FUT3	rs3760775	T	G	0.275521	-0.531472	0.0347536	7.81961e-50	233.613	cis	1
FUT3	rs28362463	T	C	0.143239	-0.327207	0.0458498	1.36426e-12	50.8752	cis	0.109476
FUT3	rs778986	A	G	0.115981	-0.327646	0.0510225	1.70581e-10	41.1928	cis	0.0512257
FUT3	rs708685	A	G	0.085783	0.337828	0.0581672	7.4194e-09	33.6954	cis	0.0218174
FUT5	rs10420107	G	A	0.384019	0.35353	0.0330947	6.76049e-26	113.991	cis	1
FUT5	rs10409772	C	A	0.463923	0.283445	0.032156	2.68728e-18	77.6156	cis	0.00718831
FUT5	rs12460874	T	C	0.0796366	-0.447915	0.0577055	1.36525e-14	60.1856	cis	0.0430824
FUT5	rs7255893	T	C	0.0456975	-0.574038	0.0770484	1.41486e-13	55.4485	cis	3.79916e-05
FUT5	rs778977	T	C	0.242651	-0.271535	0.0383481	2.02081e-12	50.0841	cis	0.000628405
FUT5	rs778972	G	A	0.222341	0.184519	0.0386631	1.96103e-06	22.7523	cis	0.00207936
FUT8	rs2127870	G	C	0.450561	0.737621	0.0287675	1.69954e-124	656.747	cis	#N/A
FUT8	rs10148907	G	C	0.184661	-0.481953	0.0409755	7.28933e-31	138.196	cis	#N/A
FYN	rs9374289	C	A	0.289685	0.261242	0.035222	1.80767e-13	54.9533	cis	1
FYN	rs57193725	G	T	0.118119	-0.348349	0.0502499	5.67932e-12	48.0059	cis	0.0319358
GAA	rs74003611	T	C	0.150989	-0.450415	0.0451879	7.76053e-23	99.2469	cis	1
GAA	rs28670699	C	T	0.0176376	-1.18964	0.120206	1.5258e-22	97.8395	cis	0.100265
GAA	rs74000388	T	C	0.0547835	0.508738	0.0714333	1.51293e-12	50.6667	cis	0.0115724
GAA	rs2229221	A	G	0.252806	-0.232685	0.0367038	2.88203e-10	40.1467	cis	0.0601157
GAA	rs146768928	G	T	0.112774	-0.288924	0.0513224	2.08016e-08	31.6584	cis	0.0166382
GABARAPL2	rs3743605	C	T	0.208979	-0.212756	0.0399899	1.16078e-07	28.2747	cis	single variant
GALNT13	rs34086479	T	A	0.0336718	-0.860365	0.0892179	1.64545e-21	92.896	cis	single variant
GALNT16	rs148952336	T	C	0.0130946	0.887239	0.140234	3.12377e-10	39.9862	cis	1
GALNT16	rs34230540	A	T	0.143506	-0.248841	0.0462944	8.60974e-08	28.8617	cis	5.73247e-05
GALNT16	rs8016546	A	G	0.0513095	0.380325	0.0743213	3.41745e-07	26.1589	cis	0.00108084
GALNT16	rs12879377	A	G	0.0956708	0.18544	0.0548854	0.000743312	11.4033	cis	0.00370664
GAS1	rs1570421	T	C	0.208712	-0.194099	0.0402453	1.52952e-06	23.2355	cis	single variant
GAS6	rs12861645	T	G	0.211919	0.370825	0.0389799	5.46891e-21	90.4049	cis	1
GAS6	rs59615051	C	T	0.1876	0.314704	0.0409018	2.29002e-14	59.1364	cis	0.000108208
GATM	rs2668747	T	C	0.212453	0.186732	0.039541	2.5034e-06	22.2781	cis	single variant
GBP1	rs192745189	A	T	0.0149653	-0.932602	0.126844	2.89879e-13	53.9993	cis	1
GBP1	rs7518894	A	G	0.438803	0.183139	0.0319572	1.1631e-08	32.8065	cis	0.006
GC	rs146879053	G	A	0.0211117	-1.56691	0.105934	6.71528e-47	218.551	cis	1
GC	rs9016	T	C	0.0213789	-1.28304	0.108757	4.93488e-31	139.028	cis	0.00212152
GC	rs2070743	A	G	0.18279	-0.423367	0.0410802	2.91691e-24	106.097	cis	0.0643825
GC	rs16847024	T	C	0.0847141	-0.288334	0.0583745	8.53499e-07	24.3714	cis	0.00706926
GC	rs114252197	T	G	0.0724212	-0.236607	0.0610569	0.000110215	15.001	cis	0.00497588
GCA	rs17783344	G	T	0.0237841	-0.649381	0.107497	1.84451e-09	36.4537	cis	1
GCA	rs148290930	A	G	0.0149653	-0.557623	0.13497	3.76377e-05	17.0507	cis	0
GCDH	rs114759170	A	C	0.0144308	1.13446	0.132872	2.78364e-17	72.8194	cis	single variant
GCLM	rs743119	A	C	0.467932	0.389147	0.0308272	4.06562e-35	159.182	cis	1
GCLM	rs7539210	G	A	0.456708	0.217219	0.031792	1.12526e-11	46.6332	cis	1.41087e-05
GCLM	rs2301022	C	T	0.461518	-0.218079	0.0333284	7.74589e-11	42.7695	cis	0.0137508
GCLM	rs4147846	T	C	0.431587	0.137194	0.0326689	2.80041e-05	17.6172	cis	0.000235976
GDF15	rs1058587	G	C	0.161411	0.534377	0.0420873	1.71893e-35	161.038	cis	1
GDF15	rs1227732	T	G	0.154997	-0.326703	0.0442208	2.23542e-13	54.5241	cis	0.0260961
GDF15	rs1054221	C	T	0.0368787	0.47454	0.0856859	3.49034e-08	30.6381	cis	0.0143336
GDI2	rs147239687	T	C	0.0256547	1.02496	0.101996	3.5546e-23	100.875	cis	1
GDI2	rs3736461	C	G	0.0459647	-0.619774	0.0776448	2.48619e-15	63.6469	cis	0.000752959
GDI2	rs138118973	A	G	0.0120257	-0.700452	0.146582	1.90322e-06	22.8103	cis	0
GFRA1	rs9731211	A	G	0.478087	-0.260306	0.0326795	2.83501e-15	63.3801	cis	single variant
GFRA2	rs15881	A	C	0.343934	-0.353621	0.0341085	1.58724e-24	107.371	cis	1
GFRA2	rs1480999	G	A	0.449225	-0.286985	0.0323683	1.72555e-18	78.5261	cis	4.48656e-05
GFRA2	rs58024465	A	G	0.108231	-0.35173	0.0523858	2.49998e-11	45.0326	cis	3.98817e-06
GFRA2	rs9644150	C	G	0.10636	0.316325	0.0525061	2.03754e-09	36.2563	cis	0.00945789
GFRA2	rs142084514	T	G	0.0865847	-0.329318	0.0579937	1.57213e-08	32.211	cis	0.00486882
GFRAL	rs4523089	A	G	0.419829	-0.195492	0.0326007	2.41352e-09	35.9203	cis	1
GFRAL	rs9296831	G	A	0.49225	0.168361	0.0321439	1.80895e-07	27.4045	cis	0.00011685
GFRAL	rs1032771	C	T	0.256013	0.190448	0.0372582	3.52141e-07	26.1002	cis	0.00195185
GGA1	rs1476420	T	C	0.436665	-0.237564	0.0327987	6.38211e-13	52.4063	cis	single variant
GGH	rs11991193	C	A	0.0432924	-0.676493	0.0779538	8.59e-18	75.2294	cis	1
GGH	rs1963949	A	G	0.0975414	0.43498	0.0531089	4.77218e-16	67.01	cis	0.000171641
GGH	rs28760056	G	A	0.0494388	-0.385841	0.0738017	1.90457e-07	27.3036	cis	0.000453426
GHR	rs6873545	C	T	0.450561	-0.529032	0.0301969	9.53965e-64	306.602	cis	1
GHR	rs189412526	C	T	0.0138963	-0.992029	0.138663	1.20274e-12	51.1285	cis	0.0211252
GHR	rs55681913	C	T	0.0173704	-0.441867	0.125747	0.000452039	12.3346	cis	0.003
GLCE	rs3865014	A	G	0.486905	0.749152	0.0274493	2.5455e-138	744.068	cis	single variant
GLIPR2	rs10814339	C	A	0.168092	-0.325595	0.0432769	8.23629e-14	56.543	cis	1
GLIPR2	rs78958527	A	G	0.0521112	0.383659	0.0729987	1.64334e-07	27.5928	cis	0.00580272
GLTPD2	rs11868705	A	G	0.128808	-0.72667	0.0452957	2.30684e-54	257.096	cis	1
GLTPD2	rs115334480	A	G	0.0149653	0.855158	0.129349	4.95832e-11	43.6618	cis	0.00504181
GLTPD2	rs191183609	T	C	0.0184393	0.791165	0.121213	8.61341e-11	42.557	cis	0.00409874
GLTPD2	rs8069974	C	G	0.143239	0.256526	0.0460899	2.98756e-08	30.9447	cis	0.0114925
GLTPD2	rs147566925	A	G	0.0130946	0.75988	0.143596	1.35367e-07	27.9731	cis	0.0081943
GLTPD2	rs1876444	C	T	0.377873	-0.174782	0.0335333	2.07263e-07	27.1379	cis	0.0104118
GLTPD2	rs114217769	C	T	0.0245858	-0.356577	0.106528	0.000832338	11.1922	cis	0.00156179
GM2A	rs153481	A	T	0.504543	-0.417822	0.0314442	1.44488e-38	176.375	cis	1
GM2A	rs153447	A	T	0.376537	-0.401426	0.0317253	2.87066e-35	159.932	cis	0.147348
GM2A	rs80037746	C	G	0.0619989	0.590179	0.0670599	3.02719e-18	77.3708	cis	0.0214136
GM2A	rs3756627	T	C	0.0221807	-0.760443	0.109414	5.0225e-12	48.2529	cis	0.0163472
GM2A	rs183825211	A	G	0.0205772	0.661308	0.113734	7.13556e-09	33.7724	cis	0.00837005
GMFG	rs1801733	T	G	0.0505077	-1.59628	0.0661744	3.74935e-112	581.264	cis	1
GMFG	rs13344909	A	G	0.110903	-0.238056	0.0518765	4.75235e-06	21.0355	cis	0.00625858
GMPR	rs1042391	T	A	0.173169	-0.898753	0.0373041	6.47873e-112	579.833	cis	single variant
GMPR2	rs17102191	T	C	0.299572	0.227934	0.0345544	5.46807e-11	43.4657	cis	1
GMPR2	rs8193033	T	C	0.168359	-0.155	0.0434304	0.000367474	12.7236	cis	0.041239
GNGT2	rs111290838	C	T	0.0750935	0.464574	0.0611828	4.89845e-14	57.5952	cis	single variant
GNLY	rs12151621	C	A	0.47488	-0.674052	0.0297057	6.98597e-101	514.331	cis	1
GNLY	rs10181739	A	G	0.0855158	-1.03069	0.0548411	2.57691e-72	352.841	cis	0.120959
GNMT	rs76106741	C	G	0.102886	0.244901	0.0537573	5.55895e-06	20.732	cis	1
GNMT	rs28868299	T	G	0.150989	0.201944	0.0452596	8.60695e-06	19.8873	cis	0.00125428
GNPNAT1	rs12435056	A	G	0.284874	-0.30739	0.0360249	2.90813e-17	72.7293	cis	1
GNPNAT1	rs75720322	G	A	0.11705	0.28728	0.0501997	1.21822e-08	32.7148	cis	0.0812393
GNPNAT1	rs142032935	T	C	0.0163014	0.678302	0.129139	1.67175e-07	27.5592	cis	0.00377537
GNPTG	rs138266370	C	A	0.0566542	0.655259	0.0690222	6.55629e-21	90.0293	cis	1
GNPTG	rs761057	T	C	0.0363442	0.664331	0.0849125	8.51071e-15	61.145	cis	0.00257233
GNPTG	rs138029449	A	G	0.0245858	-0.758475	0.104179	4.87677e-13	52.949	cis	0.00200137
GNPTG	rs56879537	A	G	0.0422234	0.495068	0.0785064	3.56249e-10	39.7242	cis	0.00664866
GNPTG	rs148849441	T	C	0.0117584	-0.742457	0.151487	1.03516e-06	23.9954	cis	2.27166e-05
GNS	rs150776215	G	A	0.0296633	-1.41676	0.0911623	2.57588e-51	241.267	cis	single variant
GOLM1	rs11141227	G	C	0.0251203	0.978122	0.102122	3.0158e-21	91.6395	cis	1
GOLM1	rs11141227	G	C	0.0251203	0.749053	0.103153	5.58992e-13	91.6395	cis	1
GOLM1	rs6559901	C	T	0.44388	-0.22668	0.0332297	1.2118e-11	46.4846	cis	0.038048
GOLM1	rs10868372	C	T	0.155532	-0.233873	0.0442298	1.38397e-07	27.9297	cis	0.000179571
GP1BA	rs1060431	A	G	0.247728	0.293861	0.0375522	8.40176e-15	61.1714	cis	1
GP1BA	rs6502840	T	C	0.374399	0.176754	0.0332483	1.18662e-07	28.2316	cis	0.000813858
GP5	rs78171212	G	A	0.113308	-0.569243	0.0496906	2.05705e-29	131.094	cis	1
GP5	rs1964009	C	T	0.264564	0.280363	0.0359053	9.57362e-15	60.906	cis	0.0316168
GP6	rs1613662	G	A	0.227151	-0.696915	0.0360006	3.07112e-76	374.348	cis	1
GP6	rs2288905	T	C	0.195617	0.405793	0.0403599	3.37636e-23	100.982	cis	0.0326326
GP6	rs12972018	G	A	0.0708177	-0.272662	0.0642693	2.31856e-05	17.9795	cis	0.00300705
GP6	rs41275826	G	A	0.0841796	-0.217251	0.0584702	0.000208691	13.7908	cis	0.0209196
GPC1	rs35984995	T	C	0.114645	0.583184	0.0488638	1.06943e-31	142.289	cis	1
GPC1	rs56352308	T	A	0.0430251	-0.353154	0.0803379	1.16535e-05	19.3029	cis	0.00225009
GPC5	rs342706	C	T	0.432656	-0.551181	0.0302245	1.6299e-68	332.205	cis	1
GPC5	rs68128212	G	T	0.465259	-0.174809	0.032187	6.33505e-08	29.4647	cis	0.000791123
GPC5	rs886848886	C	T	0.0224479	-0.481707	0.111011	1.50585e-05	18.8092	cis	0.006
GPC6	rs400337	T	G	0.184928	0.223128	0.0419865	1.19893e-07	28.2114	cis	single variant
GPD1	rs76895947	C	T	0.0473009	-1.50508	0.0682172	4.64096e-96	486.258	cis	single variant
GPNMB	rs35878037	A	C	0.0523784	-1.26501	0.0672927	2.39939e-72	353.01	cis	1
GPNMB	rs17147995	T	C	0.0900588	-0.515054	0.0558429	7.53906e-20	84.9777	cis	0.504336
GPNMB	rs858294	C	A	0.274987	0.11837	0.0365574	0.00122519	10.4729	cis	0.000124236
GPX7	rs28609180	A	G	0.50294	-0.326731	0.031905	5.528e-24	104.761	cis	1
GPX7	rs6683347	A	G	0.0526456	0.627056	0.0713746	3.45196e-18	77.1011	cis	0.0247483
GPX7	rs148953187	T	C	0.0240513	-0.614269	0.105778	7.45142e-09	33.687	cis	0.0187214
GRAMD1C	rs2712337	A	G	0.291288	-0.444181	0.0347879	7.40819e-36	162.854	cis	1
GRAMD1C	rs79483726	A	G	0.109834	0.397655	0.0515127	1.88791e-14	59.5278	cis	0.0266258
GRAMD1C	rs7612534	T	C	0.138161	0.26139	0.0459897	1.52643e-08	32.2695	cis	0.0608831
GRAMD1C	rs9831736	T	C	0.0221807	0.598848	0.10995	5.81474e-08	29.6332	cis	0.0139457
GRAMD1C	rs145584975	G	A	0.0152325	-0.678162	0.133509	4.16088e-07	25.774	cis	0.00162233
GREM1	rs58658771	A	T	0.161945	0.970822	0.0376462	1.03188e-125	664.313	cis	1
GREM1	rs8034965	T	G	0.342598	0.608489	0.0305308	2.70728e-80	396.794	cis	0.348919
GREM2	rs16840636	A	C	0.2969	0.277182	0.0351725	5.48375e-15	62.0382	cis	1
GREM2	rs9428851	T	G	0.471673	-0.119171	0.0327241	0.000278241	13.2477	cis	0.000659375
GRHPR	rs12002324	A	G	0.0392838	-1.1822	0.0776209	1.82342e-49	231.718	cis	1
GRHPR	rs4878690	T	C	0.107162	0.390231	0.0519601	9.09263e-14	56.3429	cis	0.00437674
GRHPR	rs149695669	C	T	0.0344735	-0.390976	0.0899821	1.46722e-05	18.8592	cis	0.00508556
GRHPR	rs115705766	T	C	0.0256547	-0.354496	0.103259	0.000609775	11.7734	cis	0.00354749
GRN	rs708384	C	A	0.270978	0.246089	0.0361808	1.38736e-11	46.2129	cis	1
GRN	rs184936686	C	T	0.0315339	0.494458	0.0934961	1.37755e-07	27.9388	cis	0.00211372
GSN	rs3761855	G	A	0.0382149	-0.850767	0.0833784	7.93869e-24	104.004	cis	1
GSN	rs192832185	T	C	0.00988776	-1.62372	0.161631	3.66306e-23	100.811	cis	0.00188895
GSN	rs75699106	G	C	0.0879209	-0.522842	0.0564983	5.72287e-20	85.5472	cis	0.0021105
GSN	rs3789316	T	C	0.112774	-0.40016	0.0510629	7.70661e-15	61.3468	cis	0.174401
GSN	rs59932216	G	A	0.0539818	-0.383671	0.0711608	7.86925e-08	29.0383	cis	0.000708002
GSN	rs73541020	G	A	0.0398183	0.442369	0.0828995	1.06459e-07	28.4447	cis	0.00352445
GSN	rs9696578	T	G	0.010155	-0.723604	0.162926	9.46478e-06	19.7041	cis	0.00230441
GSR	rs8190955	A	G	0.100748	-1.48571	0.0418003	1e-200	1261.96	cis	1
GSR	rs7016457	A	G	0.301978	0.368288	0.0346696	1.23641e-25	112.723	cis	0.0496942
GSS	rs6120757	C	T	0.404596	-0.525379	0.0309578	3.43643e-60	287.701	cis	1
GSS	rs8122691	C	T	0.201229	-0.365212	0.0403382	3.3798e-19	81.8828	cis	0.024704
GSTA1	rs3957356	T	C	0.307322	-0.630899	0.0316731	3.25704e-80	396.346	cis	1
GSTA1	rs73740639	T	C	0.117317	0.292318	0.0512299	1.34207e-08	32.5237	cis	0.000431946
GSTK1	rs543283685	A	T	0.0120257	-0.920628	0.149284	8.50992e-10	37.9907	cis	1
GSTK1	rs78942017	G	A	0.0900588	0.338349	0.0571337	3.7749e-09	35.0333	cis	0.00306481
GSTM1	rs35553604	G	C	0.222341	0.599502	0.0359072	1.93917e-58	278.454	cis	1
GSTM1	rs72989280	A	G	0.147247	-0.562755	0.0437788	2.66668e-36	165.062	cis	0.0559488
GSTM1	rs11807	C	T	0.113576	0.350971	0.0501816	3.70569e-12	48.864	cis	0.0216069
GSTM1	rs3861917	A	T	0.143773	-0.298228	0.0466379	2.02918e-10	40.8465	cis	0.0320227
GSTM1	rs11101988	C	A	0.0505077	0.359142	0.0728199	8.86326e-07	24.2978	cis	0.025673
GSTM1	rs79049345	G	A	0.0117584	-0.629462	0.15176	3.50828e-05	17.1854	cis	0.0025572
GSTM1	rs113936771	G	A	0.0173704	0.498538	0.125634	7.51593e-05	15.7296	cis	0.00506558
GSTM1	rs112697537	A	G	0.0732229	0.242694	0.0612623	7.72595e-05	15.6771	cis	0.0163224
GSTM3	rs2359773	T	A	0.178514	0.337811	0.041596	8.28921e-16	65.884	cis	1
GSTM3	rs4970772	A	G	0.0657402	-0.51052	0.064877	5.9985e-15	61.8557	cis	0.00762187
GSTM3	rs11807	C	T	0.113576	0.336733	0.0502337	2.68928e-11	44.8866	cis	0.0143554
GSTM3	rs57820172	A	G	0.20016	0.249071	0.0396803	4.28181e-10	39.3579	cis	0.0307262
GSTM3	rs11101988	C	A	0.0505077	0.391388	0.0727309	8.32553e-08	28.9276	cis	0.00747469
GSTM3	rs592792	T	C	0.17023	0.230844	0.0434068	1.17402e-07	28.2525	cis	0.0463834
GSTM3	rs140333599	A	G	0.0729556	0.289428	0.0612367	2.45628e-06	22.3148	cis	0.000603567
GSTM3	rs114732936	A	G	0.0991448	0.230845	0.0546315	2.49901e-05	17.8357	cis	0.0286784
GSTM4	rs58206785	A	G	0.14511	-0.659752	0.0437361	1.31304e-48	227.309	cis	1
GSTM4	rs35553604	G	C	0.222341	0.490197	0.0367839	9.00454e-39	177.403	cis	0.0516917
GSTM4	rs756635	C	A	0.125067	0.454525	0.04841	1.69683e-20	88.0604	cis	0.0257285
GSTM4	rs11101981	C	T	0.0662747	-0.419856	0.066192	2.8191e-10	40.1907	cis	0.0137907
GSTM4	rs11101990	T	C	0.0339391	-0.448657	0.0890021	5.07939e-07	25.3842	cis	0.0176433
GSTM4	rs17585355	C	A	0.0106895	-0.696619	0.158909	1.2313e-05	19.1968	cis	0
GSTM4	rs1537235	T	C	0.0895243	-0.197844	0.0564797	0.000470999	12.2573	cis	0.0041042
GSTM4	rs3861917	A	T	0.143773	-0.157846	0.0470038	0.000800418	11.2651	cis	0.0275689
GSTO1	rs4925	A	C	0.0999466	-0.839169	0.0504951	5.95354e-58	275.89	cis	1
GSTO1	rs576769	G	C	0.0414217	-1.19502	0.0767238	1.59868e-51	242.34	cis	0.0023715
GSTO1	rs74154770	A	G	0.255746	0.392682	0.0356594	2.27484e-27	121.135	cis	0.0441866
GSTO1	rs11509438	A	G	0.0288616	-0.742264	0.0956416	1.37771e-14	60.167	cis	0.000508877
GSTP1	rs1695	G	A	0.444682	-0.639627	0.0286576	5.07625e-98	497.633	cis	1
GSTP1	rs189350739	T	C	0.0187066	-0.849952	0.118352	9.90693e-13	51.5197	cis	0.0121672
GSTZ1	rs7975	A	G	0.289952	0.96764	0.0282786	1.15666e-199	1169.63	cis	single variant
GUK1	rs10495279	A	G	0.0296633	1.19274	0.0910131	1.32614e-37	171.561	cis	1
GUK1	rs186397829	A	G	0.00962052	-1.10828	0.166215	3.40934e-11	44.4114	cis	0.00174379
GUK1	rs822741	T	C	0.169161	0.288104	0.0438854	6.72461e-11	43.0521	cis	0.0097533
GUSB	rs147816610	A	G	0.0144308	-0.965408	0.136178	1.90342e-12	50.2046	cis	1
GUSB	rs35850374	G	A	0.364511	0.218502	0.0333522	7.35005e-11	42.8743	cis	0.00314648
GUSB	rs115795791	T	C	0.024853	-0.332335	0.103689	0.00137291	10.2618	cis	0.000167671
GXYLT1	rs147398134	T	G	0.0213789	1.59849	0.108044	6.4091e-47	218.652	cis	1
GXYLT1	rs7134799	T	C	0.398717	-0.267434	0.0321759	1.79226e-16	69.0093	cis	0.00937225
GZMK	rs7714090	C	T	0.113576	-0.297222	0.0509063	6.19261e-09	34.0529	cis	single variant
H6PD	rs35404275	G	A	0.0269909	1.17494	0.0964015	6.17612e-33	148.388	cis	1
H6PD	rs74053623	A	G	0.0726884	0.429641	0.062615	9.22572e-12	47.0316	cis	0.0228481
H6PD	rs3765959	A	G	0.0299305	-0.585491	0.0937526	5.23074e-10	38.9591	cis	0.000138955
H6PD	rs34603401	C	A	0.0224479	0.674524	0.110472	1.24071e-09	37.2414	cis	0
H6PD	rs61745592	T	C	0.0392838	0.412573	0.0828889	7.03528e-07	24.7482	cis	0.000645018
HADH	rs10025485	T	C	0.297435	0.279359	0.0351721	3.3868e-15	63.0179	cis	1
HADH	rs36030668	G	A	0.0275254	-0.684192	0.0980051	4.05117e-12	48.6849	cis	0.00632593
HAGH	rs116869551	T	C	0.0307322	0.557513	0.0927311	2.1963e-09	36.1073	cis	1
HAGH	rs146473165	C	T	0.0117584	-0.823946	0.151261	5.7953e-08	29.6401	cis	0.000453503
HAGH	rs6600158	T	G	0.434527	0.166892	0.0323142	2.66535e-07	26.6452	cis	0.0123152
HAPLN4	rs1064395	A	G	0.44201	0.187596	0.0331051	1.6827e-08	32.0769	cis	single variant
HARS	rs73791738	T	C	0.04062	-0.543164	0.0818449	4.19515e-11	43.9961	cis	single variant
HAVCR1	rs6884501	G	A	0.132817	-0.294683	0.0475394	6.98779e-10	38.3829	cis	1
HAVCR1	rs9313422	G	C	0.41582	0.195063	0.0320731	1.43731e-09	36.9491	cis	0.000259255
HAVCR2	rs1432872	C	A	0.117317	0.960246	0.0453239	1.84792e-89	448.38	cis	1
HAVCR2	rs4704847	C	T	0.368787	0.584651	0.0306432	2.73839e-74	363.631	cis	0.189451
HAVCR2	rs76354733	T	C	0.070016	0.640488	0.0620601	2.52688e-24	106.398	cis	0.00706375
HBZ	rs2541645	T	G	0.180385	0.875618	0.0359927	8.45385e-114	591.202	cis	1
HBZ	rs13336827	A	G	0.0537146	1.259	0.0648904	1.51906e-76	376.033	cis	0.262762
HBZ	rs182750497	T	A	0.0130946	1.35974	0.141207	1.87431e-21	92.6264	cis	0.0846752
HDGF	rs12039810	A	G	0.107696	-0.671521	0.0504651	1.14658e-38	176.877	cis	1
HDHD2	rs76922914	C	T	0.0358097	1.30749	0.082119	1.27215e-53	253.236	cis	1
HDHD2	rs16952905	A	T	0.106627	-0.56907	0.0524168	1.138e-26	117.741	cis	0.00517695
HDHD2	rs142359314	C	T	0.0224479	-0.843716	0.107124	5.68144e-15	61.9662	cis	0.000787728
HDHD2	rs114276869	A	C	0.0593266	0.488332	0.0691083	2.2389e-12	49.8776	cis	0.00248501
HDHD2	rs115862835	T	G	0.0106895	-1.05527	0.157848	3.03194e-11	44.6462	cis	4.7272e-05
HDHD2	rs149937168	G	A	0.0232496	0.690329	0.107239	1.54167e-10	41.3945	cis	0.00457437
HDHD2	rs115186999	C	A	0.0197755	-0.579819	0.117776	9.26833e-07	24.2107	cis	0.00294012
HEBP1	rs1941	G	C	0.0149653	-1.85647	0.128605	7.29857e-45	208.159	cis	1
HEBP1	rs114593878	A	G	0.025922	-1.12934	0.0997237	8.39513e-29	128.112	cis	0.002
HEBP1	rs10772631	A	G	0.354089	-0.303028	0.033788	7.11895e-19	80.3482	cis	0
HEBP1	rs7965036	G	A	0.0978087	0.381864	0.0551256	5.88544e-12	47.9343	cis	0
HEBP1	rs79661474	T	A	0.039551	0.56209	0.0821703	1.06523e-11	46.7431	cis	0.00102234
HEBP1	rs1291359	C	A	0.369321	0.196784	0.0333939	4.49315e-09	34.6881	cis	0.004
HEBP1	rs73066800	A	C	0.0213789	-0.381355	0.110976	0.000602425	11.796	cis	0
HEXB	rs13154639	G	A	0.330572	0.326908	0.0341747	3.37405e-21	91.4065	cis	1
HEXB	rs6888163	G	A	0.461251	-0.20609	0.0321087	1.73977e-10	41.1532	cis	0.00444213
HEXIM1	rs142276168	G	A	0.019241	0.74618	0.117142	2.37593e-10	40.5319	cis	1
HEXIM1	rs75548629	C	T	0.0184393	-0.66654	0.121613	4.80794e-08	30.0074	cis	1.1686e-07
HGFAC	rs2498323	A	G	0.107162	-1.30349	0.0438121	1.44084e-159	884.225	cis	1
HGFAC	rs115722672	T	A	0.103955	0.329411	0.0525548	4.53091e-10	39.2452	cis	0.00151771
HIBCH	rs291466	G	A	0.462587	0.741947	0.0275981	7.22772e-135	721.976	cis	1
HIBCH	rs13004110	G	C	0.0815072	-0.471407	0.0583644	1.17825e-15	65.1676	cis	0.0353087
HIBCH	rs78352538	C	T	0.0374131	0.288049	0.0849543	0.000711817	11.4841	cis	0.0442282
HK2	rs2229629	G	A	0.45938	-0.2904	0.0318302	1.82986e-19	83.1477	cis	single variant
HLA-DQA2	rs9272216	G	A	0.304917	-0.551258	0.0330173	1.9337e-58	278.46	cis	1
HLA-DQA2	rs28507026	G	A	0.14511	0.582574	0.0450633	1.11279e-36	166.952	cis	0.0598341
HMHA1	rs75236288	T	C	0.0403528	-1.43441	0.0767583	1.39542e-71	348.844	cis	1
HMHA1	rs7251797	A	G	0.306253	-0.427359	0.0338272	3.6121e-35	159.437	cis	0.128854
HNRNPAB	rs10074768	G	A	0.288348	0.189327	0.0355416	1.11968e-07	28.3457	cis	single variant
HP	rs5471	C	A	0.133351	-1.07426	0.0426471	8.65493e-121	633.834	cis	1
HP	rs5471	C	A	0.133351	-0.976307	0.043889	1.89803e-97	633.834	cis	1
HP	rs75203664	A	C	0.14217	0.59433	0.0439602	8.33491e-40	182.588	cis	0.038998
HP	rs75415492	A	G	0.133084	0.514437	0.0462742	7.56942e-28	123.459	cis	0.0384046
HP	rs2287997	A	G	0.071085	-0.501689	0.0615971	6.87631e-16	66.265	cis	0.00415982
HP	rs2287997	A	G	0.071085	-0.444133	0.0618331	9.82161e-13	66.265	cis	0.00415982
HP	rs11647069	C	T	0.22822	-0.252011	0.0386334	8.83822e-11	42.5058	cis	0.0492587
HP	rs1424241	A	G	0.176644	-0.167664	0.042533	8.37914e-05	15.5226	cis	0.0325489
HPCAL1	rs74482866	A	G	0.315874	0.180153	0.0353713	3.87564e-07	25.9129	cis	1
HPCAL1	rs115230117	T	C	0.0114912	0.77378	0.153135	4.7756e-07	25.5048	cis	0.001
HPGDS	rs115133634	C	A	0.0414217	1.72632	0.0698822	7.8658e-117	609.6	cis	1
HPGDS	rs1344612	A	G	0.343399	0.223007	0.0347216	1.69348e-10	41.2072	cis	0.00846763
HPGDS	rs56268859	T	A	0.0852485	0.368995	0.0592582	5.86055e-10	38.7329	cis	0.000513689
HRAS	rs11246358	A	G	0.340994	0.165411	0.0341892	1.41829e-06	23.3823	cis	single variant
HRG	rs9898	C	T	0.405398	-0.769623	0.0284417	2.37541e-136	731.443	cis	1
HRG	rs16860992	C	G	0.144842	0.63573	0.0428301	3.36946e-47	220.081	cis	0.0529571
HRG	rs35530899	A	G	0.0636024	0.888057	0.0626514	2.14265e-43	200.704	cis	0.0262709
HRG	rs11708856	C	G	0.225281	0.36129	0.0379549	5.1912e-21	90.5132	cis	0.175082
HRG	rs6807764	G	A	0.337787	-0.316204	0.0338629	2.69876e-20	87.1008	cis	0.254692
HRG	rs11924390	C	T	0.470069	0.201379	0.0322722	5.3989e-10	38.8962	cis	0.00259056
HS3ST3B1	rs7222164	A	G	0.0515767	-0.441085	0.0727417	1.60541e-09	36.7293	cis	single variant
HS6ST1	rs840893	G	A	0.161678	-0.238948	0.0439319	6.06146e-08	29.5517	cis	single variant
HS6ST3	rs9561998	G	A	0.375468	0.161186	0.0334047	1.51182e-06	23.2581	cis	single variant
HSP90B1	rs1177457	C	T	0.404329	-0.97918	0.0241873	1e-200	1637.14	cis	1
HSP90B1	rs114600174	T	C	0.0315339	1.13848	0.0904369	6.11153e-35	158.305	cis	0.0122346
HSP90B1	rs1165669	A	G	0.291288	0.409491	0.0355197	9.36039e-30	132.766	cis	0.0877487
HSP90B1	rs115658995	A	T	0.010155	1.71769	0.158891	1.82927e-26	116.742	cis	0.00338979
HSP90B1	rs4135122	T	C	0.306253	0.200562	0.0358062	2.44329e-08	31.3413	cis	0.143972
HSP90B1	rs1165598	C	T	0.138429	0.190434	0.0468714	5.04692e-05	16.4895	cis	0.00254957
HSPB1	rs2868371	G	C	0.123463	-0.811149	0.0467239	1.04361e-62	301.064	cis	1
HSPB1	rs28708645	A	C	0.18573	0.386495	0.041317	2.32287e-20	87.4109	cis	0.0365039
HSPB1	rs112258813	G	A	0.0171032	-0.954257	0.125177	3.91002e-14	58.052	cis	0.00223367
HSPB1	rs147116886	G	T	0.0168359	-0.959344	0.126141	4.47273e-14	57.7792	cis	0.001
HSPB1	rs59882870	A	G	0.140834	0.317642	0.0456779	4.89173e-12	48.3058	cis	0.0220537
HSPB1	rs188554151	T	C	0.00988776	-1.10736	0.163948	1.90986e-11	45.5723	cis	0.00337525
HSPB6	rs115407940	A	G	0.102352	-0.271299	0.0541065	5.83008e-07	25.115	cis	single variant
HSPC159	rs115238627	C	T	0.0163014	-0.791003	0.126624	5.17161e-10	38.9816	cis	1
HSPC159	rs75166166	G	T	0.0796366	0.292047	0.0599329	1.19253e-06	23.7198	cis	0.000138592
HSPG2	rs140403186	C	G	0.0154997	-1.07273	0.128618	1.41754e-16	69.4885	cis	1
HSPG2	rs142447076	T	C	0.0125601	-0.899025	0.143008	4.03088e-10	39.4783	cis	0
HSPG2	rs35999331	A	G	0.0114912	0.869505	0.15286	1.48674e-08	32.3215	cis	0
HSPG2	rs114078206	A	G	0.0171032	0.563243	0.122494	4.54901e-06	21.1202	cis	3.67642e-06
HTATIP2	rs78454482	G	T	0.105826	0.552524	0.0521669	1.69595e-25	112.059	cis	1
HTATIP2	rs11025525	G	C	0.377606	0.34774	0.0330348	3.25946e-25	110.688	cis	0.143016
HTATIP2	rs1160443	A	G	0.32015	0.241638	0.0350007	6.91094e-12	47.6116	cis	0.227143
HTATIP2	rs904184	G	C	0.219669	-0.137852	0.0392231	0.000450987	12.3389	cis	0.0231703
HTN3	rs28707703	G	A	0.188936	-0.231629	0.0410094	1.87053e-08	31.868	cis	single variant
HTRA1	rs76137685	C	T	0.0408872	-0.531855	0.0828088	1.69376e-10	41.2068	cis	1
HTRA1	rs55928386	T	C	0.24853	-0.228694	0.0377934	1.73306e-09	36.5774	cis	0.0273946
HTRA1	rs111879224	T	C	0.0946018	-0.230324	0.054012	2.10525e-05	18.1649	cis	0.0019426
HTRA2	rs79201792	C	T	0.112507	0.403991	0.0515189	7.41444e-15	61.4251	cis	1
HTRA2	rs12104804	G	C	0.142972	0.190117	0.0462834	4.16927e-05	16.8549	cis	0.0507934
HYAL1	rs6791799	T	A	0.0205772	1.31407	0.110659	2.08586e-31	140.864	cis	1
HYAL1	rs114823982	G	A	0.025922	-0.502218	0.103554	1.33797e-06	23.4956	cis	9.20197e-05
HYAL1	rs113315211	T	G	0.0545163	-0.331608	0.0717569	4.07488e-06	21.3333	cis	0.000194536
ICAM1	rs5498	G	A	0.183057	-1.06136	0.033355	6.24421e-178	1011.44	cis	1
ICAM1	rs281437	T	C	0.348744	0.430122	0.0324524	2.18058e-38	175.479	cis	0.115844
ICAM1	rs5030372	C	T	0.0299305	-0.434781	0.0959497	6.23186e-06	20.5111	cis	0.00529953
ICAM4	rs143556346	A	G	0.0117584	0.899282	0.151032	3.11307e-09	35.4152	cis	single variant
ICAM5	rs281434	A	G	0.33458	-0.513205	0.0321938	9.70268e-54	253.847	cis	1
ICAM5	rs901886	C	T	0.155265	0.665154	0.0424137	3.62388e-52	245.679	cis	0.0235132
ICAM5	rs901886	C	T	0.155265	0.65146	0.0425273	5.4788e-50	245.679	cis	0.0235132
ICAM5	rs281437	T	C	0.348744	0.374289	0.0328205	3.58573e-29	105.86	cis	0.269463
ICAM5	rs281437	T	C	0.348744	0.339919	0.03302	3.26736e-24	105.86	cis	0.269463
ICAM5	rs8099957	T	C	0.147247	-0.432273	0.0445651	9.73444e-22	93.9857	cis	0.0730518
ICAM5	rs185076445	T	C	0.0219134	-0.785113	0.111387	2.53418e-12	49.6285	cis	0.0763865
ICAM5	rs1048941	A	C	0.08124	-0.230171	0.0589961	9.89965e-05	15.2051	cis	0.0310768
ICOSLG	rs28754560	A	G	0.0761625	-0.504174	0.0606766	1.82806e-16	68.969	cis	1
ICOSLG	rs77926818	T	C	0.0887226	0.329306	0.0568937	8.33029e-09	33.4662	cis	0.0132872
IDH1	rs113593983	G	C	0.0809727	-0.694914	0.057525	2.09311e-32	145.775	cis	1
IDH1	rs78539882	G	A	0.0224479	-0.453279	0.111075	4.67607e-05	16.6354	cis	0.00427228
IDI2	rs4880752	T	A	0.280866	0.22125	0.0363622	1.41299e-09	36.983	cis	1
IDI2	rs1044261	T	C	0.0440941	-0.461926	0.078667	5.08644e-09	34.4425	cis	0.0137295
IDUA	rs199722340	G	C	0.0296633	1.49666	0.0885779	1.02583e-59	285.188	cis	1
IDUA	rs58037052	A	G	0.0261892	-1.17427	0.0978353	5.01807e-32	143.906	cis	0.00318125
IDUA	rs11734750	T	C	0.14698	0.522708	0.0447726	1.90204e-30	136.154	cis	0.170061
IDUA	rs11936407	T	C	0.327632	-0.346016	0.0333157	1.32218e-24	107.753	cis	7.96032e-05
IDUA	rs10902762	A	G	0.330839	0.246351	0.0337416	4.20261e-13	53.2492	cis	0.0120853
IDUA	rs116675283	G	C	0.0125601	-0.80865	0.146443	3.82194e-08	30.4593	cis	0.00184061
IDUA	rs74569579	A	G	0.0376804	0.418176	0.0863168	1.37283e-06	23.4457	cis	0.00103812
IDUA	rs73792047	A	G	0.0144308	-0.53004	0.137451	0.000119061	14.8545	cis	0.000188134
IFI16	rs856051	C	T	0.409139	0.229981	0.0326934	2.79586e-12	49.431	cis	1
IFI16	rs12122315	A	G	0.355692	-0.163388	0.0346043	2.51383e-06	22.2698	cis	0.0344696
IFNAR1	rs2211687	G	A	0.163282	-0.863172	0.0387537	1.15071e-97	495.569	cis	1
IFNAR1	rs114207909	G	A	0.0205772	0.601183	0.112417	9.99651e-08	28.5683	cis	0.00755288
IFNLR1	rs115773768	A	G	0.015767	-1.23615	0.129073	3.03819e-21	91.6235	cis	1
IFNLR1	rs12751091	T	C	0.102886	-0.340372	0.0520938	8.24218e-11	42.6453	cis	0.00353917
IFNLR1	rs12565101	C	T	0.303848	-0.210271	0.0356821	4.49084e-09	34.6891	cis	0.0146856
IGDCC4	rs34355056	G	C	0.221539	-0.384671	0.0383703	4.46783e-23	100.398	cis	1
IGDCC4	rs11638647	A	G	0.299038	-0.200939	0.0353461	1.51555e-08	32.2835	cis	0.000777545
IGDCC4	rs113751167	A	G	0.0133618	0.53831	0.137141	8.97899e-05	15.391	cis	0.00136376
IGF1R	rs7176647	C	G	0.154997	0.217706	0.0445783	1.12994e-06	23.8248	cis	single variant
IGF2R	rs2297363	A	G	0.149385	0.981592	0.0400039	1.72809e-115	601.441	cis	1
IGF2R	rs3798174	T	C	0.0924639	0.655476	0.0550774	1.56102e-31	141.482	cis	0.210638
IGFALS	rs34680334	A	G	0.2186	-0.35226	0.037668	2.37979e-20	87.3609	cis	1
IGFALS	rs2076450	T	C	0.218867	0.295366	0.038891	4.84275e-14	57.618	cis	0.0499639
IGFALS	rs377201914	T	C	0.0176376	0.560176	0.122633	5.24778e-06	20.8435	cis	0.000937799
IGFBP1	rs7796845	G	C	0.427579	0.222501	0.0328037	1.57623e-11	45.9572	cis	single variant
IGFBP3	rs2854746	C	G	0.30171	0.301399	0.0344638	4.85692e-18	76.3999	cis	1
IGFBP3	rs700750	C	A	0.409941	-0.166101	0.032609	3.86498e-07	25.9182	cis	0.000227922
IGFBP6	rs6413498	A	G	0.0267237	-0.730876	0.0991808	2.56521e-13	54.246	cis	single variant
IGFBP7	rs10866442	C	G	0.190273	0.371105	0.0409281	3.00179e-19	82.127	cis	1
IGFBP7	rs10009533	A	G	0.421432	0.19837	0.0322383	9.26353e-10	37.8219	cis	0.0196631
IGFLR1	rs7254581	C	T	0.359166	0.39153	0.0330468	2.82133e-31	140.219	cis	1
IGFLR1	rs12459634	C	T	0.024853	-1.03943	0.101156	3.93107e-24	105.473	cis	0.007
IGLL1	rs9624216	A	G	0.127739	-0.513148	0.0475437	2.18346e-26	116.368	cis	1
IGLL1	rs111903752	T	A	0.0660075	-0.589716	0.0653024	4.14235e-19	81.4635	cis	#N/A
IGLL1	rs8138122	T	C	0.0975414	0.432298	0.0534453	1.07419e-15	65.3556	cis	0.0120402
IGLL1	rs139571703	T	C	0.0229824	-0.671073	0.109228	9.82178e-10	37.7057	cis	0.000147023
IGLL1	rs145176864	A	G	0.0491716	-0.374837	0.0748468	6.01571e-07	25.0538	cis	0.00404715
IGLON5	rs550046475	C	G	0.0545163	-0.444279	0.0725982	1.1393e-09	37.4107	cis	single variant
IGSF3	rs111246504	C	G	0.256815	0.489611	0.0354952	2.72496e-41	190.063	cis	1
IGSF3	rs6697084	G	A	0.0855158	0.492413	0.0568302	9.6266e-18	74.9957	cis	0.050211
IGSF3	rs111598386	T	C	0.0213789	-0.479134	0.113657	2.6099e-05	17.7524	cis	0.00249186
IGSF3	rs114367398	A	G	0.0326029	-0.306631	0.0909323	0.00076123	11.3588	cis	0.00449324
IL11RA	rs76429508	T	C	0.0149653	-1.14644	0.130489	3.44225e-18	77.1064	cis	1
IL11RA	rs2480559	T	C	0.319615	0.255731	0.0344042	1.60581e-13	55.1924	cis	0.000355873
IL11RA	rs11575589	A	C	0.0269909	0.627957	0.0980985	1.94317e-10	40.9327	cis	0.000894267
IL11RA	rs184931484	A	G	0.0114912	0.952852	0.149013	2.03044e-10	40.8449	cis	0
IL11RA	rs28590491	A	G	0.0213789	0.49705	0.112146	9.86941e-06	19.6231	cis	0.00130801
IL12B	rs10043720	A	G	0.0996793	-0.359808	0.0527145	1.1793e-11	46.539	cis	1
IL12B	rs141191359	T	C	0.0213789	0.566632	0.111969	4.58927e-07	25.5824	cis	0.00211492
IL15RA	rs7913599	T	C	0.323356	0.644586	0.0315648	7.82146e-84	416.573	cis	1
IL15RA	rs8177630	G	C	0.0873864	-0.562634	0.0558327	2.71035e-23	101.44	cis	0.0653222
IL15RA	rs2229135	T	C	0.111438	-0.471648	0.0507897	4.28898e-20	86.143	cis	0.0113926
IL16	rs11556218	G	T	0.2031	-0.874431	0.03538	6.27367e-117	610.198	cis	1
IL16	rs4778639	G	T	0.0205772	-1.28848	0.11082	3.2143e-30	135.038	cis	0.0269981
IL16	rs17875534	A	G	0.0253875	-0.939224	0.102968	1.86111e-19	83.1131	cis	0.00364809
IL17RA	rs35078252	C	G	0.451363	0.466945	0.0312729	1.03615e-47	222.705	cis	#N/A
IL17RA	rs41510848	A	G	0.105024	-0.682516	0.0513155	1.23763e-38	176.711	cis	1
IL17RA	rs11703539	A	G	0.180919	-0.51664	0.0405016	8.56056e-36	162.543	cis	0.352714
IL17RA	rs113860540	T	C	0.0427579	0.940723	0.0774462	9.86095e-33	147.387	cis	0.00367052
IL17RA	rs56758753	T	C	0.0839123	-0.621775	0.0582619	7.50666e-26	113.771	cis	0.0151187
IL17RA	rs148689377	A	G	0.02031	1.11505	0.112542	1.37107e-22	98.0607	cis	0.000246851
IL17RA	rs186432662	T	C	0.0141635	1.12776	0.136789	3.08603e-16	67.8995	cis	0.00394707
IL17RA	rs184594184	G	C	0.0120257	1.07601	0.142202	5.97089e-14	57.1948	cis	0.001
IL17RB	rs111236050	G	C	0.0478354	0.386805	0.0766076	4.86903e-07	25.4669	cis	single variant
IL17RD	rs76645245	G	A	0.0662747	0.690747	0.0626174	1.86159e-27	121.558	cis	1
IL17RD	rs2291461	C	G	0.349813	0.310148	0.0331682	2.40015e-20	87.3433	cis	0.0446959
IL18BP	rs10400327	C	T	0.0855158	-1.53988	0.0459723	4.47618e-193	1120.77	cis	1
IL18BP	rs116298078	G	C	0.035008	0.567774	0.0888389	2.07489e-10	40.8019	cis	0.00240266
IL18R1	rs6733346	T	C	0.10449	0.755376	0.0502139	2.30335e-48	226.055	cis	1
IL18R1	rs4134504	T	C	0.129877	-0.516463	0.0470524	3.29795e-27	120.351	cis	0.00942573
IL18R1	rs114189317	A	G	0.0267237	-0.527762	0.099868	1.40718e-07	27.8971	cis	0.00581289
IL18R1	rs76918121	T	C	0.154997	0.221259	0.0436854	4.49011e-07	25.6251	cis	0.000297946
IL18RAP	rs6748390	G	A	0.266168	0.2186	0.0365428	2.63465e-09	35.7464	cis	single variant
IL1R1	rs2110724	T	C	0.404864	-0.185166	0.0325547	1.49013e-08	32.317	cis	1
IL1R1	rs75050372	A	C	0.0291288	-0.452184	0.0971256	3.45668e-06	21.652	cis	0.00308235
IL1R1	rs35678243	A	G	0.108231	0.225464	0.0520225	1.54227e-05	18.7632	cis	0.0201873
IL1R2	rs7561191	A	T	0.467932	-0.602884	0.0293402	9.29526e-85	421.771	cis	1
IL1R2	rs2302589	T	C	0.253608	0.627316	0.0350001	2.0428e-66	320.9	cis	0.292262
IL1R2	rs151307899	T	C	0.0197755	-1.54508	0.113021	1.27372e-40	186.689	cis	0.00670191
IL1R2	rs372976371	A	G	0.0138963	-0.715833	0.13685	1.87729e-07	27.3319	cis	0.001
IL1RAP	rs2885372	C	T	0.025922	1.5435	0.0967084	7.39194e-54	254.461	cis	1
IL1RAP	rs79371011	T	C	0.0550508	-0.949007	0.0684394	1.09011e-41	192.071	cis	0
IL1RAP	rs7628357	G	C	0.309995	-0.453155	0.0335387	9.23854e-40	182.363	cis	0
IL1RAP	rs11925902	A	G	0.0721539	-0.646132	0.0617992	6.63754e-25	109.197	cis	0.001
IL1RAP	rs145548942	C	G	0.0240513	-0.458592	0.1062	1.65551e-05	18.6269	cis	0
IL1RAP	rs16865595	G	A	0.0569214	0.292946	0.069854	2.87294e-05	17.5682	cis	0
IL1RAP	rs2161058	T	C	0.177178	0.158411	0.0426863	0.000212439	13.7572	cis	0.000909167
IL1RAP	rs56823006	G	A	0.353287	0.111706	0.032919	0.000704858	11.5026	cis	0.006
IL1RL1	rs1420101	T	C	0.32015	-0.438387	0.0335958	2.61077e-37	170.091	cis	1
IL1RL1	rs114198629	A	G	0.0355425	0.707004	0.0855817	2.69804e-16	68.1738	cis	0.0194549
IL1RL1	rs114189317	A	G	0.0267237	-0.794339	0.0989193	1.70505e-15	64.4147	cis	0.0170689
IL1RL1	rs11676124	T	C	0.208177	0.295135	0.0393968	1.0455e-13	56.0603	cis	0.107425
IL1RL1	rs1476984	T	C	0.161945	-0.322279	0.0436307	2.25945e-13	54.5023	cis	0.0200398
IL1RL1	rs112837213	C	T	0.0539818	-0.388989	0.0730812	1.14554e-07	28.3008	cis	0.0163175
IL1RL2	rs2241132	A	C	0.456708	-0.458851	0.0310405	7.56458e-47	218.284	cis	1
IL1RL2	rs3917247	C	A	0.0235168	-0.841774	0.103606	8.05889e-16	65.9412	cis	0.0337398
IL1RL2	rs7606834	T	A	0.17023	0.323291	0.0435211	1.66299e-13	55.1218	cis	0.0734979
IL1RN	rs6734238	G	A	0.451363	-0.38696	0.0314811	1.89003e-33	150.927	cis	1
IL1RN	rs2515397	T	C	0.193479	0.33945	0.0409712	2.223e-16	68.5693	cis	0.127458
IL20RA	rs1626680	A	G	0.343399	-0.200472	0.0341572	5.17206e-09	34.4095	cis	1
IL20RA	rs148439148	C	T	0.0104222	-0.882934	0.16042	4.22776e-08	30.2604	cis	0
IL20RA	rs79455035	A	G	0.046232	-0.375701	0.0777884	1.47811e-06	23.3019	cis	0.0184533
IL22RA2	rs75248436	T	G	0.019241	-1.31756	0.116174	7.03094e-29	128.487	cis	1
IL22RA2	rs115021359	T	A	0.204436	-0.267265	0.0399124	2.81872e-11	44.7924	cis	0.00893834
IL23R	rs1884444	T	G	0.484233	-0.173061	0.0320863	7.78311e-08	29.0599	cis	single variant
IL27RA	rs35026308	C	T	0.0398183	-1.07166	0.0797657	2.37208e-39	180.309	cis	1
IL27RA	rs61355201	C	G	0.0179049	1.26009	0.118933	1.63711e-25	112.133	cis	0.000224119
IL27RA	rs141972504	G	A	0.0149653	-1.25503	0.132441	7.67828e-21	89.7013	cis	0.00159464
IL27RA	rs184848573	A	G	0.0318012	0.577941	0.0928725	6.00695e-10	38.6837	cis	0.00121179
IL5RA	rs340828	A	G	0.366916	0.230729	0.0331951	5.00395e-12	48.2605	cis	1
IL5RA	rs17878498	T	G	0.0852485	-0.360274	0.0582301	7.5119e-10	38.239	cis	0.00331119
IL5RA	rs17882392	C	T	0.0494388	0.41595	0.0737141	1.92978e-08	31.8066	cis	0.00850645
IL5RA	rs9851301	A	G	0.293426	0.183518	0.0364989	5.42947e-07	25.2542	cis	1.98897e-07
IL6R	rs2228145	C	A	0.128541	1.20189	0.040392	1.33861e-159	884.452	cis	1
IL6R	rs7512646	G	C	0.352753	-0.375493	0.0327333	1.73913e-29	131.45	cis	0.0514355
IL6R	rs78030614	G	T	0.0208445	1.06932	0.109863	7.12154e-22	94.6342	cis	0.0792563
IL6R	rs115095040	A	C	0.035008	-0.609569	0.0872563	3.91921e-12	48.7515	cis	0.00557026
IL6R	rs4845374	A	T	0.260289	0.182277	0.0366704	7.28083e-07	24.6813	cis	0.0343428
IL6R	rs12083537	G	A	0.290486	-0.113545	0.0353342	0.00133383	10.3153	cis	0.00144322
IL6ST	rs2228046	G	A	0.290754	-0.748592	0.0309164	6.98905e-113	585.663	cis	#N/A
IL6ST	rs11742271	G	A	0.152325	0.772203	0.0421595	4.69919e-69	335.126	cis	#N/A
IMPAD1	rs11996260	C	G	0.204703	0.392538	0.0396216	1.38093e-22	98.0471	cis	1
IMPAD1	rs62511997	T	C	0.0173704	-0.882296	0.1245	1.93855e-12	50.1678	cis	0.001
INHBB	rs17050272	A	G	0.101817	0.339348	0.0528815	1.75521e-10	41.1357	cis	single variant
INHBC	rs73119306	G	A	0.0860502	-1.31337	0.0489843	2.92114e-134	718.118	cis	1
INHBC	rs567895	T	C	0.180385	0.337056	0.0420712	1.97417e-15	64.1165	cis	0.0176685
INHBC	rs6581138	A	G	0.178247	0.262061	0.0424459	8.14588e-10	38.0775	cis	0.0194912
INHBC	rs6421185	C	A	0.0865847	-0.323113	0.0553712	6.31106e-09	34.0155	cis	0.000143669
INPP5B	rs41311191	G	C	0.0312667	-1.05369	0.092254	2.97012e-29	130.314	cis	1
INPP5B	rs12723117	A	G	0.305719	-0.347407	0.0354329	3.64362e-22	96.0283	cis	0.0476331
INSR	rs4273151	T	C	0.0641368	0.304733	0.0659205	4.04649e-06	21.3468	cis	single variant
IRAK4	rs4251451	T	G	0.0673437	-0.29477	0.0633411	3.4895e-06	21.6337	cis	single variant
IRF3	rs968457	T	C	0.059861	-1.25946	0.0605504	1.32473e-86	432.186	cis	1
IRF3	rs111586636	T	G	0.0464992	0.707337	0.07492	1.05637e-20	89.0416	cis	0.00583102
IRF3	rs77126515	T	C	0.0448958	0.640156	0.0763956	1.03031e-16	70.1408	cis	0.00126498
IRF3	rs61747405	T	C	0.0171032	-0.715825	0.126025	1.55881e-08	32.2282	cis	0.00210831
IRF3	rs8109314	T	C	0.270711	0.197184	0.0366906	8.65394e-08	28.8516	cis	0.0183372
ISG15	rs4615788	C	G	0.25334	-0.617763	0.0354477	3.81614e-63	303.391	cis	1
ISG15	rs1921	A	G	0.402993	0.458332	0.0318837	1.60077e-44	206.423	cis	0.20012
ISG15	rs189179306	T	C	0.0494388	-0.42333	0.0754085	2.27554e-08	31.4813	cis	0.0186388
ISLR2	rs2899825	A	G	0.193747	-0.305591	0.0408134	1.07554e-13	56.003	cis	1
ISLR2	rs351242	G	A	0.384019	0.195576	0.0334338	5.80292e-09	34.1818	cis	0.00280451
ISOC1	rs2577419	A	G	0.398985	0.211457	0.0327342	1.33338e-10	41.6847	cis	1
ISOC1	rs13181669	G	C	0.252539	0.181907	0.03793	1.74817e-06	22.9757	cis	0.0110588
IST1	rs28450081	G	A	0.139765	-0.209739	0.046504	6.88119e-06	20.3195	cis	single variant
ITIH1	rs72960288	A	G	0.147515	-0.879031	0.0418589	4.46086e-88	440.523	cis	1
ITIH1	rs9968117	T	C	0.299305	-0.339234	0.0348741	7.52331e-22	94.521	cis	0.0771878
ITIH1	rs1076425	G	A	0.237306	-0.354245	0.0376529	1.42721e-20	88.4191	cis	0.040545
ITIH2	rs73621253	T	C	0.0638696	1.13552	0.0606725	8.93908e-72	349.898	cis	1
ITIH2	rs141792551	T	C	0.0112239	-0.961512	0.150662	2.19964e-10	40.6853	cis	0.00153052
ITIH2	rs114703322	A	G	0.0408872	-0.454008	0.0824703	4.19939e-08	30.2738	cis	0.00287307
ITIH3	rs2710330	A	G	0.0481026	-1.06682	0.072879	5.10313e-46	214.049	cis	1
ITIH3	rs114157837	A	G	0.02031	-1.62204	0.110855	5.53053e-46	213.869	cis	0.00563559
ITIH3	rs57789542	C	T	0.203367	0.544278	0.0387535	1.1331e-42	197.04	cis	0.0154808
ITIH3	rs4687552	C	T	0.227953	0.484845	0.0374293	8.18487e-37	167.617	cis	0.0171058
ITIH3	rs4481150	T	C	0.414217	-0.25604	0.0331251	1.75052e-14	59.6811	cis	0.0340155
ITIH3	rs55971019	T	C	0.101283	0.237326	0.0540598	1.1965e-05	19.2521	cis	6.26075e-06
ITIH4	rs2710344	A	C	0.374399	-0.599057	0.0310903	1.31482e-75	370.87	cis	1
ITIH4	rs2240920	T	C	0.299572	0.283976	0.03591	4.43533e-15	62.4695	cis	0.054039
ITIH5	rs1555962	G	T	0.113308	-0.445109	0.0512171	7.72793e-18	75.4464	cis	1
ITIH5	rs12244206	C	T	0.0427579	0.591757	0.0809064	3.82583e-13	53.4388	cis	0.00067373
ITIH5	rs7070826	T	A	0.366649	0.205583	0.0340697	1.92161e-09	36.3725	cis	0.05483
ITIH5	rs4749016	G	A	0.315072	-0.201988	0.0342439	4.34378e-09	34.7552	cis	0.000137464
ITIH5	rs116116212	G	A	0.0403528	0.464108	0.0835271	3.14981e-08	30.8403	cis	0.0138872
ITIH5	rs12572683	G	A	0.305184	-0.171845	0.0347793	8.46538e-07	24.3875	cis	0.00122354
ITIH5	rs58595835	G	T	0.300641	0.113258	0.0350899	0.00126975	10.4066	cis	0.000326962
ITLN1	rs28794254	A	G	0.104222	0.962311	0.0497038	2.94822e-76	374.444	cis	1
ITLN1	rs4656958	A	G	0.438803	-0.343187	0.0320693	5.5718e-26	114.398	cis	0.120175
ITLN1	rs113734825	A	G	0.0833779	0.269461	0.0589735	5.21625e-06	20.8552	cis	0.0217527
ITPA	rs67002563	A	G	0.0601283	-1.07484	0.064687	6.19389e-58	275.797	cis	1
ITPA	rs7270101	C	A	0.08124	-0.704429	0.0573882	2.29671e-33	150.51	cis	0.0101262
ITPA	rs34982958	G	A	0.0211117	-1.01556	0.112457	4.13807e-19	81.4655	cis	0.00320281
ITPA	rs8362	A	G	0.449492	0.284606	0.0321027	1.73693e-18	78.5128	cis	0.0605121
IVD	rs11790	C	T	0.387493	0.207697	0.0330326	4.00242e-10	39.4921	cis	1
IVD	rs139273189	T	C	0.0200428	-0.459683	0.115687	7.35079e-05	15.7719	cis	0.006
JTB	rs34686244	A	G	0.0681454	-0.427252	0.0642612	3.86995e-11	44.1577	cis	1
JTB	rs140379992	A	T	0.0272582	-0.461005	0.100156	4.44703e-06	21.1638	cis	0.000434456
KDELC2	rs147308640	A	G	0.00935329	-1.60002	0.166454	2.1945e-21	92.2992	cis	1
KDELC2	rs17108130	G	A	0.0900588	-0.440411	0.0556233	4.11138e-15	62.6236	cis	0.00102158
KDELC2	rs34021883	A	G	0.0109567	-1.12408	0.151803	1.97534e-13	54.7733	cis	0.00807861
KDELC2	rs11212695	C	G	0.16729	-0.218287	0.0440252	7.75738e-07	24.5578	cis	0.00230433
KDELC2	rs17503908	G	T	0.0184393	-0.485492	0.118525	4.3806e-05	16.7602	cis	0
KDR	rs2305948	T	C	0.237841	0.414606	0.0368537	1.85871e-28	126.428	cis	1
KDR	rs6837433	T	G	0.206574	-0.382872	0.0395609	1.19265e-21	93.5643	cis	0.00271059
KDR	rs12331869	A	G	0.390433	-0.30193	0.0322319	2.06438e-20	87.6549	cis	0.00188948
KDR	rs147144704	C	T	0.0141635	0.824744	0.135288	1.3162e-09	37.124	cis	0.00154063
KDR	rs113121239	G	C	0.02031	-0.670047	0.114414	5.57794e-09	34.26	cis	0.0098672
KIAA1279	rs148768851	G	A	0.0211117	1.18909	0.111543	8.45102e-26	113.522	cis	single variant
KIAA1549L	rs2753408	A	G	0.294228	-0.521796	0.0338534	1.49559e-50	237.319	cis	1
KIAA1549L	rs10742300	C	T	0.122662	0.257093	0.0493368	2.08602e-07	27.1253	cis	0.0104338
KIAA1549L	rs2756284	T	C	0.269642	-0.186654	0.0364598	3.37957e-07	26.1807	cis	0.000139082
KIR2DL3	rs113217221	A	G	0.11117	-0.567874	0.0501555	8.61478e-29	128.057	cis	#N/A
KIR2DL3	rs659699	T	C	0.302512	-0.307179	0.0339278	3.37567e-19	81.8855	cis	#N/A
KIR2DL3	rs35861855	T	C	0.0430251	0.621761	0.0778988	2.49653e-15	63.6386	cis	#N/A
KIR2DL4	rs652188	G	T	0.219669	0.413542	0.0377388	3.98872e-27	119.95	cis	1
KIR2DL4	rs618835	G	A	0.183859	-0.428471	0.0403302	1.22051e-25	112.75	cis	#N/A
KIR2DL4	rs373265106	T	C	0.0173704	-0.646022	0.125274	2.77697e-07	26.5649	cis	0.00214405
KIRREL2	rs34494265	A	G	0.0534474	-0.693417	0.0701946	1.81265e-22	97.4803	cis	1
KIRREL2	rs230260	C	T	0.412614	-0.14386	0.0332217	1.56782e-05	18.7315	cis	0.0553125
KL	rs116810451	C	G	0.0130946	-0.994836	0.139847	1.60243e-12	50.5513	cis	1
KL	rs554634	C	T	0.469535	0.208617	0.0323932	1.5138e-10	41.4312	cis	0.0151356
KL	rs3752472	T	C	0.0114912	-0.954664	0.152588	4.86951e-10	39.1017	cis	0.00034365
KL	rs731089	T	C	0.289952	0.191419	0.0356506	8.89089e-08	28.7986	cis	0.000656062
KLB	rs2249177	A	G	0.229824	-0.543722	0.0361789	2.79797e-48	225.621	cis	1
KLB	rs3102166	A	G	0.444148	0.375813	0.0321632	1.70761e-30	136.383	cis	0.133069
KLB	rs61620232	C	T	0.02031	1.12277	0.1125	6.88168e-23	99.4975	cis	0.00182338
KLB	rs138793877	G	T	0.0456975	-0.554449	0.0766444	6.80977e-13	52.2755	cis	0.017226
KLB	rs6817264	T	G	0.282469	0.254738	0.0366729	5.1605e-12	48.1984	cis	0.00106224
KLK10	rs2739427	A	G	0.0777659	-0.592711	0.0602284	2.5839e-22	96.7428	cis	1
KLK10	rs77303625	A	G	0.168092	-0.285436	0.0430051	4.17453e-11	44.0061	cis	0.00243583
KLK11	rs62115743	T	C	0.0205772	-1.0789	0.113593	6.2929e-21	90.1145	cis	1
KLK11	rs2691213	A	G	0.142437	-0.322887	0.0452319	1.34526e-12	50.9034	cis	1.91925e-05
KLK11	rs4299259	C	T	0.102084	0.274826	0.053036	2.4339e-07	26.8231	cis	0.0159578
KLK11	rs867190	A	G	0.0908605	-0.284965	0.0565391	5.1012e-07	25.3759	cis	8.73735e-05
KLK13	rs3760744	G	C	0.160877	-0.357663	0.04418	1.01632e-15	65.4685	cis	1
KLK13	rs2691247	A	C	0.117317	-0.211646	0.0506285	3.0448e-05	17.4568	cis	0.0011064
KLK14	rs61998181	T	C	0.0152325	1.40479	0.125679	4.00355e-28	124.805	cis	1
KLK14	rs2569491	G	A	0.322555	-0.215771	0.0346613	5.92515e-10	38.7108	cis	0.0107572
KLK14	rs7259451	T	G	0.425441	-0.173585	0.0331166	1.77177e-07	27.4453	cis	2.17713e-10
KLK14	rs2691248	C	A	0.157402	-0.232114	0.0455086	3.73181e-07	25.9867	cis	0.000891542
KLK14	rs569593036	T	C	0.0125601	-0.657135	0.146848	8.10406e-06	20.0036	cis	0.0015353
KLK7	rs1991819	C	T	0.388028	0.438324	0.0322227	2.96627e-40	184.843	cis	1
KLK7	rs112736390	A	G	0.025922	-1.13273	0.0985862	1.42524e-29	131.873	cis	0.0123568
KLK7	rs1654531	G	A	0.243987	-0.240069	0.0378192	2.73401e-10	40.2516	cis	0.0252813
KLK8	rs34542531	C	G	0.0387493	-0.956418	0.0815838	1.11779e-30	137.285	cis	1
KLK8	rs76313614	A	T	0.100214	-0.449033	0.0528822	4.10572e-17	72.0233	cis	0.00243646
KLK8	rs73936109	A	G	0.0165687	-1.01674	0.12691	1.9753e-15	64.1156	cis	0.000133816
KLK8	rs1865068	A	G	0.267504	0.177767	0.0368738	1.54415e-06	23.2168	cis	3.1508e-06
KLKB1	rs182268875	A	T	0.0154997	-1.99256	0.125079	1.1273e-53	253.507	cis	1
KLKB1	rs4253267	T	A	0.460182	-0.260114	0.032156	1.07004e-15	65.364	cis	0.00932219
KLKB1	rs6835839	G	T	0.232229	-0.268721	0.0377754	1.60313e-12	50.5499	cis	0.00649662
KLKB1	rs72646287	A	G	0.0104222	-0.783417	0.160696	1.17917e-06	23.7417	cis	0.00065001
KLKB1	rs185309940	A	G	0.0109567	-0.747114	0.156858	2.05433e-06	22.6619	cis	0
KLKB1	rs10029149	T	C	0.254409	-0.139404	0.0374822	0.000205748	13.8177	cis	0.00362629
KNG1	rs5030074	A	G	0.313201	0.220344	0.0349652	3.65964e-10	39.6703	cis	1
KNG1	rs5030095	C	G	0.13923	-0.237152	0.0473284	5.93253e-07	25.081	cis	0.000129009
KREMEN1	rs61752343	T	C	0.0133618	-1.79466	0.137106	1.60038e-37	171.154	cis	1
KREMEN1	rs79552818	C	T	0.0526456	0.538419	0.0717607	9.593e-14	56.2345	cis	0.0021106
KREMEN1	rs5752870	C	T	0.374399	-0.204258	0.033088	8.18888e-10	38.0673	cis	0.00793583
KREMEN1	rs77026582	T	C	0.0264564	-0.5874	0.101212	7.60528e-09	33.6465	cis	0.000375929
KREMEN1	rs545354615	T	C	0.0125601	0.730079	0.146664	7.01795e-07	24.753	cis	#N/A
KYNU	rs2008533	C	T	0.133886	-0.865077	0.0440363	2.93536e-78	385.499	cis	1
KYNU	rs34332680	A	G	0.403528	0.263955	0.0326091	1.025e-15	65.4512	cis	0.0370501
LAG3	rs3782735	G	A	0.241849	-0.298169	0.0374342	2.84091e-15	63.3758	cis	single variant
LAMC2	rs2276543	A	G	0.202031	0.612262	0.0385336	2.01743e-53	252.192	cis	1
LAMC2	rs2276544	A	C	0.0660075	-0.440338	0.0644737	1.14668e-11	46.5954	cis	0.00411862
LANCL1	rs73984630	A	G	0.264564	-0.316836	0.0362491	5.06165e-18	76.315	cis	1
LANCL1	rs113096434	C	T	0.00962052	-1.25774	0.165645	4.9069e-14	57.5918	cis	0.00421163
LANCL1	rs62203673	T	G	0.203902	0.28854	0.0399124	7.04372e-13	52.2074	cis	0.0913236
LANCL1	rs186360016	C	A	0.014698	-0.906501	0.132635	1.10955e-11	46.6612	cis	0.001
LANCL2	rs57598695	G	A	0.179316	0.212827	0.0420037	4.44318e-07	25.6457	cis	1
LANCL2	rs148902714	C	T	0.029396	0.415869	0.0958875	1.52104e-05	18.7899	cis	0.00528526
LAP3	rs6812675	A	G	0.34821	-0.206646	0.0345784	2.72913e-09	35.6763	cis	1
LAP3	rs16894013	G	C	0.30465	-0.193975	0.0355131	5.33593e-08	29.8023	cis	0.000125221
LAP3	rs4698623	C	T	0.361037	0.176396	0.03322	1.22751e-07	28.1653	cis	0.217965
LAYN	rs11827718	A	G	0.0424906	0.779761	0.0791641	2.37581e-22	96.9174	cis	1
LAYN	rs114220458	T	C	0.0187066	-0.830154	0.120217	6.83441e-12	47.6344	cis	0.00096038
LAYN	rs539524	G	A	0.221539	0.208971	0.0385472	6.68934e-08	29.3577	cis	0.014001
LBP	rs2232613	T	C	0.0946018	-1.1446	0.0490906	9.31781e-106	543.058	cis	1
LBP	rs5741816	A	G	0.32015	0.724282	0.0311843	4.75083e-105	538.864	cis	0.0534937
LBP	rs73287212	T	G	0.0179049	-1.124	0.121585	6.2346e-20	85.3706	cis	0.00418226
LBP	rs2232617	T	C	0.196954	0.356124	0.0397267	7.38071e-19	80.2737	cis	0.0332253
LBP	rs34144735	G	A	0.0200428	0.867435	0.114428	5.38329e-14	57.4043	cis	0.00118531
LBP	rs6123628	T	C	0.0371459	-0.320515	0.0864417	0.000215104	13.7336	cis	0.0144702
LCN2	rs12005398	G	C	0.0975414	-0.532738	0.0538026	1.45418e-22	97.9392	cis	1
LCN2	rs74844578	C	T	0.0940673	-0.383426	0.0557138	8.02222e-12	47.3122	cis	0.00826183
LCN2	rs2232627	T	C	0.0133618	-0.832124	0.141954	5.39628e-09	34.3255	cis	0.0057971
LCT	rs4988235	A	G	0.116248	1.16406	0.0431635	1.39865e-135	726.529	cis	single variant
LDHA	rs192014970	T	C	0.0138963	-1.35946	0.136985	1.17479e-22	98.3835	cis	single variant
LDHB	rs4762862	G	A	0.127472	-0.427288	0.047786	8.98757e-19	79.8685	cis	single variant
LDLRAP1	rs56214942	G	A	0.472475	0.366263	0.0318885	1.48801e-29	131.781	cis	1
LDLRAP1	rs74060917	A	G	0.409139	0.220529	0.0319117	6.59696e-12	47.7053	cis	0.0479382
LEAP2	rs72799458	T	C	0.024853	0.511444	0.10564	1.3955e-06	23.414	cis	single variant
LECT2	rs2526146	C	T	0.433725	0.64435	0.0290824	9.08032e-97	490.364	cis	1
LECT2	rs75937403	C	T	0.105559	0.687262	0.0497871	2.39445e-41	190.347	cis	0.188213
LEFTY2	rs360057	G	T	0.185462	-0.746892	0.0390123	9.55147e-75	366.141	cis	1
LEFTY2	rs10047091	C	T	0.386157	0.419612	0.0323589	6.9397e-37	167.975	cis	0.115219
LEFTY2	rs530228362	T	C	0.00828434	1.49424	0.177659	7.97496e-17	70.6646	cis	0.00390038
LEFTY2	rs146485828	T	C	0.0456975	-0.631789	0.0768062	3.59009e-16	67.5907	cis	0.000322608
LEFTY2	rs168617	T	C	0.241849	0.274872	0.037418	3.03587e-13	53.9058	cis	0.0452762
LEFTY2	rs114988030	G	A	0.0464992	0.475559	0.076353	5.80533e-10	38.7518	cis	0.000368245
LEFTY2	rs10915894	A	C	0.0986104	-0.284601	0.0541003	1.60059e-07	27.6445	cis	0.0192266
LEFTY2	rs111578161	G	A	0.15179	-0.198206	0.0462882	1.94618e-05	18.3159	cis	0.0295751
LEFTY2	rs142566914	A	G	0.0160342	0.558552	0.130494	1.96102e-05	18.3013	cis	0.000239572
LEPR	rs2376018	G	A	0.184928	-1.15636	0.0329694	1e-200	1228.85	cis	1
LEPR	rs1171277	A	G	0.290219	0.34836	0.035013	9.22949e-23	98.8857	cis	0.0247389
LEPR	rs114555391	C	A	0.0371459	-0.717651	0.0838527	2.34637e-17	73.1691	cis	0.00425999
LEPR	rs310243	A	G	0.286211	-0.11576	0.0350991	0.000991713	10.8658	cis	4.06865e-06
LGALS2	rs73884090	A	G	0.0964725	-0.467835	0.053822	7.62204e-18	75.4747	cis	1
LGALS2	rs4821671	G	A	0.342063	-0.158424	0.0344863	4.64275e-06	21.0807	cis	0.0644667
LGALS3	rs78740533	G	A	0.0897916	0.437836	0.0574294	3.89062e-14	58.0617	cis	1
LGALS3	rs79825863	A	G	0.0144308	-0.917343	0.136356	2.28621e-11	45.2117	cis	0
LGALS3	rs61508494	T	C	0.328434	0.165479	0.0342316	1.44677e-06	23.3435	cis	0.0447158
LGALS3BP	rs111699100	G	T	0.0136291	-1.56563	0.137181	3.2637e-29	130.115	cis	1
LGALS3BP	rs76247846	C	A	0.0467664	0.450739	0.0781558	9.41153e-09	33.2249	cis	0.000510389
LGALS4	rs144104035	A	G	0.0288616	0.706038	0.0967335	4.27347e-13	53.2155	cis	1
LGALS4	rs140695578	T	A	0.0256547	0.609582	0.10262	3.38671e-09	35.2481	cis	0.00389975
LGALS4	rs2052569	G	A	0.0924639	-0.328091	0.0555218	4.07504e-09	34.8817	cis	0.00270525
LGALS9	rs570610272	G	T	0.0368787	-0.891083	0.0845633	2.9194e-25	110.92	cis	1
LGALS9	rs3751092	G	A	0.40139	-0.296796	0.0324412	1.46247e-19	83.6099	cis	0.0317905
LGALS9	rs4239242	C	T	0.226884	-0.217007	0.0380563	1.37139e-08	32.481	cis	0.00266283
LGMN	rs74859661	A	G	0.019241	0.527482	0.119484	1.06944e-05	19.4684	cis	single variant
LHB	rs45581438	T	C	0.0646713	-0.509849	0.0662258	2.21272e-14	59.2058	cis	1
LHB	rs73942398	C	G	0.0398183	-0.37225	0.0830836	7.90039e-06	20.0528	cis	0.00294161
LIFR	rs3110967	A	C	0.157135	0.266047	0.044575	2.85745e-09	35.5852	cis	1
LIFR	rs2162885	C	T	0.196686	0.234346	0.0405569	8.82591e-09	33.3519	cis	0.0397057
LILRA2	rs28384500	A	G	0.47194	0.512168	0.0305318	6.11374e-59	281.097	cis	1
LILRA2	rs7257319	A	G	0.0996793	-0.541325	0.0535124	1.86399e-23	102.222	cis	0.0742492
LILRA2	rs9789340	T	G	0.0315339	-0.78537	0.0915828	2.035e-17	73.4609	cis	0.012
LILRA4	rs7256494	G	T	0.431587	0.204064	0.0324815	4.13518e-10	39.4272	cis	single variant
LILRA5	rs56655552	C	T	0.049706	-0.884416	0.0717267	1.2152e-33	140.658	cis	1
LILRA5	rs56655552	C	T	0.049706	-0.853504	0.0719268	2.29685e-31	140.658	cis	1
LILRA5	rs142795036	C	T	0.107964	0.383078	0.052311	3.58458e-13	53.5703	cis	0.00184811
LILRA5	rs142795036	C	T	0.107964	0.382771	0.0523123	3.74501e-13	53.5703	cis	0.00184811
LILRA5	rs79496864	C	A	0.199626	0.261268	0.0398489	7.10831e-11	42.9413	cis	0.0199586
LILRA5	rs79496864	C	A	0.199626	0.247659	0.0398954	6.60594e-10	42.9413	cis	0.0199586
LILRA5	rs145597277	T	C	0.0347408	0.547586	0.0892235	1.02263e-09	30.1906	cis	0.00145831
LILRA5	rs145597277	T	C	0.0347408	0.49147	0.0893982	4.38074e-08	30.1906	cis	0.00145831
LILRA5	rs7246179	G	A	0.176911	0.225784	0.0419138	8.0765e-08	28.9873	cis	7.77328e-05
LILRA6	rs34810796	C	T	0.166756	0.850602	0.03879	4.90932e-95	480.34	cis	1
LILRA6	rs7246690	A	G	0.430251	0.475696	0.0315476	1.42657e-48	227.123	cis	0.101802
LILRA6	rs142795036	C	T	0.107964	-0.677043	0.0506923	6.26955e-39	178.19	cis	0.0341507
LILRA6	rs73053487	C	T	0.0657402	0.415067	0.0649519	2.08385e-10	40.7932	cis	0.011677
LILRA6	rs429539	T	C	0.112239	0.253732	0.0508109	6.47602e-07	24.9099	cis	0.00684614
LILRA6	rs142952005	G	A	0.0133618	0.635461	0.139625	5.67796e-06	20.6913	cis	0.00256755
LILRB1	rs10427127	C	T	0.371994	-0.972767	0.026008	1e-200	1397.46	cis	1
LILRB1	rs8101660	A	G	0.368787	-0.832123	0.0285545	3.13498e-154	848.323	cis	#N/A
LILRB1	rs116287498	T	C	0.0505077	-0.657706	0.0733611	7.31915e-19	80.2911	cis	0.0407701
LILRB2	rs452717	T	G	0.417424	-0.498664	0.030939	7.98345e-55	259.501	cis	#N/A
LILRB2	rs7260261	T	C	0.203902	0.572598	0.0383081	8.36998e-48	223.179	cis	1
LILRB2	rs383925	T	C	0.159808	-0.522592	0.0431713	1.58115e-32	146.376	cis	0.0281072
LILRB3	rs3745410	G	A	0.0104222	1.62101	0.157307	2.94905e-24	106.074	cis	1
LILRB3	rs67627137	G	C	0.11892	0.431909	0.0497957	8.92282e-18	75.1513	cis	0.043
LILRB3	rs406231	G	T	0.27953	0.233491	0.036817	2.83852e-10	40.1771	cis	0.001
LILRB3	rs635711	G	T	0.382416	-0.169852	0.0327745	2.42647e-07	26.829	cis	0.001
LILRB3	rs57206966	C	T	0.0280599	0.499422	0.0967874	2.73183e-07	26.597	cis	0
LILRB3	rs117376661	G	C	0.0144308	0.536226	0.134869	7.27844e-05	15.7909	cis	0
LILRB3	rs62133095	A	G	0.0136291	0.479074	0.136034	0.000439061	12.3893	cis	0
LILRB3	rs9973269	T	C	0.0988776	0.190477	0.0544348	0.000477612	12.2312	cis	0.001
LILRB3	rs138789907	A	G	0.0392838	0.289388	0.0849748	0.000674217	11.5855	cis	0
LILRB3	rs115852588	T	C	0.0168359	0.430138	0.127691	0.000770879	11.3352	cis	0
LILRB5	rs12975366	C	T	0.163282	-0.896151	0.0392201	4.13645e-102	521.531	cis	1
LILRB5	rs2361796	G	T	0.171299	-0.50509	0.0419173	2.95279e-32	145.04	cis	0.085832
LILRB5	rs11879136	T	C	0.41876	-0.314391	0.0318691	2.0589e-22	97.2156	cis	0.0142542
LILRB5	rs7248598	T	C	0.299305	-0.257744	0.0348348	2.06176e-13	54.6872	cis	0.101052
[truncated: 1,545 more rows]

## Sheet: ST2.eQTL-ins
Supplementary Table 2. TableS2. The available eQTL instruments of 16,059 blood transcripts in European ancestry.
Gene_transcript	ENSG.ID	SNP	Effect_allele	Other_allele	Effect_allele_frequency	Beta	Se	P	N	F-stats	cis/trans
A1BG-AS1	ENSG00000268895	rs28840697	A	C	0.0865179	0.105557	0.0192815	4.39e-08	16987	29.9666	cis
A1BG-AS1	ENSG00000268895	rs57201473	A	G	0.0512367	-0.486375	0.0242376	1.434e-89	17106	402.637	cis
A2M	ENSG00000175899	rs61916006	G	A	0.282959	-0.206603	0.00963227	4.6657e-102	26101	460.024	cis
A2M	ENSG00000175899	rs6487733	A	G	0.0828855	0.089786	0.0157128	1.1035e-08	26609	32.6496	cis
A2M-AS1	ENSG00000245105	rs10771307	T	G	0.334145	0.503139	0.0190395	6.8881e-154	5501	698.085	cis
A2M-AS1	ENSG00000245105	rs11050267	T	C	0.189616	-0.146519	0.0242384	1.4941e-09	5502	36.5275	cis
A2MP1	ENSG00000256069	rs12828013	T	C	0.282656	-0.767666	0.0193967	1e-200	4988	1565.73	cis
A2MP1	ENSG00000256069	rs57080744	T	C	0.058301	0.326353	0.0424789	1.5589e-14	4988	59.0002	cis
A3GALT2	ENSG00000184389	rs697147	G	A	0.409638	-0.0572	0.0100423	1.2265e-08	20469	32.4401	trans
A3GALT2	ENSG00000184389	rs34874995	C	G	0.238294	0.238721	0.0109269	8.301e-106	22594	477.249	cis
A4GALT	ENSG00000128274	rs8190457	T	C	0.0288687	-0.159281	0.026403	1.6114e-09	25547	36.3906	cis
A4GALT	ENSG00000128274	rs6002920	G	A	0.0946737	0.567438	0.0132852	1e-200	31228	1824.22	cis
A4GALT	ENSG00000128274	rs9611868	A	G	0.0194753	0.506953	0.0322215	8.9285e-56	24972	247.52	cis
A4GALT	ENSG00000128274	rs75024124	T	G	0.0471472	-0.120459	0.0193629	4.9337e-10	29647	38.6995	cis
AACS	ENSG00000081760	rs10846815	A	G	0.140104	-0.212128	0.0114041	3.142e-77	31566	345.979	cis
AACS	ENSG00000081760	rs10400509	C	T	0.38621	0.129234	0.00814296	1.0127e-56	31558	251.863	cis
AAGAB	ENSG00000103591	rs56375023	A	G	0.239016	-0.182293	0.0102046	2.2573e-71	26079	319.087	cis
AAGAB	ENSG00000103591	rs55994097	C	T	0.422194	0.269078	0.00882047	1e-200	25414	930.549	cis
AAGAB	ENSG00000103591	rs79123952	T	C	0.0493953	0.198105	0.020506	4.4326e-22	25230	93.3237	trans
AAMDC	ENSG00000087884	rs12419883	A	C	0.111306	-0.60395	0.0322012	1.7424e-78	4523	351.613	cis
AAMP	ENSG00000127837	rs4791	C	T	0.423214	-0.0922917	0.0080248	1.307e-30	31675	132.26	cis
AANAT	ENSG00000129673	rs885140	T	C	0.35242	0.206236	0.00958847	1.2879e-102	23367	462.589	cis
AAR2	ENSG00000131043	rs6058401	T	C	0.0485758	-0.655218	0.0205981	1e-200	24487	1011.77	cis
AAR2	ENSG00000131043	rs73103408	A	G	0.198651	0.0768619	0.0119219	1.1409e-10	22057	41.5613	cis
AARS	ENSG00000090861	rs1047891	A	C	0.312948	-0.0732511	0.00860199	1.6544e-17	31355	72.5108	trans
AARS	ENSG00000090861	rs11075762	T	C	0.104405	0.184067	0.0129737	1.0934e-45	31568	201.278	cis
AARS	ENSG00000090861	rs12932251	C	T	0.461412	-0.0598368	0.0081289	1.8226e-13	30394	54.1808	cis
AARS2	ENSG00000124608	rs1044690	C	G	0.236729	-0.0957154	0.00934812	1.3233e-24	31561	104.83	cis
AARSD1	ENSG00000266967	rs35773026	A	T	0.310258	0.126918	0.0101949	1.4161e-35	22325	154.969	cis
AASDH	ENSG00000157426	rs9993277	A	G	0.331113	0.338513	0.00827837	1e-200	31270	1671.98	cis
AASDH	ENSG00000157426	rs4270628	C	A	0.506464	0.162882	0.00789282	1.2881e-94	31684	425.851	cis
AASDH	ENSG00000157426	rs56719128	A	C	0.193277	0.111405	0.0101125	3.1784e-28	31237	121.358	cis
AASDH	ENSG00000157426	rs1532331	G	T	0.316115	-0.0468473	0.00853974	4.1114e-08	31684	30.0921	trans
AASDHPPT	ENSG00000149313	rs72990168	G	A	0.0624104	0.0960598	0.0164992	5.8148e-09	31355	33.8947	cis
AASDHPPT	ENSG00000149313	rs184048631	T	C	0.102145	0.24235	0.0139767	2.372e-67	27608	300.64	cis
AASS	ENSG00000008311	rs1147487	G	A	0.464411	0.0821501	0.00797883	7.3452e-25	31470	106.001	cis
AASS	ENSG00000008311	rs2268075	C	T	0.0849149	-0.450256	0.0140722	1e-200	31470	1023.69	cis
AATBC	ENSG00000215458	rs8026803	C	T	0.752076	-0.0544342	0.00985681	3.3402e-08	27570	30.4958	trans
AATBC	ENSG00000215458	rs3761385	G	T	0.321733	-0.274889	0.00896471	1e-200	27570	940.176	cis
AATBC	ENSG00000215458	rs4819323	T	C	0.299684	0.0710241	0.00928614	2.035e-14	27569	58.4938	cis
AATF	ENSG00000108270	rs1045056	C	T	0.293654	0.154197	0.00876396	2.7192e-69	31075	309.543	cis
AATK	ENSG00000181409	rs141697724	A	G	0.0335861	-0.266604	0.0289891	3.6877e-20	18246	84.57	cis
AATK	ENSG00000181409	rs4969258	T	C	0.396109	-0.421259	0.0105504	1e-200	17184	1594.07	cis
AATK	ENSG00000181409	rs118136585	T	C	0.0194695	-0.326673	0.0532154	8.3147e-10	9211	37.6755	cis
ABAT	ENSG00000183044	rs12325324	G	T	0.358427	0.0497085	0.0082961	2.0753e-09	31556	35.8994	cis
ABAT	ENSG00000183044	rs78241137	T	C	0.0439906	-0.140544	0.0197158	1.0139e-12	30535	50.8122	cis
ABAT	ENSG00000183044	rs9937879	A	T	0.217324	-0.302795	0.00975909	1e-200	29902	962.61	cis
ABAT	ENSG00000183044	rs1358692	T	C	0.161787	-0.154179	0.0107525	1.2484e-46	31684	205.588	cis
ABAT	ENSG00000183044	rs1731083	T	C	0.149386	0.269785	0.0110405	7.1247e-132	31684	597.076	cis
ABCA1	ENSG00000165029	rs1260326	T	C	0.388847	-0.0531554	0.00819326	8.7099e-11	31300	42.0876	trans
ABCA1	ENSG00000165029	rs17617068	C	T	0.297362	-0.0655258	0.00868294	4.4677e-14	31684	56.9461	trans
ABCA1	ENSG00000165029	rs79236614	G	C	0.0993847	0.0769592	0.0132952	7.106e-09	31569	33.5046	trans
ABCA1	ENSG00000165029	rs2515602	G	A	0.333045	0.0463615	0.00842477	3.7338e-08	31684	30.2811	cis
ABCA1	ENSG00000165029	rs2487052	T	C	0.230035	-0.141457	0.00940563	4.0398e-51	31684	226.175	cis
ABCA1	ENSG00000165029	rs4743805	A	G	0.187117	0.126591	0.0101609	1.2587e-35	31684	155.207	cis
ABCA1	ENSG00000165029	rs59179413	G	A	0.0392745	-0.147556	0.0205797	7.4888e-13	31237	51.4056	cis
ABCA1	ENSG00000165029	rs741738	A	G	0.195461	-0.11242	0.0132723	2.4455e-17	17978	71.738	trans
ABCA1	ENSG00000165029	rs174576	A	C	0.663779	-0.0489818	0.00840443	5.6028e-09	31684	33.9646	trans
ABCA1	ENSG00000165029	rs964184	G	C	0.147989	-0.0690049	0.011249	8.5481e-10	31300	37.6272	trans
ABCA1	ENSG00000165029	rs247617	A	C	0.316679	0.0603926	0.0085485	1.6108e-12	31569	49.9068	trans
ABCA10	ENSG00000154263	rs12953127	C	G	0.289435	0.180876	0.0129681	3.2537e-44	14262	194.514	cis
ABCA10	ENSG00000154263	rs62080889	G	A	0.0873222	0.199126	0.0209131	1.7086e-21	14254	90.6481	cis
ABCA11P	ENSG00000251595	rs112374291	A	G	0.0357491	-0.313756	0.0257881	4.6704e-34	21663	148.015	cis
ABCA13	ENSG00000179869	rs1375493	G	A	0.434923	-0.0491128	0.008023	9.264e-10	31569	37.4704	trans
ABCA13	ENSG00000179869	rs2451258	C	T	0.314987	0.073662	0.00854201	6.4995e-18	31684	74.3601	trans
ABCA13	ENSG00000179869	rs6583456	T	A	0.194164	0.0807779	0.010051	9.2215e-16	31568	64.5861	cis
ABCA13	ENSG00000179869	rs7846314	T	A	0.821651	-0.0573719	0.0103912	3.3669e-08	31569	30.4817	trans
ABCA13	ENSG00000179869	rs13289095	T	G	0.119513	0.16053	0.0128573	8.9691e-36	28587	155.877	trans
ABCA13	ENSG00000179869	rs1012068	G	T	0.276034	-0.0538188	0.00893554	1.7121e-09	31300	36.2742	trans
ABCA2	ENSG00000107331	rs10870145	C	T	0.557284	-0.056147	0.00961684	5.2705e-09	21879	34.0838	cis
ABCA2	ENSG00000107331	rs4880192	A	G	0.254428	-0.314593	0.0104477	3.4364e-199	23241	906.612	cis
ABCA3	ENSG00000167972	rs17135889	A	G	0.124892	-0.197374	0.015118	5.9043e-39	19846	170.432	cis
ABCA5	ENSG00000154265	rs477045	C	T	0.132261	0.279033	0.0116422	6.1151e-127	31568	574.4	cis
ABCA6	ENSG00000154262	rs997781	A	G	0.309953	-0.0586925	0.00858404	8.0531e-12	31679	46.7471	cis
ABCA7	ENSG00000064687	rs150244663	T	C	0.0200239	-0.624109	0.0379781	1.0993e-60	17396	270.026	cis
ABCA7	ENSG00000064687	rs113337161	T	C	0.0744293	-0.533767	0.0184432	3.6215e-184	20500	837.511	cis
ABCA7	ENSG00000064687	rs117875320	T	G	0.0205975	-0.370886	0.0485333	2.1387e-14	10464	58.3875	cis
ABCB1	ENSG00000085563	rs13325613	T	G	0.0854911	-0.104597	0.01423	1.9732e-13	31529	54.0264	trans
ABCB1	ENSG00000085563	rs3094212	G	A	0.478709	-0.044709	0.00809272	3.3024e-08	30563	30.5192	trans
ABCB1	ENSG00000085563	rs2091766	T	C	0.398625	-0.0571099	0.00811231	1.9224e-12	31644	49.5571	cis
ABCB1	ENSG00000085563	rs79726764	T	A	0.0665	0.193285	0.0159683	1.0034e-33	31441	146.505	cis
ABCB4	ENSG00000005471	rs45493392	G	A	0.16734	-0.232152	0.0105812	1.079e-106	31569	481.333	cis
ABCB4	ENSG00000005471	rs80351204	A	G	0.0129886	-0.403468	0.0652692	6.3375e-10	9117	38.2038	cis
ABCB4	ENSG00000005471	rs12453507	C	G	0.492239	0.0546315	0.0079545	6.52e-12	31569	47.1664	trans
ABCB8	ENSG00000197150	rs11975690	G	A	0.390553	-0.104151	0.0094	1.5687e-28	23651	122.754	cis
ABCB9	ENSG00000150967	rs7299842	A	G	0.42957	0.0460913	0.00804821	1.0234e-08	31469	32.7953	trans
ABCB9	ENSG00000150967	rs4275659	T	C	0.301544	0.286734	0.00858626	1e-200	31086	1115.12	cis
ABCC1	ENSG00000103222	rs504348	C	G	0.165068	-0.274405	0.0109217	2.6653e-139	29783	631.213	cis
ABCC1	ENSG00000103222	rs45512591	C	T	0.263727	-0.103041	0.00899645	2.2558e-30	31684	131.174	cis
ABCC1	ENSG00000103222	rs35614	T	C	0.176165	0.082106	0.0104189	3.2633e-15	31675	62.0984	cis
ABCC1	ENSG00000103222	rs212093	G	A	0.441148	-0.124954	0.00796978	2.1187e-55	31684	245.8	cis
ABCC10	ENSG00000124574	rs1214749	A	G	0.292545	0.0903805	0.00871843	3.5256e-25	31676	107.46	cis
ABCC13	ENSG00000243064	rs9376090	C	T	0.262879	0.0519924	0.00907482	1.0091e-08	31300	32.8228	trans
ABCC13	ENSG00000243064	rs451665	T	A	0.211639	-0.103754	0.00982992	4.8164e-26	30902	111.399	cis
ABCC13	ENSG00000243064	rs2822544	A	G	0.435043	-0.201156	0.00798135	3.6762e-140	31300	635.166	cis
ABCC13	ENSG00000243064	rs9981837	C	A	0.113246	0.0689435	0.0125532	3.9741e-08	31566	30.1613	cis
ABCC2	ENSG00000023839	rs2756109	G	T	0.435642	0.144948	0.00799723	2.0382e-73	31470	328.487	cis
ABCC3	ENSG00000108846	rs1050316	G	T	0.337362	0.0702473	0.00839265	5.7618e-17	31684	70.0542	trans
ABCC3	ENSG00000108846	rs4670221	G	C	0.332826	-0.0486806	0.00842574	7.5684e-09	31684	33.3786	trans
ABCC3	ENSG00000108846	rs1354034	T	C	0.381863	-0.236184	0.00806814	2.236e-188	31684	856.895	trans
ABCC3	ENSG00000108846	rs4699154	T	C	0.296588	-0.0486169	0.00870881	2.3695e-08	31569	31.1623	trans
ABCC3	ENSG00000108846	rs114694170	C	T	0.0523176	0.190659	0.018292	1.9471e-25	30031	108.634	trans
ABCC3	ENSG00000108846	rs10761741	T	G	0.579184	0.0674454	0.00803764	4.8202e-17	31684	70.4078	trans
ABCC3	ENSG00000108846	rs11602954	A	G	0.211758	0.0969976	0.0106942	1.1902e-19	26110	82.2604	trans
ABCC3	ENSG00000108846	rs10876550	G	A	0.409936	-0.082247	0.00806391	1.995e-24	31684	104.021	trans
ABCC3	ENSG00000108846	rs2950393	A	G	0.317506	0.0525935	0.00854415	7.4888e-10	31569	37.8878	trans
ABCC3	ENSG00000108846	rs11553699	G	A	0.10963	0.127241	0.0130395	1.7048e-22	30031	95.2142	trans
ABCC3	ENSG00000108846	rs10512472	C	T	0.179037	0.13497	0.0103339	5.5145e-39	31684	170.576	trans
ABCC3	ENSG00000108846	rs112819464	T	C	0.0154164	0.360286	0.0460299	4.9965e-15	15486	61.2571	cis
ABCC3	ENSG00000108846	rs8079740	A	G	0.310022	0.30615	0.00912509	1e-200	26946	1125.55	cis
ABCC3	ENSG00000108846	rs62059745	G	A	0.192849	0.318432	0.00992776	1e-200	31562	1028.73	cis
ABCC3	ENSG00000108846	rs80200503	G	A	0.315485	-0.0797533	0.00859846	1.7695e-20	31230	86.0257	cis
ABCC3	ENSG00000108846	rs11082304	G	T	0.49693	-0.0577969	0.00798708	4.6075e-13	31300	52.3607	trans
ABCC3	ENSG00000108846	rs13042885	T	C	0.715753	-0.0671982	0.00881507	2.4746e-14	31569	58.108	trans
ABCC3	ENSG00000108846	rs12480732	T	C	0.25385	-0.0581154	0.0091385	2.0254e-10	31569	40.4394	trans
ABCC3	ENSG00000108846	rs2143606	G	A	0.480514	0.0587323	0.00794421	1.4355e-13	31684	54.6545	trans
ABCC4	ENSG00000125257	rs1354034	T	C	0.381863	-0.175544	0.00817169	2.2941e-102	31260	461.443	trans
ABCC4	ENSG00000125257	rs114694170	C	T	0.0523176	0.107078	0.0183268	5.1392e-09	29991	34.1349	trans
ABCC4	ENSG00000125257	rs505404	G	T	0.222031	0.0650292	0.00963352	1.4764e-11	31145	45.5636	trans
ABCC4	ENSG00000125257	rs10876550	G	A	0.409936	-0.0520536	0.0081264	1.4978e-10	31260	41.0278	trans
ABCC4	ENSG00000125257	rs35262170	T	C	0.121447	0.162648	0.0122318	2.4094e-40	31144	176.802	cis
ABCC4	ENSG00000125257	rs10161985	T	C	0.234266	0.28748	0.00935101	1e-200	30931	945.083	cis
ABCC4	ENSG00000125257	rs112680657	G	T	0.244323	0.136022	0.00934375	5.2414e-48	30807	211.907	cis
ABCC4	ENSG00000125257	rs4148431	T	C	0.15733	-0.268172	0.0108808	4.0024e-134	31248	607.411	cis
ABCC4	ENSG00000125257	rs10512472	C	T	0.179037	0.0909116	0.0104191	2.6524e-18	31260	76.1295	trans
ABCC5	ENSG00000114770	rs262975	C	G	0.359486	0.269439	0.00815416	1e-200	31567	1091.78	cis
ABCC5	ENSG00000114770	rs75885216	T	C	0.0298043	-0.316586	0.0246791	1.1398e-37	28226	164.548	cis
ABCC5	ENSG00000114770	rs147345135	A	G	0.0150147	-0.573637	0.0380502	2.3367e-51	23124	227.26	cis
ABCC5	ENSG00000114770	rs143126421	A	G	0.129087	-0.544596	0.0115292	1e-200	31228	2231.13	cis
ABCC5	ENSG00000114770	rs6801176	T	C	0.0192523	-0.280744	0.0333065	3.4804e-17	23800	71.0438	cis
ABCC5	ENSG00000114770	rs55708462	A	G	0.156104	-0.0772465	0.0126466	1.0076e-09	23694	37.3057	cis
ABCC5	ENSG00000114770	rs112645873	A	G	0.0368176	0.121952	0.0212364	9.3344e-09	31231	32.9753	cis
ABCC5	ENSG00000114770	rs149110519	T	C	0.0526158	-0.134396	0.0197247	9.5186e-12	25735	46.4215	trans
ABCC5	ENSG00000114770	rs2288884	T	C	0.172799	0.110598	0.0104889	5.4031e-26	31684	111.175	trans
ABCC6	ENSG00000091262	rs2007413	T	C	0.139881	-0.266628	0.0123005	3.4266e-104	26997	469.823	cis
ABCD2	ENSG00000173208	rs7133376	A	G	0.147788	-0.217787	0.0111643	9.4621e-85	31470	380.514	cis
ABCD3	ENSG00000117528	rs1765652	C	G	0.442805	0.290993	0.00789027	1e-200	31191	1360.05	cis
ABCD3	ENSG00000117528	rs11576456	A	G	0.168608	-0.0877206	0.0106054	1.324e-16	31644	68.4101	cis
ABCD3	ENSG00000117528	rs2997382	A	G	0.462592	0.0576994	0.00798055	4.8299e-13	31527	52.2696	cis
ABCD4	ENSG00000119688	rs9323597	G	A	0.487678	0.0572624	0.00815355	2.1715e-12	30053	49.3192	cis
ABCF1	ENSG00000204574	rs143891369	T	C	0.0191406	0.518743	0.0543585	1.3876e-21	8922	91.0484	cis
ABCF1	ENSG00000204574	rs3130062	C	T	0.060441	-0.186295	0.0285055	6.344e-11	10793	42.7035	trans
ABCF2	ENSG00000033050	rs2608290	C	G	0.313621	0.263929	0.00844875	1e-200	31564	975.801	cis
ABCF3	ENSG00000161204	rs114090302	T	G	0.0253837	-0.175739	0.0260073	1.4049e-11	29835	45.658	cis
ABCF3	ENSG00000161204	rs35668024	C	A	0.027995	0.396008	0.025351	5.2378e-55	28347	243.998	cis
ABCG1	ENSG00000160179	rs1260326	T	C	0.388847	-0.0580319	0.0081922	1.4025e-12	31300	50.177	trans
ABCG1	ENSG00000160179	rs2068888	A	G	0.522193	0.0473535	0.00799702	3.196e-09	31300	35.0607	trans
ABCG1	ENSG00000160179	rs17231506	T	C	0.315047	0.0494807	0.00854721	7.0807e-09	31683	33.5116	trans
ABCG1	ENSG00000160179	rs7412	T	C	0.0747994	0.113704	0.0160479	1.3884e-12	28004	50.1979	trans
ABCG1	ENSG00000160179	rs915845	G	T	0.142504	0.121472	0.0113642	1.146e-26	31569	114.247	cis
ABCG1	ENSG00000160179	rs56337741	A	G	0.0312279	0.179757	0.023243	1.0455e-14	30533	59.8077	cis
ABCG2	ENSG00000118777	rs13137622	T	G	0.304615	-0.102127	0.00861222	1.9419e-32	31684	140.613	cis
ABCG2	ENSG00000118777	rs62308057	G	C	0.129935	0.402784	0.0116172	1e-200	31569	1202.03	cis
ABCG2	ENSG00000118777	rs6592965	A	G	0.550468	0.0508936	0.00798068	1.8059e-10	31684	40.6648	trans
ABHD1	ENSG00000143994	rs2384573	A	C	0.329187	0.0876895	0.00845542	3.3669e-25	31563	107.547	cis
ABHD10	ENSG00000144827	rs4682323	C	A	0.485732	-0.0457357	0.00804399	1.302e-08	30902	32.3251	cis
ABHD10	ENSG00000144827	rs58085932	A	C	0.187076	0.219249	0.0108912	3.9814e-90	27312	405.219	cis
ABHD11	ENSG00000106077	rs12536654	A	G	0.242817	-0.400552	0.00908998	1e-200	30971	1941.62	cis
ABHD11	ENSG00000106077	rs112592419	A	G	0.063877	-0.325708	0.0162434	1.9467e-89	31289	402.045	cis
ABHD11-AS1	ENSG00000225969	rs13233747	A	G	0.363352	-0.414336	0.0163646	1.9733e-141	7430	640.879	cis
ABHD12	ENSG00000100997	rs7272141	C	A	0.182362	0.0594943	0.010336	8.6232e-09	31355	33.1294	cis
ABHD12	ENSG00000100997	rs12625157	A	G	0.264135	0.191811	0.00899273	6.0321e-101	31355	454.923	cis
ABHD12	ENSG00000100997	rs2697507	T	A	0.42591	-0.0526398	0.0082758	2.0071e-10	29817	40.4558	trans
ABHD12B	ENSG00000131969	rs72685325	T	C	0.13164	-0.367654	0.0117949	1e-200	30469	971.536	cis
ABHD13	ENSG00000139826	rs10131	T	C	0.0937688	-0.111816	0.0136218	2.2378e-16	31643	67.3769	cis
ABHD13	ENSG00000139826	rs12865434	G	A	0.23379	0.0641399	0.00940399	9.0787e-12	31516	46.5163	cis
ABHD14A	ENSG00000248487	rs114270966	T	C	0.027833	-0.29178	0.0270097	3.3386e-27	25213	116.691	cis
ABHD14B	ENSG00000114779	rs76427619	T	G	0.0184147	-0.48939	0.0354636	2.5556e-43	21804	190.417	cis
ABHD14B	ENSG00000114779	rs11924827	T	C	0.0427321	-0.414956	0.0197089	2.0841e-98	31024	443.255	cis
ABHD14B	ENSG00000114779	rs114402966	C	T	0.0226886	-0.185127	0.0284575	7.7487e-11	27802	42.3172	trans
ABHD15	ENSG00000168792	rs497993	T	C	0.300226	0.385409	0.00876923	1e-200	29017	1931.49	cis
ABHD15	ENSG00000168792	rs117494024	C	T	0.0725702	-0.169043	0.0161747	1.4468e-25	28287	109.218	cis
ABHD16A	ENSG00000204427	rs150043706	A	G	0.0188898	0.332273	0.0567629	4.8104e-09	8339	34.2576	cis
ABHD16B	ENSG00000183260	rs3795149	A	G	0.0395029	-0.281439	0.024156	2.2678e-31	22448	135.731	cis
ABHD16B	ENSG00000183260	rs145637561	T	C	0.0226986	0.211877	0.0331845	1.7162e-10	20427	40.7617	cis
ABHD17AP5	ENSG00000182502	rs8141721	C	T	0.180452	0.268921	0.0245581	6.6155e-28	5486	119.868	cis
ABHD17AP5	ENSG00000182502	rs5750553	A	G	0.444381	0.363363	0.0187042	4.5983e-84	5411	377.261	cis
ABHD17AP6	ENSG00000226981	rs2993365	T	G	0.380353	0.344965	0.019692	1.0443e-68	5164	306.761	cis
ABHD17AP6	ENSG00000226981	rs8074866	T	C	0.336886	-0.128169	0.0207423	6.4427e-10	5164	38.1665	cis
ABHD17B	ENSG00000107362	rs1357726	T	C	0.139115	0.0899	0.0134049	1.9948e-11	23189	44.9733	cis
ABHD17C	ENSG00000136379	rs2281603	C	T	0.246082	-0.0620262	0.0101386	9.4876e-10	26181	37.4246	trans
ABHD17C	ENSG00000136379	rs7172977	A	G	0.026453	0.220134	0.0294616	7.9105e-14	22312	55.8243	cis
ABHD17C	ENSG00000136379	rs80227900	T	C	0.0626963	-0.199152	0.0183469	1.8881e-27	25159	117.817	cis
ABHD17C	ENSG00000136379	rs150392756	T	C	0.0163963	0.271713	0.0468172	6.4906e-09	14111	33.6782	cis
ABHD17C	ENSG00000136379	rs11632439	G	A	0.457534	0.390815	0.00843314	1e-200	26179	2147.48	cis
ABHD18	ENSG00000164074	rs77213837	A	G	0.02097	-0.399649	0.0311785	1.2968e-37	24889	164.29	cis
ABHD18	ENSG00000164074	rs115892810	T	C	0.021746	-0.205929	0.0293601	2.316e-12	27217	49.1912	cis
ABHD2	ENSG00000140526	rs16895831	T	C	0.209742	0.0650233	0.0104052	4.1309e-10	27823	39.0484	trans
ABHD2	ENSG00000140526	rs149007767	T	C	0.149708	-0.100222	0.0114131	1.6145e-18	30077	77.1061	trans
ABHD2	ENSG00000140526	rs4360309	T	C	0.504635	0.0443712	0.0080473	3.5157e-08	30856	30.4	trans
ABHD2	ENSG00000140526	rs144280401	C	T	0.0185472	-0.375795	0.0450594	7.4165e-17	13459	69.5453	cis
ABHD2	ENSG00000140526	rs151032228	A	G	0.0248372	-0.189587	0.0266432	1.111e-12	29031	50.6311	cis
ABHD2	ENSG00000140526	rs28404173	A	G	0.133207	-0.286332	0.0115796	5.4276e-135	31684	611.401	cis
ABHD2	ENSG00000140526	rs12324723	A	G	0.0137137	-0.250131	0.040269	5.2448e-10	22758	38.5793	cis
ABHD2	ENSG00000140526	rs141508290	A	G	0.0175672	0.251948	0.0368657	8.2464e-12	21270	46.7019	cis
ABHD3	ENSG00000158201	rs13062095	C	T	0.649908	-0.0799183	0.00833116	8.5726e-22	31569	92.0141	trans
ABHD3	ENSG00000158201	rs149110519	T	C	0.0526158	0.130608	0.0197257	3.5678e-11	25735	43.8369	trans
ABHD3	ENSG00000158201	rs149007767	T	C	0.149708	0.0932864	0.0114151	3.0332e-16	30077	66.7804	trans
ABHD3	ENSG00000158201	rs116826070	A	G	0.196085	-0.15812	0.0104527	1.0683e-51	28802	228.816	cis
ABHD3	ENSG00000158201	rs2305684	G	A	0.0139353	0.409405	0.042215	3.0747e-22	20324	94.0439	cis
ABHD3	ENSG00000158201	rs56297458	T	C	0.076586	0.0928454	0.0161434	8.8612e-09	27096	33.075	cis
ABHD4	ENSG00000100439	rs6684514	A	G	0.287248	0.0594218	0.00882704	1.6781e-11	31298	45.3142	trans
ABHD4	ENSG00000100439	rs75082888	A	G	0.0612198	0.131228	0.0166445	3.1706e-15	31341	62.1566	cis
ABHD4	ENSG00000100439	rs1242926	C	T	0.455723	-0.117569	0.00813116	2.1933e-47	30280	209.052	cis
ABHD5	ENSG00000011198	rs28498283	T	A	0.254318	0.0637156	0.00988284	1.1409e-10	26953	41.562	trans
ABHD5	ENSG00000011198	rs114302694	G	T	0.029725	-0.17071	0.0235595	4.2926e-13	31181	52.4997	cis
ABHD5	ENSG00000011198	rs55659203	G	A	0.0524478	-0.370458	0.0177302	6.0461e-97	31568	436.54	cis
ABHD5	ENSG00000011198	rs76958399	T	G	0.0289318	-0.263681	0.0238214	1.7697e-28	31240	122.517	cis
ABHD5	ENSG00000011198	rs77526211	A	G	0.0432109	-0.144884	0.0203067	9.6928e-13	29277	50.9019	trans
ABHD6	ENSG00000163686	rs12638053	C	T	0.262752	0.174668	0.00909822	3.861e-82	30813	368.539	cis
ABHD8	ENSG00000127220	rs8109328	T	C	0.284627	0.188059	0.00941856	1.071e-88	27283	398.644	cis
ABI1	ENSG00000136754	rs1335552	T	C	0.362905	-0.0585339	0.00827077	1.4688e-12	31564	50.0836	cis
ABI1	ENSG00000136754	rs10829055	G	T	0.113539	-0.225131	0.0124805	9.697e-73	31568	325.37	cis
ABI1	ENSG00000136754	rs2148113	G	A	0.30014	-0.0565741	0.00867861	7.0872e-11	31561	42.4921	cis
ABI2	ENSG00000138443	rs1354034	T	C	0.381863	-0.0493753	0.00819956	1.7249e-09	31470	36.2586	trans
ABI3	ENSG00000108798	rs1892548	T	C	0.361419	0.0494222	0.00826431	2.2314e-09	31684	35.7605	trans
ABI3	ENSG00000108798	rs8026803	C	T	0.752076	-0.0637196	0.00919276	4.1611e-12	31684	48.0426	trans
ABI3	ENSG00000108798	rs66534734	G	A	0.160245	-0.0901538	0.0108184	7.8421e-17	31678	69.4412	cis
ABI3BP	ENSG00000154175	rs7634500	C	G	0.374981	-0.0899644	0.00851516	4.3205e-26	29311	111.616	cis
ABL1	ENSG00000097007	rs1354034	T	C	0.381863	0.0461651	0.00817241	1.6157e-08	31684	31.9081	trans
ABL1	ENSG00000097007	rs35993820	A	G	0.0212459	0.195752	0.0302788	1.0143e-10	26185	41.793	cis
ABL2	ENSG00000143322	rs72709461	C	T	0.112764	0.184037	0.0126512	6.1021e-48	31013	211.602	cis
ABLIM1	ENSG00000099204	rs1386622	T	G	0.333453	-0.0540945	0.00843605	1.4325e-10	31569	41.115	trans
ABLIM1	ENSG00000099204	rs3774959	A	G	0.352643	0.0618751	0.00832214	1.0473e-13	31569	55.2757	trans
ABLIM1	ENSG00000099204	rs752042	C	A	0.405968	0.0523965	0.00814242	1.2347e-10	31231	41.4066	cis
ABLIM1	ENSG00000099204	rs10885579	C	T	0.50109	-0.13402	0.00790928	2.1096e-64	31684	287.101	cis
ABLIM2	ENSG00000163995	rs28529336	G	A	0.170755	-0.118148	0.0122234	4.2132e-22	23540	93.4178	cis
ABLIM3	ENSG00000173210	rs4670221	G	C	0.332826	-0.046125	0.0084262	4.3949e-08	31684	29.9628	trans
ABLIM3	ENSG00000173210	rs1354034	T	C	0.381863	-0.33626	0.0079553	1e-200	31684	1786.53	trans
ABLIM3	ENSG00000173210	rs114694170	C	T	0.0523176	0.103994	0.0183152	1.3644e-08	30031	32.2375	trans
ABLIM3	ENSG00000173210	rs114464628	A	G	0.0304925	-0.380045	0.0232335	3.8396e-60	31065	267.554	cis
ABLIM3	ENSG00000173210	rs9399137	C	T	0.264393	0.0509121	0.00901961	1.6576e-08	31569	31.8595	trans
ABLIM3	ENSG00000173210	rs7075195	G	A	0.578747	0.0529523	0.00805456	4.8981e-11	31569	43.2174	trans
ABLIM3	ENSG00000173210	rs505404	G	T	0.222031	0.125145	0.00954967	3.0989e-39	31569	171.72	trans
ABLIM3	ENSG00000173210	rs10876550	G	A	0.409936	-0.135789	0.00804103	5.6083e-64	31684	285.153	trans
ABLIM3	ENSG00000173210	rs11553699	G	A	0.10963	0.0966226	0.0130483	1.3135e-13	30031	54.8304	trans
ABLIM3	ENSG00000173210	rs16971217	G	C	0.177288	0.145513	0.0104521	4.6699e-44	31185	193.807	trans
ABLIM3	ENSG00000173210	rs13042885	T	C	0.715753	-0.0566633	0.00881741	1.3066e-10	31569	41.2948	trans
ABO	ENSG00000175164	rs12378537	T	C	0.107534	0.691821	0.0226924	1e-200	9188	929.249	cis
ABO	ENSG00000175164	rs590819	T	C	0.0479009	-0.432797	0.0342468	1.3099e-36	9188	159.674	cis
ABO	ENSG00000175164	rs3124761	T	C	0.140328	-0.568782	0.0250634	5.1583e-114	6083	514.835	cis
ABR	ENSG00000159842	rs1354034	T	C	0.381863	0.0504464	0.00891689	1.5368e-08	26609	32.0038	trans
ABR	ENSG00000159842	rs149007767	T	C	0.149708	0.0844315	0.0125227	1.5601e-11	25002	45.455	trans
ABR	ENSG00000159842	rs2440743	G	A	0.478156	0.254776	0.0101205	7.7183e-140	18930	633.668	cis
ABR	ENSG00000159842	rs11651083	G	A	0.354454	-0.0639882	0.00973738	4.9844e-11	23003	43.1795	cis
ABRACL	ENSG00000146386	rs1188836	T	C	0.176626	-0.352447	0.0114541	1e-200	25259	946.743	cis
ABRACL	ENSG00000146386	rs113785699	A	G	0.0219303	-0.655045	0.0378451	4.0515e-67	15976	299.55	cis
ABRACL	ENSG00000146386	rs7748150	A	G	0.0703296	0.64979	0.0174025	1e-200	23857	1394.08	cis
ABRACL	ENSG00000146386	rs41289819	A	G	0.154224	0.0825977	0.0123073	1.9303e-11	25262	45.038	cis
ABRAXAS1	ENSG00000163322	rs12651246	G	A	0.492768	0.254529	0.0116843	3.3049e-105	14178	474.467	cis
ABRAXAS2	ENSG00000165660	rs11245362	T	C	0.254836	-0.0526331	0.00955627	3.6335e-08	28802	30.3327	cis
ABT1	ENSG00000146109	rs57838818	A	G	0.0871698	-0.278154	0.015334	1.5459e-73	26395	329.024	cis
ABT1	ENSG00000146109	rs75523987	A	G	0.0254448	-0.607813	0.0306379	1.3771e-87	21087	393.533	cis
ABT1	ENSG00000146109	rs183492981	A	G	0.0220813	0.281842	0.0395651	1.053e-12	14741	50.7374	cis
ABT1	ENSG00000146109	rs183879052	G	A	0.0494734	-0.199741	0.0272949	2.5169e-13	14218	53.5441	cis
ABTB1	ENSG00000114626	rs141288242	T	C	0.0163563	-0.3253	0.0505179	1.1995e-10	12136	41.4578	cis
ABTB1	ENSG00000114626	rs72968955	T	C	0.220815	0.396174	0.00946475	1e-200	30688	1751.96	cis
ABTB1	ENSG00000114626	rs782441	T	C	0.176275	-0.114472	0.0104955	1.0696e-27	31141	118.948	cis
ABTB1	ENSG00000114626	rs6439082	T	C	0.141907	-0.119171	0.0114029	1.4499e-25	31470	109.214	cis
ABTB1	ENSG00000114626	rs73205319	T	G	0.0601315	0.102603	0.0181174	1.4875e-08	26921	32.0695	cis
ABTB1	ENSG00000114626	rs149110519	T	C	0.0526158	-0.109993	0.0198131	2.8307e-08	25521	30.8167	trans
ABTB2	ENSG00000166016	rs4237663	A	G	0.0989801	0.076631	0.0139446	3.8983e-08	28802	30.1973	cis
ABTB2	ENSG00000166016	rs34329347	G	A	0.360629	0.245267	0.0081722	6.8024e-198	31569	900.687	cis
AC000068.1	ENSG00000185065	rs17811336	G	A	0.199245	-0.349313	0.0257851	8.231e-42	4530	183.443	cis
AC000078.1	ENSG00000232926	rs3788305	G	A	0.457965	0.491856	0.0188385	2.8814e-150	4994	681.412	cis
AC000078.1	ENSG00000232926	rs34970138	A	G	0.153659	0.339688	0.0285634	1.2994e-32	4571	141.367	cis
AC000123.1	ENSG00000224138	rs12706782	G	A	0.127859	-0.374619	0.0294915	5.7051e-37	4994	161.291	cis
AC002091.1	ENSG00000265975	rs7215838	A	G	0.362915	0.691108	0.0180633	1e-200	5164	1463.28	cis
AC002091.1	ENSG00000265975	rs76985969	A	G	0.0554167	-0.228554	0.0415862	3.885e-08	5493	30.1939	cis
AC002091.1	ENSG00000265975	rs56142945	G	A	0.170089	0.138308	0.0253158	4.6763e-08	5497	29.8368	cis
AC002091.2	ENSG00000266389	rs7215838	A	G	0.362915	0.606903	0.01864	1e-200	5164	1059.69	cis
AC002116.2	ENSG00000267698	rs10418015	T	C	0.474192	0.161832	0.021101	1.7307e-14	4445	58.7932	cis
AC002128.1	ENSG00000268947	rs2005927	T	C	0.116937	0.393296	0.0306396	1.0306e-37	4993	164.702	cis
AC002306.1	ENSG00000259242	rs739461	T	C	0.23801	0.266723	0.0264777	7.243e-24	3831	101.422	cis
AC002310.1	ENSG00000235560	rs76359228	G	A	0.183266	0.485198	0.0245212	3.8684e-87	5164	391.37	cis
AC002310.1	ENSG00000235560	rs4889658	A	G	0.250554	-0.119605	0.0219399	4.9919e-08	5502	29.708	trans
AC002347.1	ENSG00000261433	rs201613	T	A	0.455938	0.27323	0.022509	6.5945e-34	3831	147.271	cis
AC002398.1	ENSG00000267049	rs3810452	T	C	0.168667	-0.425941	0.0539453	2.88e-15	1163	62.2364	cis
AC002456.1	ENSG00000223969	rs17867001	A	G	0.0481559	0.735447	0.0434084	2.19e-64	5502	286.944	cis
AC002464.1	ENSG00000260188	rs9386896	G	A	0.280391	0.133392	0.0211576	2.8894e-10	5496	39.7348	cis
AC002464.1	ENSG00000260188	rs2428186	G	A	0.267638	-0.607801	0.0199175	1e-200	5499	930.881	cis
AC002464.1	ENSG00000260188	rs6922009	G	T	0.170813	0.334782	0.0249248	3.9479e-41	5502	180.345	cis
AC002467.1	ENSG00000241764	rs6949189	C	G	0.393984	0.494592	0.00922678	1e-200	21725	2873.12	cis
AC002467.1	ENSG00000241764	rs56087472	C	G	0.231463	-0.409464	0.011004	1e-200	21828	1384.49	cis
AC002467.1	ENSG00000241764	rs55858834	C	G	0.167164	-0.298256	0.0124819	3.4357e-126	22481	570.925	cis
AC002467.1	ENSG00000241764	rs12672634	C	T	0.407541	-0.0678126	0.00967535	2.4003e-12	22072	49.1188	cis
AC002480.1	ENSG00000232759	rs73683960	G	A	0.242233	-0.279474	0.0230291	6.824e-34	4989	147.216	cis
AC002511.1	ENSG00000232680	rs11084813	C	T	0.286853	0.171676	0.0209494	2.5143e-16	5502	67.1303	cis
AC002511.2	ENSG00000233214	rs11084813	C	T	0.286853	0.323545	0.0206205	1.765e-55	5502	246.099	cis
AC003070.1	ENSG00000267344	rs6503437	A	G	0.292729	0.313174	0.0232233	1.9115e-41	4296	181.769	cis
AC003072.1	ENSG00000250318	rs9606761	G	A	0.0387132	-0.15225	0.0278754	4.708e-08	17261	29.8278	cis
AC003072.1	ENSG00000250318	rs13055538	T	C	0.276897	-0.35202	0.0117302	7.311e-198	17248	900.484	cis
AC003072.1	ENSG00000250318	rs147144925	T	C	0.0161605	-0.528307	0.0786323	1.8323e-11	5041	45.123	cis
AC003102.1	ENSG00000260793	rs12451882	T	C	0.318739	-0.207422	0.0202709	1.4166e-24	5499	104.666	cis
AC004017.1	ENSG00000268948	rs77484998	A	G	0.154031	0.295199	0.0269478	6.3296e-28	5164	119.955	cis
AC004034.1	ENSG00000262482	rs6500733	A	G	0.308356	0.301356	0.0245276	1.0744e-34	3746	150.875	cis
AC004034.1	ENSG00000262482	rs12925401	C	T	0.301899	0.309373	0.0233688	5.2519e-40	4169	175.179	cis
AC004069.1	ENSG00000251259	rs10176176	T	A	0.521708	-0.106233	0.01903	2.3722e-08	5502	31.1519	trans
AC004069.1	ENSG00000251259	rs149007767	T	C	0.149708	0.166071	0.0299815	3.042e-08	4339	30.6675	trans
AC004231.1	ENSG00000234477	rs2872964	T	C	0.383377	0.492415	0.0221088	6.8742e-110	3831	495.796	cis
AC004233.1	ENSG00000262362	rs59549212	T	C	0.286149	0.187984	0.0250974	6.8769e-14	3830	56.0738	cis
AC004241.1	ENSG00000257433	rs73111210	T	C	0.0638546	1.31507	0.034739	1e-200	5498	1432.53	cis
AC004241.1	ENSG00000257433	rs117614146	G	A	0.0151021	1.37327	0.0950914	2.8319e-47	3509	208.441	cis
AC004257.3	ENSG00000270143	rs11673209	A	G	0.186163	0.170692	0.0243828	2.5523e-12	5502	48.9892	cis
AC004447.2	ENSG00000269131	rs10403322	A	C	0.274278	-0.361614	0.0511534	1.5561e-12	910	49.8638	cis
AC004466.1	ENSG00000268069	rs2240108	T	C	0.139371	0.16745	0.0274325	1.0345e-09	5502	37.2465	cis
AC004477.1	ENSG00000263412	rs8071778	C	G	0.16849	-0.134931	0.0145179	1.4832e-20	16846	86.37	cis
AC004494.1	ENSG00000262312	rs78073400	C	T	0.0442076	0.4523	0.0482551	7.05e-21	4994	87.8198	cis
AC004540.1	ENSG00000214870	rs1229659	A	G	0.388027	-0.29782	0.0203548	1.7659e-48	4868	213.99	cis
AC004585.1	ENSG00000266088	rs3169906	G	C	0.138391	-0.191691	0.0286072	2.0728e-11	5079	44.883	cis
AC004687.1	ENSG00000265206	rs2526377	G	A	0.458651	-0.0752165	0.0109016	5.2149e-12	16897	47.5988	cis
AC004706.1	ENSG00000261996	rs356036	T	C	0.382486	-0.17132	0.0201062	1.5818e-17	5164	72.5759	cis
AC004706.1	ENSG00000261996	rs1807430	C	G	0.0891551	1.0422	0.030392	1e-200	5490	1175.5	cis
AC004706.1	ENSG00000261996	rs218661	A	G	0.0566236	0.88163	0.0395001	2.3841e-110	5501	497.988	cis
AC004771.1	ENSG00000227495	rs112564094	C	T	0.0843808	-0.524759	0.0335616	4.1523e-55	5501	244.386	cis
AC004771.1	ENSG00000227495	rs56343966	T	C	0.103458	0.238663	0.032138	1.1193e-13	5164	55.1271	cis
AC004771.3	ENSG00000262227	rs2240289	G	A	0.155493	0.261516	0.0269091	2.5171e-22	5164	94.4127	cis
AC004771.5	ENSG00000262678	rs117914994	C	T	0.0393839	0.633803	0.0529471	5.0783e-33	4571	143.23	cis
AC004801.2	ENSG00000240399	rs2269936	A	G	0.188921	-0.706326	0.0224142	1e-200	5502	992.677	cis
AC004801.2	ENSG00000240399	rs1574573	A	G	0.189215	-0.165424	0.0242361	8.7559e-12	5502	46.5705	cis
AC004803.1	ENSG00000250132	rs3748523	G	C	0.107422	-0.114139	0.0153966	1.231e-13	21943	54.952	cis
AC004803.1	ENSG00000250132	rs10774480	T	C	0.446935	0.052584	0.00855972	8.0977e-10	27570	37.7362	cis
AC004816.1	ENSG00000259153	rs12590049	A	G	0.276136	-0.22774	0.0232539	1.1971e-22	4530	95.8723	cis
AC004824.2	ENSG00000269468	rs2977268	C	T	0.161355	-0.182212	0.0270782	1.706e-11	4994	45.2627	cis
AC004824.2	ENSG00000269468	rs9970772	T	C	0.411308	-0.634967	0.0182581	1e-200	4985	1208.98	cis
AC004824.2	ENSG00000269468	rs2181867	T	C	0.207002	0.210819	0.0245158	8.0274e-18	4994	73.9183	cis
AC004840.9	ENSG00000175873	rs11773669	G	A	0.0203194	-0.370996	0.067411	3.7211e-08	5497	30.2775	cis
AC004840.9	ENSG00000175873	rs117257155	G	A	0.156993	0.915766	0.0231282	1e-200	5495	1567.21	cis
AC004840.9	ENSG00000175873	rs13245327	T	C	0.0284977	0.536965	0.0639983	4.8532e-17	4339	70.3647	cis
AC004846.1	ENSG00000258376	rs28453840	G	A	0.31882	-0.113221	0.0205584	3.6417e-08	5417	30.3192	trans
AC004846.1	ENSG00000258376	rs2098321	C	T	0.173256	-0.371379	0.0268375	1.4991e-43	4655	191.411	cis
AC004846.1	ENSG00000258376	rs2293793	C	T	0.322476	-0.524025	0.0191318	3.5884e-165	5502	749.95	cis
AC004846.2	ENSG00000258944	rs61985848	G	A	0.256747	-0.280506	0.0214942	6.3215e-39	5501	170.248	cis
AC004847.1	ENSG00000260997	rs56190306	A	G	0.0504924	0.343002	0.0487489	1.9784e-12	4339	49.4839	cis
AC004847.1	ENSG00000260997	rs12702108	T	C	0.0203474	0.769223	0.0751304	1.3342e-24	4339	104.779	cis
AC004847.1	ENSG00000260997	rs6463255	G	A	0.154243	0.891414	0.023499	1e-200	5502	1438.48	cis
AC004847.1	ENSG00000260997	rs954215	T	C	0.0419087	-0.282288	0.0474258	2.6424e-09	5501	35.4158	cis
AC004847.1	ENSG00000260997	rs113603134	T	C	0.0132593	0.681947	0.106538	1.5436e-10	3326	40.9482	cis
AC004865.2	ENSG00000239636	rs12563326	A	G	0.0288492	-0.900972	0.0556424	5.7059e-59	5502	262.092	cis
AC004884.2	ENSG00000242154	rs2013208	C	T	0.469446	0.13389	0.0222412	1.7463e-09	4022	36.2212	trans
AC004884.2	ENSG00000242154	rs34003298	T	A	0.138646	0.248198	0.0323697	1.7524e-14	3937	58.7622	cis
AC004889.1	ENSG00000244198	rs2072165	G	A	0.0981009	0.272545	0.0318431	1.1405e-17	5500	73.2298	cis
AC004889.1	ENSG00000244198	rs117540300	A	C	0.0254932	0.617819	0.0599103	6.2064e-25	5501	106.307	cis
AC004889.1	ENSG00000244198	rs2107374	C	A	0.312793	0.374039	0.0205755	7.5978e-74	5164	330.344	cis
AC004890.2	ENSG00000244560	rs78281959	T	C	0.0767807	0.692	0.02054	1e-200	15584	1134.89	cis
AC004890.2	ENSG00000244560	rs62505133	T	C	0.109685	-0.315485	0.0170256	1.1785e-76	17320	343.321	cis
AC004893.1	ENSG00000238109	rs2283015	G	C	0.0900993	0.711699	0.0382071	1.9266e-77	3831	346.799	cis
AC004893.11	ENSG00000242687	rs4727423	C	A	0.097519	0.342338	0.0234087	1.9629e-48	10154	213.831	cis
AC004893.11	ENSG00000242687	rs149211972	T	C	0.0331404	-0.645509	0.038514	4.7541e-63	10239	280.856	cis
AC004918.1	ENSG00000244701	rs12703409	C	T	0.283047	0.20874	0.0209909	2.6731e-23	5493	98.8531	cis
AC004918.3	ENSG00000270157	rs71545335	A	G	0.0319917	-0.329818	0.0544101	1.3461e-09	5417	36.7306	cis
AC004918.3	ENSG00000270157	rs62475469	A	G	0.309233	0.205086	0.0204418	1.0959e-23	5501	100.618	cis
AC004923.4	ENSG00000255306	rs3764817	T	C	0.226557	-0.60112	0.022343	1.9613e-159	4992	723.541	cis
AC004923.4	ENSG00000255306	rs11538783	C	T	0.0739832	-0.231164	0.0380881	1.2855e-09	4994	36.8204	cis
AC004951.2	ENSG00000239556	rs186073907	T	G	0.0893089	0.916041	0.03107	4.7558e-191	5499	868.937	cis
AC004951.3	ENSG00000241057	rs7807759	A	G	0.48089	-0.355985	0.0193827	2.4497e-75	4994	337.179	cis
AC004967.1	ENSG00000243554	rs12154422	T	C	0.45726	-0.195916	0.0189613	5.0182e-25	5497	106.72	cis
AC004980.1	ENSG00000205485	rs10247542	A	T	0.213969	-0.159358	0.0167061	1.4422e-21	10561	90.9734	cis
AC005041.1	ENSG00000159239	rs143624018	G	T	0.0202014	-0.186147	0.0329458	1.6026e-08	23241	31.9209	cis
AC005041.17	ENSG00000258821	rs1063588	T	C	0.145631	0.770473	0.0298999	2.0052e-146	3831	663.664	cis
AC005076.1	ENSG00000224046	rs73202987	G	A	0.087865	0.204816	0.0356785	9.4453e-09	4868	32.9409	cis
AC005077.4	ENSG00000230882	rs9655917	A	G	0.469181	-0.145223	0.0218315	2.8874e-11	4168	44.2279	cis
AC005077.4	ENSG00000230882	rs76021834	G	A	0.302027	0.783757	0.0205521	1e-200	4161	1453.59	cis
AC005077.4	ENSG00000230882	rs11765813	T	C	0.0579134	0.44696	0.0463767	5.5578e-22	4168	92.8388	cis
AC005082.1	ENSG00000226816	rs6960239	G	C	0.442652	0.572751	0.0181366	1e-200	5164	996.904	cis
AC005082.1	ENSG00000226816	rs2615691	A	G	0.0450526	0.734481	0.0448801	3.378e-60	5502	267.729	cis
AC005104.1	ENSG00000223374	rs35533015	A	G	0.0983996	0.470577	0.032927	2.4758e-46	4994	204.165	cis
AC005154.1	ENSG00000226874	rs38406	G	A	0.18702	1.01128	0.0245941	1e-200	3746	1689.84	cis
AC005154.1	ENSG00000226874	rs78353783	G	A	0.0134029	1.01449	0.113052	2.8698e-19	2878	80.4713	cis
AC005154.1	ENSG00000226874	rs66519137	G	A	0.100688	0.2069	0.0331294	4.2326e-10	4992	38.9869	cis
AC005154.2	ENSG00000244480	rs10280491	C	T	0.0398692	-0.751617	0.0476584	4.9264e-56	5502	248.631	cis
AC005154.2	ENSG00000244480	rs118095447	G	A	0.0390511	0.475285	0.0488093	2.0842e-22	5498	94.7864	cis
AC005154.4	ENSG00000264520	rs38458	T	C	0.198421	0.432109	0.0570034	3.4502e-14	910	57.3362	cis
AC005165.1	ENSG00000223561	rs208556	T	C	0.389267	0.103162	0.00994387	3.2492e-25	21162	107.618	cis
AC005224.1	ENSG00000231595	rs60713492	T	C	0.166977	0.246796	0.0261592	3.9324e-21	5164	88.9734	cis
AC005224.3	ENSG00000266378	rs4792444	G	A	0.0940511	0.267502	0.0330649	5.9665e-16	5302	65.4266	cis
AC005224.4	ENSG00000266709	rs4792444	G	A	0.0940511	0.180768	0.0325937	2.9228e-08	5493	30.748	cis
AC005224.4	ENSG00000266709	rs4791570	G	A	0.231119	-0.767012	0.0201132	1e-200	5501	1453.73	cis
AC005225.1	ENSG00000258443	rs11159021	C	T	0.366015	-0.13034	0.0236222	3.4327e-08	3831	30.4291	cis
AC005225.3	ENSG00000258695	rs11159021	C	T	0.366015	-0.584001	0.0217582	1.0859e-158	3831	720.036	cis
AC005225.3	ENSG00000258695	rs4044919	T	C	0.113034	0.384059	0.0359438	1.1965e-26	3746	114.108	cis
AC005225.3	ENSG00000258695	rs34894978	C	T	0.106097	-0.238177	0.0368964	1.0793e-10	3831	41.6491	cis
AC005253.1	ENSG00000268030	rs2058077	C	T	0.403537	-0.279201	0.0207224	2.2369e-41	4656	181.455	cis
AC005255.1	ENSG00000256210	rs11666493	T	C	0.174134	-0.165344	0.0250388	4.0129e-11	5502	43.5904	cis
AC005261.1	ENSG00000268205	rs4801213	T	C	0.263088	-0.421838	0.020892	1.1652e-90	5501	407.54	cis
AC005261.3	ENSG00000268713	rs13062095	C	T	0.649908	0.0629429	0.00930021	1.3076e-11	25361	45.8009	trans
AC005261.3	ENSG00000268713	rs6510048	G	C	0.383489	-0.27842	0.00894295	1e-200	25474	969.181	cis
AC005261.3	ENSG00000268713	rs12977393	C	T	0.455034	0.0983925	0.00887499	1.4605e-28	25476	122.901	cis
AC005261.3	ENSG00000268713	rs10424343	C	T	0.335157	-0.0608557	0.0107379	1.4481e-08	19429	32.1161	cis
AC005264.1	ENSG00000267551	rs149721598	C	T	0.0499566	0.334945	0.0508873	4.6416e-11	4025	43.3025	cis
AC005264.1	ENSG00000267551	rs520548	A	G	0.27515	0.29168	0.0236257	5.1322e-35	4339	152.351	cis
AC005280.1	ENSG00000251393	rs1990204	C	G	0.227654	-0.213435	0.0245148	3.1368e-18	4656	75.7688	cis
AC005288.1	ENSG00000266469	rs12942360	G	T	0.249672	0.189868	0.0231616	2.4564e-16	4908	67.1716	cis
AC005306.1	ENSG00000267283	rs12979359	A	G	0.0780937	-0.478612	0.039733	2.0409e-33	4254	145.031	cis
AC005306.1	ENSG00000267283	rs62129498	A	G	0.14644	0.6554	0.0279489	1.3281e-121	4571	549.657	cis
AC005332.1	ENSG00000265100	rs12949417	G	A	0.274737	-0.139242	0.0244387	1.2151e-08	4169	32.4471	cis
AC005332.2	ENSG00000267731	rs8073021	C	T	0.227401	-0.768177	0.0202577	1e-200	5497	1437.43	cis
AC005332.2	ENSG00000267731	rs4968882	G	A	0.262942	0.153131	0.0222499	5.8935e-12	5164	47.3477	cis
AC005342.2	ENSG00000256706	rs112128847	A	G	0.0550266	0.341927	0.0428884	1.5562e-15	5164	63.5361	cis
AC005342.2	ENSG00000256706	rs117716648	A	G	0.0180351	-0.719192	0.0786457	5.974e-20	4481	83.5882	cis
AC005381.1	ENSG00000267243	rs11882334	T	C	0.415166	-0.0681186	0.00955729	1.0213e-12	22494	50.7953	cis
AC005392.2	ENSG00000231412	rs34845087	C	G	0.0508599	0.339546	0.056373	1.7121e-09	3223	36.2564	trans
AC005392.2	ENSG00000231412	rs12460723	T	G	0.0988454	-0.257818	0.0370078	3.2469e-12	4050	48.5095	cis
AC005392.2	ENSG00000231412	rs3859480	A	G	0.343478	0.691481	0.0183516	1e-200	5164	1419.2	cis
AC005392.2	ENSG00000231412	rs12461712	T	C	0.251173	0.523796	0.0233088	7.7999e-112	4388	504.761	cis
AC005479.1	ENSG00000259005	rs10150696	A	C	0.174367	0.670137	0.0269358	1.2559e-136	4168	618.673	cis
AC005479.2	ENSG00000270000	rs10148268	C	T	0.174572	0.60268	0.0257757	6.5773e-121	4676	546.47	cis
AC005480.1	ENSG00000258891	rs35464797	G	A	0.150821	-0.121637	0.0221501	3.9831e-08	7927	30.149	cis
AC005488.1	ENSG00000267985	rs10265108	A	G	0.155346	0.333621	0.0281872	2.549e-32	4656	140.028	trans
AC005488.1	ENSG00000267985	rs2072300	A	G	0.340744	0.718384	0.0213639	1e-200	3746	1130.11	cis
AC005488.1	ENSG00000267985	rs139124828	A	C	0.0168682	0.690922	0.0965973	8.5149e-13	3180	51.1275	trans
AC005498.3	ENSG00000269696	rs13062095	C	T	0.649908	0.131385	0.0199065	4.1116e-11	5502	43.5455	trans
AC005498.3	ENSG00000269696	rs12981980	A	G	0.258768	0.547056	0.0204885	4.6319e-157	5497	712.668	cis
AC005519.1	ENSG00000258559	rs12588261	G	A	0.357248	0.248594	0.0196166	8.4101e-37	5498	160.536	cis
AC005520.2	ENSG00000259065	rs35259237	A	C	0.0212304	0.586277	0.0712357	1.8721e-16	4674	67.7056	cis
AC005520.2	ENSG00000259065	rs142744383	G	A	0.0310738	-0.34161	0.0594291	9.0092e-09	4669	33.0276	cis
AC005520.2	ENSG00000259065	rs74576495	A	G	0.157026	1.29565	0.0212145	1e-200	4663	3728.42	cis
AC005520.2	ENSG00000259065	rs45569432	C	T	0.105998	-0.381041	0.0305385	9.8924e-36	5502	155.629	cis
AC005520.2	ENSG00000259065	rs118186707	A	G	0.0360334	-0.456249	0.0508106	2.7225e-19	5495	80.6003	cis
AC005532.1	ENSG00000230825	rs724254	G	A	0.487034	0.145971	0.021362	8.3041e-12	4339	46.6711	cis
AC005532.1	ENSG00000230825	rs1638211	T	G	0.405194	-0.50448	0.020481	5.7955e-134	4339	606.436	cis
AC005532.2	ENSG00000244167	rs1010366	C	T	0.32365	0.159524	0.0242813	5.0383e-11	3831	43.1397	cis
AC005562.1	ENSG00000214719	rs138855089	G	A	0.0153399	-0.621583	0.0664958	8.949e-21	7399	87.3559	cis
AC005562.1	ENSG00000214719	rs8081187	A	G	0.0773066	0.121416	0.0185236	5.5791e-11	20386	42.9599	cis
AC005586.1	ENSG00000240449	rs76741564	T	A	0.286585	0.270714	0.0214332	1.4318e-36	5164	159.47	cis
AC005586.2	ENSG00000261305	rs2373751	C	G	0.251519	0.336682	0.0110498	1e-200	20824	928.295	cis
AC005632.2	ENSG00000261596	rs1478461	C	T	0.3273	0.615723	0.0192997	1e-200	5079	1017.42	cis
AC005674.2	ENSG00000261490	rs3731827	C	T	0.581434	0.105275	0.0192716	4.6921e-08	5502	29.8303	trans
AC005674.2	ENSG00000261490	rs10939702	T	G	0.397646	0.487635	0.0189259	2.1666e-146	5164	663.604	cis
AC005682.1	ENSG00000226329	rs717624	T	C	0.392232	-0.425376	0.0195917	1.5803e-104	4993	471.222	cis
AC005682.1	ENSG00000226329	rs13238288	G	A	0.172731	-0.365412	0.0259599	5.3194e-45	4994	198.054	cis
AC005682.1	ENSG00000226329	rs439593	G	A	0.0940362	0.219536	0.0353578	5.3323e-10	4656	38.5351	cis
AC005730.3	ENSG00000266126	rs112291020	G	A	0.125852	0.247118	0.0312515	2.6282e-15	4591	62.4997	cis
AC005789.11	ENSG00000267473	rs2041220	T	A	0.202587	0.306191	0.0283057	2.8536e-27	3746	116.952	cis
AC005829.1	ENSG00000261575	rs1724390	A	C	0.187946	0.922191	0.0282055	1e-200	3049	1068.29	trans
AC005829.2	ENSG00000262539	rs7225083	G	C	0.30622	-0.156279	0.0223659	2.7963e-12	4656	48.8028	trans
AC005829.2	ENSG00000262539	rs1724390	A	C	0.187946	0.47806	0.0141114	1e-200	15304	1147.54	trans
AC005840.2	ENSG00000256433	rs149007767	T	C	0.149708	-0.20681	0.0299231	4.7989e-12	4339	47.7454	trans
AC005840.2	ENSG00000256433	rs4149577	G	A	0.462926	0.192065	0.0189423	3.6936e-24	5502	102.772	cis
AC005840.2	ENSG00000256433	rs12296430	C	G	0.193497	0.63926	0.0225606	1.2811e-176	5492	802.591	cis
AC005840.3	ENSG00000256913	rs12964	C	T	0.495547	0.169923	0.0213147	1.5613e-15	4339	63.5251	cis
AC005841.1	ENSG00000206044	rs4765999	T	C	0.307915	-0.212708	0.0214653	3.7816e-23	4994	98.1569	cis
AC005842.1	ENSG00000256862	rs3774959	A	G	0.352643	0.0732977	0.00985529	1.0284e-13	22495	55.31	trans
AC005842.1	ENSG00000256862	rs61907099	G	A	0.0304296	-0.394835	0.0279656	2.9173e-45	21470	199.316	cis
AC005842.1	ENSG00000256862	rs671811	T	C	0.140479	0.602995	0.0129584	1e-200	22495	2165.14	cis
AC005842.1	ENSG00000256862	rs609018	G	T	0.420816	-0.350951	0.00925854	1e-200	22495	1436.71	cis
AC005842.1	ENSG00000256862	rs12811814	T	C	0.455613	-0.0536884	0.00952969	1.7628e-08	22166	31.7368	cis
AC005899.3	ENSG00000265139	rs2344973	A	G	0.207705	0.57445	0.0241182	2.174e-125	4656	567.058	cis
AC005899.3	ENSG00000265139	rs117942720	G	A	0.0244015	0.435854	0.0719362	1.3714e-09	4022	36.692	cis
AC006001.2	ENSG00000226824	rs11763943	A	C	0.416756	0.763419	0.0168961	1e-200	5164	2040.73	trans
AC006001.2	ENSG00000226824	rs34735820	T	C	0.0470492	0.590232	0.044316	1.8046e-40	5501	177.323	trans
AC006001.2	ENSG00000226824	rs186434585	C	T	0.0190382	-0.536625	0.0781273	6.4744e-12	4339	47.1559	cis
AC006001.3	ENSG00000229180	rs2659896	T	C	0.386374	0.167374	0.0200739	7.5685e-17	5164	69.4937	cis
AC006001.3	ENSG00000229180	rs11028	C	T	0.273986	0.352795	0.0208382	2.6946e-64	5502	286.527	cis
AC006014.1	ENSG00000268891	rs79727885	T	C	0.0909434	-0.229241	0.0386089	2.8922e-09	4022	35.2364	cis
AC006026.3	ENSG00000234286	rs56041996	C	T	0.0847098	-0.371298	0.0381374	2.1172e-22	4339	94.7421	cis
AC006026.3	ENSG00000234286	rs12700455	T	G	0.442351	-0.623856	0.0194325	1e-200	4337	1030.17	cis
AC006026.3	ENSG00000234286	rs10216322	A	G	0.209057	0.163768	0.0262815	4.6288e-10	4339	38.8112	cis
AC006042.1	ENSG00000227719	rs28673539	A	T	0.0609327	-0.257158	0.0456359	1.7486e-08	4164	31.738	cis
AC006042.1	ENSG00000227719	rs9472	G	A	0.481596	-0.182634	0.0217657	4.8202e-17	4157	70.3733	cis
AC006058.1	ENSG00000261786	rs704920	G	A	0.406598	0.206894	0.0137497	3.6125e-51	10735	226.373	cis
AC006059.1	ENSG00000230084	rs13100261	A	G	0.0903601	0.487018	0.0325961	1.7828e-50	5502	223.152	cis
AC006059.1	ENSG00000230084	rs149007767	T	C	0.149708	-0.185857	0.0299547	5.4767e-10	4339	38.4793	trans
AC006064.1	ENSG00000245667	rs7301426	C	T	0.251262	-0.177114	0.0237505	8.8246e-14	4656	55.5874	cis
AC006111.1	ENSG00000178430	rs8055172	C	T	0.221369	0.165815	0.024842	2.4757e-11	4656	44.5338	cis
AC006111.2	ENSG00000263235	rs76610225	G	A	0.0704364	0.25836	0.0267547	4.6091e-22	10575	93.2323	cis
AC006111.2	ENSG00000263235	rs6500548	C	G	0.26663	-0.495281	0.0156705	1e-200	9414	998.727	cis
AC006111.2	ENSG00000263235	rs11076783	T	C	0.066989	0.167075	0.0291001	9.4008e-09	9414	32.9567	cis
AC006116.1	ENSG00000266631	rs12608966	C	T	0.491505	0.148559	0.0227255	6.2765e-11	3831	42.7114	cis
AC006160.1	ENSG00000249502	rs3775924	T	C	0.343568	0.305337	0.0229791	2.7393e-40	4022	176.473	cis
AC006205.2	ENSG00000256020	rs11063638	C	T	0.228811	-0.861174	0.0201271	1e-200	5164	1830	cis
AC006205.2	ENSG00000256020	rs117957685	T	C	0.0750279	-0.789888	0.0346032	2.4736e-115	5496	520.882	cis
AC006205.2	ENSG00000256020	rs8887	T	C	0.539821	0.117143	0.0190612	7.9662e-10	5502	37.7547	trans
AC006206.2	ENSG00000256417	rs7959202	C	T	0.239487	-0.15	0.0241823	5.5397e-10	4656	38.4594	cis
AC006206.2	ENSG00000256417	rs148790780	T	C	0.0576954	0.533337	0.0482326	2.0141e-28	3831	122.207	cis
AC006213.2	ENSG00000267058	rs403137	G	A	0.501114	-0.258354	0.0187467	3.2981e-43	5501	189.855	cis
AC006252.1	ENSG00000243224	rs113008540	A	G	0.0524287	0.14345	0.0228474	3.4207e-10	19241	39.4167	trans
AC006252.1	ENSG00000243224	rs610060	G	A	0.504907	-0.289477	0.00931798	1e-200	22072	965.04	cis
AC006254.1	ENSG00000243696	rs34135146	C	G	0.12364	0.271631	0.0186392	4.1716e-48	13070	212.343	trans
AC006254.1	ENSG00000243696	rs9756317	T	C	0.104044	-0.109472	0.0130664	5.3743e-17	31346	70.1881	cis
AC006254.1	ENSG00000243696	rs145878579	T	C	0.0243264	0.38543	0.0567502	1.109e-11	6495	46.113	cis
AC006369.1	ENSG00000236213	rs12712540	T	C	0.394432	0.723759	0.0174336	1e-200	5164	1722.85	cis
AC006435.1	ENSG00000205821	rs4613098	C	G	0.280176	-0.163524	0.0100434	1.329e-59	24313	265.072	cis
AC006435.2	ENSG00000263345	rs61237893	T	C	0.0738859	-0.361312	0.036398	3.1831e-23	5417	98.503	cis
AC006441.1	ENSG00000263466	rs35728017	A	G	0.418911	-0.134374	0.0230531	5.5761e-09	3831	33.9583	cis
AC006504.1	ENSG00000261770	rs118173668	T	C	0.142097	0.999723	0.0267383	1e-200	4339	1397.31	trans
AC006504.1	ENSG00000261770	rs7257785	C	G	0.328583	-0.517751	0.0492158	6.9874e-26	825	110.402	cis
AC006504.5	ENSG00000267575	rs141532845	T	C	0.16459	0.42065	0.013585	1e-200	18745	958.692	cis
AC006538.1	ENSG00000261342	rs1468703	C	T	0.301235	0.12185	0.0213844	1.2122e-08	5162	32.4558	cis
AC006538.1	ENSG00000261342	rs10424305	A	G	0.244846	0.551441	0.0208956	1.7753e-153	5497	696.195	cis
AC006547.1	ENSG00000236540	rs12171109	A	G	0.213134	0.194042	0.0242786	1.3255e-15	4994	63.8513	cis
AC006547.1	ENSG00000236540	rs429965	G	T	0.241139	-0.359974	0.0228432	5.9946e-56	4988	248.231	cis
AC006557.1	ENSG00000267150	rs9958799	C	G	0.240183	0.325742	0.0262196	1.946e-35	3831	154.265	cis
AC006942.1	ENSG00000269194	rs2305921	T	C	0.10782	-0.315903	0.0306916	7.5936e-25	5412	105.903	cis
AC006946.1	ENSG00000235328	rs1990502	G	A	0.477085	-0.115739	0.019966	6.7512e-09	4994	33.5894	cis
AC006953.1	ENSG00000264133	rs2239374	T	C	0.197847	0.192486	0.028508	1.4602e-11	3831	45.5657	cis
AC006960.3	ENSG00000260070	rs10262791	G	A	0.294243	-0.498159	0.0214882	6.7586e-119	4677	537.217	cis
AC006978.1	ENSG00000235859	rs1558578	G	T	0.0223082	-0.500988	0.0326151	3.0078e-53	21315	235.926	cis
AC006978.1	ENSG00000235859	rs75904308	T	C	0.0180853	-0.213685	0.0373458	1.054e-08	20155	32.7357	cis
AC007000.1	ENSG00000213542	rs6962391	T	C	0.210646	-0.373372	0.0247617	2.2329e-51	4677	227.267	cis
AC007000.11	ENSG00000237815	rs9770840	A	T	0.29942	-0.169048	0.0241978	2.8243e-12	4022	48.7813	cis
AC007000.3	ENSG00000259628	rs2075761	T	C	0.0865586	0.408623	0.0363641	2.6835e-29	4656	126.216	cis
AC007036.1	ENSG00000227017	rs10224386	G	A	0.288361	0.29576	0.0232677	5.1373e-37	4339	161.5	cis
AC007038.1	ENSG00000229127	rs12470144	G	A	0.360874	-0.212146	0.0196426	3.4271e-27	5502	116.604	cis
AC007068.1	ENSG00000213443	rs139715198	T	C	0.0150496	0.664559	0.106865	5.0161e-10	2915	38.6457	cis
AC007068.1	ENSG00000213443	rs1108452	A	C	0.123632	-0.850706	0.0265935	1e-200	5502	1022.94	cis
AC007068.1	ENSG00000213443	rs2110451	A	G	0.302948	0.299746	0.0203492	4.1371e-49	5501	216.897	cis
AC007114.1	ENSG00000263004	rs721426	C	G	0.398656	-0.232633	0.0108488	5.2852e-102	17261	459.758	cis
AC007216.3	ENSG00000261560	rs33650	C	T	0.412211	-0.194561	0.0229953	2.6509e-17	3831	71.5495	cis
AC007220.1	ENSG00000263033	rs16958108	G	T	0.126364	0.277447	0.0326908	2.1204e-17	4166	71.9946	cis
AC007256.1	ENSG00000213090	rs2540430	T	A	0.30191	-0.101169	0.0119886	3.2061e-17	16435	71.2047	cis
AC007278.1	ENSG00000234389	rs10186746	A	G	0.395776	-0.564612	0.0179514	1e-200	5499	988.887	cis
AC007278.1	ENSG00000234389	rs17651485	T	C	0.0835432	0.824317	0.0326103	5.6333e-141	5502	638.735	cis
AC007278.1	ENSG00000234389	rs78062745	A	G	0.0478106	-0.3052	0.0500976	1.1137e-09	4339	37.0966	cis
AC007278.2	ENSG00000236525	rs11695810	T	C	0.270773	-0.118131	0.0213939	3.3554e-08	5502	30.4781	cis
AC007278.2	ENSG00000236525	rs1861246	T	C	0.249934	-0.632956	0.0202982	1e-200	5501	972.02	cis
AC007283.1	ENSG00000234431	rs146458964	T	C	0.0472297	0.555409	0.049897	8.8636e-29	4339	123.844	cis
AC007283.1	ENSG00000234431	rs13015648	G	T	0.0656889	0.333638	0.0430339	8.9888e-15	4339	60.0798	cis
AC007292.1	ENSG00000267980	rs62129351	T	C	0.221029	-0.234419	0.0128482	2.2591e-74	17259	332.849	cis
AC007298.1	ENSG00000257715	rs7970524	C	T	0.232806	-0.687701	0.0205651	1e-200	5501	1117.84	cis
AC007298.2	ENSG00000257878	rs3741815	G	T	0.220944	-0.662481	0.0218524	1e-200	5164	918.716	cis
AC007298.2	ENSG00000257878	rs76924623	C	T	0.0179492	-0.425994	0.0776695	4.1394e-08	4672	30.0691	cis
AC007308.6	ENSG00000234252	rs4822471	T	G	0.369417	0.222965	0.0205003	1.4967e-27	4989	118.244	cis
AC007336.1	ENSG00000261997	rs10521321	A	G	0.0664625	0.607237	0.0373852	2.5201e-59	5502	263.729	cis
AC007342.2	ENSG00000259962	rs8062982	C	G	0.428326	0.156355	0.0215632	4.1432e-13	4339	52.5528	cis
AC007342.2	ENSG00000259962	rs117401437	A	G	0.0151515	-0.632399	0.110858	1.1662e-08	2694	32.5183	cis
AC007342.2	ENSG00000259962	rs2908778	T	C	0.281025	0.631457	0.0194401	1e-200	5493	1054.71	cis
AC007342.3	ENSG00000260078	rs1833206	C	T	0.282083	-0.255141	0.0119174	1.0968e-101	16926	458.3	cis
AC007342.4	ENSG00000261804	rs1833204	T	C	0.329316	0.649421	0.0206043	1e-200	4339	992.977	cis
AC007342.4	ENSG00000261804	rs9302648	T	G	0.443169	-0.160579	0.0190746	3.8101e-17	5498	70.8454	cis
AC007342.4	ENSG00000261804	rs6499640	G	A	0.400972	0.123553	0.0193796	1.8272e-10	5502	40.631	cis
AC007342.5	ENSG00000262714	rs2908778	T	C	0.281025	0.571826	0.0141495	1e-200	10727	1632.91	cis
AC007342.5	ENSG00000262714	rs143552022	C	A	0.0283697	-0.258577	0.0438518	3.7107e-09	9398	34.7625	cis
AC007368.1	ENSG00000255595	rs17577161	G	A	0.405303	0.246731	0.0229257	5.2029e-27	3831	115.764	cis
AC007382.1	ENSG00000268688	rs1504	G	T	0.461799	0.12036	0.0196664	9.3575e-10	5164	37.4411	cis
AC007383.3	ENSG00000231955	rs111805980	T	A	0.0385396	0.551851	0.0586826	5.2627e-21	3830	88.389	cis
AC007384.1	ENSG00000237513	rs2470940	C	A	0.376194	0.526574	0.0183652	8.4292e-181	5495	821.807	cis
AC007395.1	ENSG00000231386	rs75654551	T	C	0.032938	0.406224	0.0636734	1.7755e-10	3831	40.6806	cis
AC007395.1	ENSG00000231386	rs2902581	T	C	0.333629	0.725471	0.0212055	1e-200	3831	1169.82	cis
AC007401.2	ENSG00000217075	rs10194100	C	T	0.339909	-0.37716	0.0233358	9.2874e-59	3831	261.084	cis
AC007406.5	ENSG00000261799	rs7132236	A	G	0.0753995	0.296952	0.035882	1.2781e-16	5502	68.464	cis
AC007406.5	ENSG00000261799	rs579526	C	T	0.214082	-0.553436	0.0220103	1.6273e-139	5502	632.011	cis
AC007541.1	ENSG00000260329	rs10746071	G	A	0.424635	-0.16536	0.0191656	6.2434e-18	5497	74.4153	cis
AC007569.1	ENSG00000257221	rs4964737	C	A	0.460271	0.118066	0.00942665	5.4767e-36	22493	156.854	cis
AC007608.3	ENSG00000260249	rs1354034	T	C	0.381863	-0.115761	0.0195592	3.2469e-09	5502	35.0159	trans
AC007608.3	ENSG00000260249	rs79124041	A	G	0.0349845	-0.336327	0.0516838	7.6463e-11	5502	42.3309	cis
AC007611.1	ENSG00000260086	rs75802413	A	G	0.0280954	0.398913	0.0634202	3.1788e-10	4513	39.5466	cis
AC007619.1	ENSG00000255670	rs4763828	C	T	0.139425	0.288403	0.0326503	1.0191e-18	3831	77.9829	cis
AC007620.2	ENSG00000242539	rs7611925	G	A	0.19943	-0.142195	0.0237828	2.2451e-09	5501	35.7342	cis
AC007622.2	ENSG00000258136	rs4964609	T	A	0.21936	0.140521	0.0241005	5.5228e-09	4993	33.9823	cis
AC007663.1	ENSG00000161132	rs5993964	A	G	0.457595	0.131834	0.0127371	4.1761e-25	12310	107.113	cis
AC007686.2	ENSG00000258473	rs2160664	A	G	0.330208	-0.344401	0.0236463	4.7036e-48	3831	212.02	cis
AC007728.2	ENSG00000261644	rs8056611	A	G	0.501841	-0.374772	0.0183843	2.2445e-92	5502	415.418	cis
AC007728.3	ENSG00000270120	rs150245772	T	C	0.0239561	-0.45151	0.0669588	1.5494e-11	4724	45.4501	cis
AC007728.3	ENSG00000270120	rs7202124	G	A	0.279774	0.78382	0.018421	1e-200	5502	1809.88	cis
AC007773.1	ENSG00000267213	rs7259025	A	G	0.466502	-0.343381	0.0208768	8.6398e-61	4339	270.412	cis
AC007879.3	ENSG00000234902	rs13016205	G	C	0.164284	0.299897	0.0262262	2.8018e-30	5164	130.709	cis
AC007879.3	ENSG00000234902	rs56388170	T	G	0.289189	0.11821	0.0209655	1.7184e-08	5502	31.7789	trans
AC007922.1	ENSG00000264695	rs17797975	C	T	0.0958151	0.208358	0.0322656	1.0638e-10	5502	41.6854	cis
AC007950.1	ENSG00000259268	rs28787953	C	T	0.373622	-0.1434	0.00990365	1.6304e-47	21573	209.636	cis
AC007952.2	ENSG00000228157	rs57433322	G	C	0.134037	1.00417	0.0271833	1e-200	4465	1364	cis
AC007952.6	ENSG00000262319	rs28582509	C	T	0.225023	-0.76741	0.0243863	1e-200	3831	989.775	cis
AC007956.1	ENSG00000258439	rs719732	A	G	0.263236	-0.140472	0.0244631	9.3344e-09	4275	32.9574	cis
AC007993.1	ENSG00000267166	rs56308746	T	C	0.054853	-0.610194	0.0452414	1.8503e-41	4530	181.832	cis
AC008014.1	ENSG00000257261	rs1492888	T	C	0.297944	0.672865	0.0187661	1e-200	5502	1285.14	cis
AC008014.1	ENSG00000257261	rs137916800	A	G	0.0168616	0.551576	0.100451	3.9966e-08	2959	30.1307	cis
AC008014.1	ENSG00000257261	rs138126224	T	G	0.0222552	-0.353506	0.064466	4.1629e-08	5499	30.0589	trans
AC008026.3	ENSG00000264546	rs2443115	G	A	0.340254	-0.474748	0.0228598	8.4647e-96	3831	431.076	cis
AC008040.1	ENSG00000239219	rs3772185	G	A	0.203144	0.154982	0.0116991	4.6835e-40	22392	175.478	cis
AC008040.5	ENSG00000268220	rs9823305	A	T	0.385623	0.429594	0.061572	3.0155e-12	508	48.4883	cis
AC008074.1	ENSG00000237217	rs869738	G	C	0.137734	0.582462	0.0278432	3.5807e-97	4993	437.446	cis
AC008074.2	ENSG00000260101	rs78054499	C	T	0.085616	0.632315	0.0340496	5.5786e-77	5164	344.726	cis
AC008083.2	ENSG00000258181	rs855155	T	C	0.311023	0.786617	0.0176528	1e-200	5502	1984.91	cis
AC008105.1	ENSG00000233175	rs1023995	T	C	0.288338	0.489428	0.019996	2.6482e-132	5495	598.871	cis
AC008105.2	ENSG00000233483	rs62066723	C	T	0.146007	-0.324833	0.0221879	1.5561e-48	7931	214.278	cis
AC008105.3	ENSG00000267121	rs147715122	A	G	0.0749714	0.177879	0.0230512	1.1947e-14	13509	59.5386	cis
AC008267.2	ENSG00000230189	rs138128915	C	T	0.0153715	-0.517922	0.0881074	4.1425e-09	4221	34.538	trans
AC008267.2	ENSG00000230189	rs62467768	T	C	0.0397255	0.667927	0.0479746	4.6309e-44	5501	193.766	cis
AC008267.3	ENSG00000234500	rs34466769	C	A	0.145646	0.301958	0.029042	2.5533e-25	4656	108.057	trans
AC008393.1	ENSG00000245317	rs1060271	G	T	0.0245729	0.189212	0.0308873	9.0229e-10	21828	37.5232	cis
AC008440.3	ENSG00000232324	rs62143248	T	C	0.047748	0.320133	0.053928	2.917e-09	3746	35.2208	cis
AC008443.1	ENSG00000233937	rs17657699	T	C	0.145083	-0.28543	0.02681	1.8085e-26	5495	113.305	cis
AC008467.1	ENSG00000249476	rs983099	G	A	0.342169	0.118564	0.0200477	3.339e-09	5492	34.9638	cis
AC008467.1	ENSG00000249476	rs7708775	G	T	0.322654	0.721326	0.0179234	1e-200	5502	1619.06	cis
AC008467.1	ENSG00000249476	rs6862847	G	A	0.106092	-0.440715	0.0303799	1.0972e-47	5502	210.371	cis
AC008494.1	ENSG00000243304	rs267302	C	A	0.130096	0.211434	0.0316713	2.4589e-11	4360	44.5472	cis
AC008507.1	ENSG00000266910	rs78297924	G	A	0.0184865	-0.528919	0.0704098	5.8231e-14	5502	56.4096	cis
AC008537.2	ENSG00000269843	rs142449067	T	C	0.0268024	-0.337825	0.0617698	4.5207e-08	4994	29.8991	cis
AC008537.2	ENSG00000269843	rs3736329	A	C	0.349476	0.239855	0.0207134	5.2289e-31	4992	134.036	cis
AC008555.1	ENSG00000261754	rs12973797	C	T	0.165734	0.147067	0.0255951	9.1487e-09	5487	33.0033	cis
AC008555.1	ENSG00000261754	rs12976931	T	C	0.446766	-0.450401	0.0181879	2.2018e-135	5502	613.018	cis
AC008555.1	ENSG00000261754	rs2546048	C	T	0.175035	0.35343	0.0246301	1.0746e-46	5502	205.833	cis
AC008555.1	ENSG00000261754	rs55830014	A	G	0.0477473	0.431854	0.0443423	2.0557e-22	5498	94.8156	cis
AC008555.2	ENSG00000269086	rs1045259	C	T	0.438757	0.0994286	0.00966048	7.641e-25	21651	105.922	cis
AC008569.2	ENSG00000267474	rs12976600	T	C	0.109501	-0.4838	0.0298259	3.5831e-59	5501	263.019	cis
AC008592.3	ENSG00000251000	rs77802663	T	C	0.0262873	-0.370489	0.0593752	4.3757e-10	5502	38.921	cis
AC008592.3	ENSG00000251000	rs10059130	T	C	0.0969122	1.00306	0.0294771	1e-200	5417	1157.5	cis
AC008592.4	ENSG00000251409	rs10059138	T	C	0.0969821	0.652145	0.0371434	5.2213e-69	3830	308.105	cis
AC008610.1	ENSG00000248367	rs6601107	G	A	0.504604	-0.202697	0.0188698	6.4629e-27	5502	115.346	cis
AC008610.1	ENSG00000248367	rs3828688	T	C	0.477973	0.403637	0.0182987	8.0044e-108	5498	486.387	cis
AC008663.2	ENSG00000253955	rs79327883	A	G	0.0960631	0.199696	0.0248552	9.4191e-16	9256	64.5376	cis
AC008669.1	ENSG00000260686	rs10069676	A	G	0.327298	-0.28236	0.0201328	1.0961e-44	5406	196.625	cis
AC008676.1	ENSG00000248544	rs6887534	T	G	0.351948	0.171286	0.0208109	1.8628e-16	4994	67.7156	cis
AC008680.1	ENSG00000253269	rs1013192	T	C	0.449622	-0.423125	0.0210168	3.8085e-90	4169	405.131	cis
AC008736.1	ENSG00000267475	rs1827701	T	C	0.162653	-0.568491	0.0246723	1.7775e-117	5500	530.727	cis
AC008736.1	ENSG00000267475	rs12608820	A	G	0.203228	-0.176278	0.0245324	6.6913e-13	5079	51.6111	cis
AC008749.1	ENSG00000268593	rs11673193	T	G	0.329244	-0.251404	0.0229763	7.2581e-28	4169	119.668	cis
AC008750.1	ENSG00000254760	rs6509532	T	G	0.29173	0.0831151	0.0138166	1.7922e-09	12640	36.1817	cis
AC008750.1	ENSG00000254760	rs148783636	C	T	0.0129271	-0.330762	0.0572888	7.7596e-09	11906	33.3289	cis
AC008750.2	ENSG00000255441	rs8110530	C	T	0.269565	0.175218	0.0139049	2.0848e-36	12975	158.766	cis
AC008750.7	ENSG00000268889	rs6509532	T	G	0.29173	0.14432	0.0250243	8.0695e-09	3831	33.2432	cis
AC008752.3	ENSG00000267370	rs10412851	T	G	0.12605	0.551859	0.0286348	9.1943e-83	5164	371.278	cis
AC008753.2	ENSG00000269564	rs3859501	A	C	0.491131	0.091611	0.0118943	1.3395e-14	14082	59.3139	cis
AC008753.3	ENSG00000269877	rs3888090	C	T	0.100653	0.200524	0.0336206	2.4584e-09	4851	35.5582	cis
AC008759.2	ENSG00000267612	rs77395553	C	T	0.131795	-0.358909	0.0332714	3.948e-27	3831	116.305	cis
AC008760.1	ENSG00000269680	rs339408	G	A	0.401369	-0.127999	0.0206301	5.4836e-10	4851	38.4799	cis
AC008763.1	ENSG00000268204	rs11673441	G	A	0.0210835	-0.42144	0.0767832	4.0467e-08	4079	30.1111	cis
AC008763.1	ENSG00000268204	rs4134813	C	A	0.373278	-0.750199	0.0169165	1e-200	5502	1965.97	cis
AC008763.1	ENSG00000268204	rs1423096	T	C	0.0903062	-0.19794	0.0331525	2.3638e-09	5502	35.6351	cis
AC008764.2	ENSG00000268087	rs56200267	T	C	0.0940213	-0.520296	0.0334839	1.895e-54	4994	241.355	cis
AC008764.2	ENSG00000268087	rs139528311	G	A	0.0689779	-0.314456	0.0392329	1.0996e-15	4994	64.2161	cis
AC008771.1	ENSG00000249042	rs259048	A	T	0.0629577	-0.350899	0.0427462	2.2304e-16	4571	67.3566	cis
AC008870.1	ENSG00000260482	rs35586	G	A	0.22498	0.602566	0.0213353	1.7547e-175	5502	797.36	cis
AC008894.2	ENSG00000269243	rs10416989	A	G	0.455613	-0.379934	0.0184668	4.6931e-94	5488	423.131	cis
AC008894.2	ENSG00000269243	rs117014983	A	C	0.020267	0.813984	0.107567	3.8135e-14	2119	57.2085	cis
AC008906.1	ENSG00000248734	rs149173	C	T	0.254745	-0.651872	0.020036	1e-200	5502	1058.15	cis
AC008906.1	ENSG00000248734	rs184971	A	G	0.212433	-0.299464	0.0229558	6.7502e-39	5501	170.115	cis
AC008915.2	ENSG00000260136	rs28691721	T	C	0.219925	0.246268	0.0250994	1.0036e-22	4530	96.227	cis
AC008957.1	ENSG00000250155	rs75783542	T	C	0.0839802	-0.345093	0.034054	3.9115e-24	5502	102.655	cis
AC008957.1	ENSG00000250155	rs10056001	G	T	0.322139	-0.617178	0.018638	1e-200	5495	1096.13	cis
AC008957.1	ENSG00000250155	rs115579245	A	C	0.0418132	-0.352824	0.0473921	9.6944e-14	5501	55.4049	cis
AC008957.1	ENSG00000250155	rs4869501	C	T	0.209052	-0.412975	0.0227812	1.916e-73	5498	328.501	trans
AC008966.1	ENSG00000247796	rs10805445	A	G	0.342034	0.191114	0.011252	1.0642e-64	17260	288.453	cis
AC008969.1	ENSG00000176593	rs8105738	G	C	0.309844	0.369237	0.0112944	1e-200	17261	1068.66	cis
AC008984.2	ENSG00000248166	rs11668526	C	T	0.434221	0.118515	0.021165	2.1485e-08	4512	31.3416	cis
AC008984.2	ENSG00000248166	rs1761453	C	T	0.483126	-0.378019	0.0189754	2.6441e-88	5164	396.712	cis
AC009005.1	ENSG00000267751	rs79777104	A	G	0.0523604	-0.32504	0.0497788	6.5858e-11	4024	42.6158	cis
AC009005.1	ENSG00000267751	rs12608452	C	T	0.129148	-0.910771	0.030423	6.4966e-197	3907	895.759	cis
AC009021.1	ENSG00000260905	rs4783352	G	A	0.222466	-0.668204	0.0237336	2.1169e-174	4339	792.299	trans
AC009021.2	ENSG00000260973	rs77895433	T	C	0.0356905	0.979304	0.0512598	2.3119e-81	5164	364.848	trans
AC009021.2	ENSG00000260973	rs117569375	T	C	0.0323666	1.49715	0.0515509	1.9419e-185	5164	843.117	trans
AC009041.1	ENSG00000260496	rs13062095	C	T	0.649908	-0.158022	0.0198713	1.8293e-15	5502	63.2161	trans
AC009041.2	ENSG00000260807	rs11866418	G	A	0.359382	-0.156448	0.0109874	5.2473e-46	17787	202.723	cis
AC009041.2	ENSG00000260807	rs12922862	G	A	0.809313	0.0831017	0.0147844	1.9008e-08	14791	31.5902	cis
AC009053.1	ENSG00000214331	rs72791060	G	C	0.104992	-0.345704	0.0307777	2.8269e-29	5491	126.119	cis
AC009054.2	ENSG00000261783	rs999674	A	G	0.34839	0.620641	0.0204654	1e-200	4339	919.267	cis
AC009065.4	ENSG00000260778	rs12386039	G	A	0.412577	0.203363	0.0138681	1.0962e-48	10512	214.995	cis
AC009093.1	ENSG00000259807	rs252352	G	A	0.182066	-0.426757	0.0252161	2.9939e-64	4994	286.307	cis
AC009093.1	ENSG00000196927	rs252351	G	A	0.182066	-0.347075	0.0242559	1.9226e-46	5502	204.67	cis
AC009093.2	ENSG00000260517	rs252337	A	G	0.181677	-0.520345	0.0237118	9.7522e-107	5500	481.386	cis
AC009093.3	ENSG00000260908	rs153177	T	C	0.16445	-0.214283	0.0293603	2.9078e-13	4168	53.2411	cis
AC009093.4	ENSG00000260953	rs252346	G	A	0.48049	-0.182134	0.020569	8.3834e-19	4656	78.3738	cis
AC009093.4	ENSG00000260953	rs3891914	A	G	0.363475	-0.344902	0.020943	6.1681e-61	4656	271.098	cis
AC009108.3	ENSG00000270020	rs9935390	G	A	0.404128	0.346683	0.0135084	2.9354e-145	10720	658.533	cis
AC009113.1	ENSG00000259877	rs7187328	G	C	0.0637716	-0.586182	0.0382087	4.0189e-53	5501	235.279	cis
AC009119.1	ENSG00000260228	rs7206133	G	A	0.181348	-0.29143	0.0244271	8.198e-33	5502	142.287	cis
AC009119.1	ENSG00000260228	rs72804764	G	A	0.0365718	-0.989406	0.0490028	1.1794e-90	5502	407.52	cis
AC009121.1	ENSG00000262703	rs11642719	G	C	0.152329	0.477184	0.0295987	1.7931e-58	4160	259.787	cis
AC009121.1	ENSG00000262703	rs73501113	T	C	0.113194	0.271428	0.0343254	2.6282e-15	4165	62.4985	cis
AC009126.1	ENSG00000247121	rs6873441	G	A	0.478785	-0.211499	0.0188739	3.8103e-29	5499	125.527	cis
AC009133.12	ENSG00000261690	rs12153855	C	T	0.104023	-0.102815	0.0181909	1.5859e-08	16180	31.9412	trans
AC009133.12	ENSG00000261690	rs12932691	A	C	0.139444	0.172878	0.0178571	3.6315e-22	12973	93.7112	cis
AC009133.3	ENSG00000260719	rs8043811	T	A	0.180639	0.262966	0.0255247	6.8725e-25	5079	106.098	cis
AC009226.1	ENSG00000223725	rs2216374	T	C	0.377823	0.120314	0.0202259	2.7078e-09	5164	35.3709	cis
AC009226.1	ENSG00000223725	rs67802215	T	C	0.163968	0.231254	0.0263811	1.8545e-18	5164	76.8112	cis
AC009292.1	ENSG00000245719	rs13289095	T	G	0.119513	0.17474	0.0317745	3.8152e-08	4676	30.2305	trans
AC009292.1	ENSG00000245719	rs80070513	A	G	0.126686	0.192483	0.0309607	5.0675e-10	4676	38.6346	cis
AC009318.1	ENSG00000257176	rs77823666	T	A	0.0670861	0.506985	0.0270374	1.8998e-78	10577	351.541	cis
AC009318.1	ENSG00000257176	rs4369447	T	C	0.144995	0.590551	0.018664	1e-200	10577	1000.98	cis
AC009403.1	ENSG00000216895	rs1424615	G	A	0.292844	0.334802	0.0222157	2.5357e-51	4665	227.023	cis
AC009404.1	ENSG00000236255	rs1052637	G	C	0.371391	0.153791	0.0112043	7.0943e-43	16872	188.383	cis
AC009495.3	ENSG00000235192	rs1863199	G	C	0.243413	-0.572612	0.0208331	2.5954e-166	5500	755.189	cis
AC009506.1	ENSG00000224152	rs1522696	T	C	0.162622	0.158958	0.0257439	6.6331e-10	5502	38.1118	trans
AC009506.1	ENSG00000224152	rs10170119	C	A	0.0880169	-0.995501	0.0308547	1e-200	5502	1040.6	cis
AC009506.1	ENSG00000224152	rs7585513	A	C	0.297249	0.463441	0.0198998	5.7845e-120	5502	542.166	cis
AC009506.1	ENSG00000224152	rs149110519	T	C	0.0526158	-0.280924	0.046553	1.5936e-09	4592	36.3993	trans
AC009506.1	ENSG00000224152	rs56388170	T	G	0.289189	0.137789	0.0209438	4.7426e-11	5502	43.2675	trans
AC009533.1	ENSG00000111788	rs2908455	T	C	0.387985	-0.110517	0.0195098	1.472e-08	5500	32.0772	trans
AC009533.1	ENSG00000111788	rs35557651	T	C	0.283716	0.231848	0.0209162	1.4935e-28	5501	122.824	cis
AC009533.1	ENSG00000111788	rs2195208	A	G	0.272596	-0.599799	0.0198222	1e-200	5502	915.274	cis
AC009533.1	ENSG00000111788	rs7966144	C	A	0.296422	-0.367355	0.0202784	2.4004e-73	5502	328.056	cis
AC009533.1	ENSG00000111788	rs7487842	G	C	0.380302	-0.246023	0.019978	7.5402e-35	5164	151.593	cis
AC009690.1	ENSG00000260729	rs12917402	G	A	0.0213337	0.161245	0.0285536	1.6327e-08	29341	31.8876	cis
AC009716.1	ENSG00000263982	rs55686926	A	G	0.18299	0.262061	0.0274383	1.287e-21	4351	91.1778	cis
AC009754.1	ENSG00000259935	rs17651941	G	C	0.132191	-0.185031	0.0315693	4.5953e-09	4339	34.3367	cis
AC009779.3	ENSG00000258311	rs2633413	T	C	0.290301	-0.0517678	0.00938128	3.421e-08	27545	30.4483	trans
AC009779.3	ENSG00000258311	rs2550671	G	T	0.143917	-0.146042	0.0120809	1.2134e-33	27660	146.124	cis
AC009779.3	ENSG00000258311	rs10747759	C	T	0.401883	0.0622083	0.00866386	6.961e-13	27660	51.5515	cis
AC009779.3	ENSG00000258311	rs3138142	T	C	0.179367	-0.761075	0.0101749	1e-200	27216	5594.51	cis
AC009779.3	ENSG00000258311	rs80038521	T	C	0.0151841	0.486417	0.0412613	4.4691e-32	19501	138.959	cis
AC009831.1	ENSG00000263823	rs77385843	G	A	0.0652248	-0.301792	0.0383954	3.8352e-15	5501	61.7587	cis
AC009950.1	ENSG00000225963	rs9288658	T	C	0.300694	0.199454	0.0218393	6.6874e-20	4902	83.374	cis
AC009951.1	ENSG00000176824	rs13389578	C	T	0.0935962	0.228827	0.0353406	9.4938e-11	4677	41.9064	cis
AC009961.1	ENSG00000226266	rs60278928	T	A	0.107155	0.864588	0.0285359	1e-200	5500	917.653	cis
AC009961.1	ENSG00000226266	rs6758323	A	G	0.0316855	-0.402266	0.0551177	2.9121e-13	5311	53.2451	cis
AC010132.4	ENSG00000261019	rs602524	G	A	0.113567	-0.12499	0.0151183	1.3668e-16	21662	68.3452	cis
AC010149.1	ENSG00000235419	rs1305968	G	A	0.306515	-0.103232	0.016072	1.3344e-10	9065	41.2471	cis
AC010168.1	ENSG00000214772	rs2098542	T	C	0.4453	-0.171851	0.0228182	5.0199e-14	3831	56.6909	cis
AC010168.2	ENSG00000261324	rs7296334	C	T	0.371763	0.180296	0.0195859	3.404e-20	5496	84.7086	cis
AC010175.1	ENSG00000256427	rs11048494	G	C	0.332994	-0.556958	0.0187839	3.312e-193	5501	878.85	cis
AC010175.1	ENSG00000256427	rs7297302	T	C	0.319901	0.195306	0.0202673	5.6122e-22	5502	92.8284	cis
AC010186.2	ENSG00000256594	rs34323946	G	C	0.0834958	-0.636899	0.0166281	1e-200	22164	1466.95	cis
AC010186.2	ENSG00000256594	rs1560010	G	A	0.0323333	-0.7123	0.0264209	4.3785e-160	22166	726.76	cis
AC010186.2	ENSG00000256594	rs11052455	C	T	0.0237891	0.190035	0.0330911	9.3124e-09	19629	32.9764	cis
AC010186.2	ENSG00000256594	rs56253588	G	A	0.0312044	0.488596	0.028504	7.3126e-66	20063	293.795	cis
AC010186.2	ENSG00000256594	rs73046730	T	C	0.0276746	-0.312072	0.0326257	1.1177e-21	17365	91.4825	cis
AC010186.3	ENSG00000257027	rs10844327	G	T	0.114139	-0.865077	0.027618	1e-200	5502	980.767	cis
AC010186.3	ENSG00000257027	rs7960328	C	T	0.457272	0.197024	0.0189523	2.5965e-25	5501	108.033	cis
AC010186.3	ENSG00000257027	rs2896049	A	G	0.0637949	0.256761	0.0437517	4.3949e-09	4339	34.4246	cis
AC010203.2	ENSG00000257696	rs117585280	A	T	0.0633247	-0.512716	0.043384	3.1435e-32	4339	139.603	cis
AC010210.1	ENSG00000250608	rs61661871	G	A	0.029307	-0.947147	0.0550632	2.6009e-66	5501	295.77	cis
AC010210.1	ENSG00000250608	rs114742700	T	C	0.038204	0.460491	0.0493422	1.0331e-20	5502	87.0658	cis
AC010226.1	ENSG00000249249	rs256995	A	G	0.424166	0.102581	0.0108628	3.6157e-21	17259	89.1656	cis
AC010247.1	ENSG00000254887	rs76335122	G	T	0.112888	-0.18455	0.0300292	7.9561e-10	5499	37.7559	cis
AC010285.1	ENSG00000249412	rs13354862	G	A	0.0353921	0.253279	0.0397188	1.8083e-10	9243	40.6548	cis
AC010300.1	ENSG00000267934	rs12979779	C	T	0.203507	0.30697	0.0267858	2.0951e-30	4168	131.273	cis
AC010319.1	ENSG00000254503	rs4808632	T	C	0.180584	-0.125152	0.0141706	1.03e-18	16749	77.9914	cis
AC010319.4	ENSG00000269481	rs2303678	A	G	0.212366	-0.181672	0.024357	8.7314e-14	4983	55.6099	cis
AC010320.3	ENSG00000269102	rs2434421	T	C	0.382703	0.14365	0.0233896	8.1797e-10	3831	37.6996	cis
AC010326.3	ENSG00000269867	rs7252310	G	C	0.286879	0.649099	0.0201293	1e-200	4992	1039.41	cis
AC010326.3	ENSG00000269867	rs112235175	T	C	0.0735994	-0.423812	0.0378704	4.503e-29	4988	125.191	cis
AC010327.1	ENSG00000266462	rs55734554	G	A	0.420637	0.20205	0.0251465	9.3732e-16	3180	64.519	cis
AC010422.4	ENSG00000269560	rs7247932	C	T	0.312129	0.734049	0.0203108	1e-200	4339	1305.56	cis
AC010422.6	ENSG00000269693	rs7247072	T	C	0.335176	-0.100373	0.00942655	1.7815e-26	25138	113.369	cis
AC010487.1	ENSG00000268225	rs7250666	T	C	0.215224	-0.218594	0.0244852	4.3456e-19	4858	79.6692	cis
AC010487.1	ENSG00000268225	rs3810115	C	A	0.507458	0.249694	0.0199532	6.2749e-36	4868	156.536	cis
AC010487.2	ENSG00000269646	rs11669026	T	C	0.451708	-0.197574	0.0227329	3.5863e-18	3831	75.4958	cis
AC010491.1	ENSG00000261360	rs6554856	A	G	0.0731519	0.278257	0.0205609	9.9592e-42	17261	183.129	cis
AC010525.1	ENSG00000267117	rs60873246	A	G	0.0624731	-0.404698	0.0448151	1.7105e-19	4169	81.509	cis
AC010525.6	ENSG00000267183	rs6509952	T	C	0.344871	-0.136027	0.0212672	1.5929e-10	4852	40.8932	cis
AC010536.1	ENSG00000226180	rs118009691	A	G	0.145195	0.55548	0.0260189	3.9837e-101	5495	455.618	cis
AC010536.2	ENSG00000260671	rs71392306	A	C	0.302657	-0.143979	0.0247616	6.0779e-09	3830	33.7919	cis
AC010536.2	ENSG00000260671	rs9933061	A	C	0.462196	0.684586	0.020068	1e-200	3831	1163.11	cis
AC010615.1	ENSG00000213976	rs2928211	A	G	0.236157	-0.259002	0.0221739	1.6016e-31	5501	136.384	cis
AC010615.2	ENSG00000268119	rs60594036	C	T	0.118306	0.21324	0.0303221	2.0301e-12	5164	49.4369	cis
AC010615.2	ENSG00000268119	rs75977167	C	G	0.32476	-0.668449	0.0188416	1e-200	5164	1258.15	cis
AC010618.3	ENSG00000269439	rs56089672	A	G	0.0231108	0.364768	0.0633113	8.3419e-09	5492	33.1828	cis
AC010618.3	ENSG00000269439	rs56123959	A	G	0.441383	0.39505	0.0184463	9.4788e-102	5501	458.487	cis
AC010655.2	ENSG00000240758	rs4731458	A	G	0.0637747	0.336611	0.0464362	4.2048e-13	3831	52.5191	cis
AC010733.1	ENSG00000232713	rs842636	A	G	0.428795	0.160544	0.0201001	1.3826e-15	4989	63.7698	cis
AC010733.2	ENSG00000267520	rs13019590	C	A	0.350201	0.239887	0.0222064	3.3459e-27	4339	116.642	cis
AC010754.1	ENSG00000265752	rs2011174	G	A	0.348988	-0.284943	0.0142773	1.2823e-88	10398	398.233	cis
AC010809.1	ENSG00000259287	rs9302282	A	G	0.0460287	-0.491992	0.048815	6.8558e-24	4677	101.537	cis
AC010878.1	ENSG00000225402	rs10183499	G	C	0.347752	-0.372289	0.0163159	3.0667e-115	7760	520.504	cis
AC010878.1	ENSG00000225402	rs56330463	T	C	0.417903	-0.0962651	0.0162371	3.0516e-09	7761	35.1404	trans
AC010883.1	ENSG00000234936	rs13407351	G	A	0.117857	0.557139	0.028595	1.5126e-84	5502	379.48	cis
AC010894.3	ENSG00000236449	rs1010027	G	A	0.453231	-0.18661	0.0199299	7.7211e-21	4992	87.6363	cis
[truncated: 38,883 more rows]

## Sheet: ST3.CT.gov-COVID-19
Supplementary Table 3. Drugs in trials for COVID-19 treatment and their target genes.
[truncated: 25 more rows]

[truncated: 11 more sheets: ST4.SARS-CoV-2-targeted-gen, ST5.353targets-ins, ST6.COVID19-GWAS-info, ST7.MR-PheWAS-outcome-list, ST8.pQTL-MR-results-EUR-AFR, ST9.eQTL-MR-results, ST10.MR-353-targets, ST11.Coloc-bidirect-MR, TableS12.MR-PheWAS-results, TableS13A.sQTL-ins, TableS13B.sQTL-MR-coloc]
